# Supplementary material for: Genome-wide association analyses of invasive pneumococcal isolates identify a missense bacterial mutation associated with meningitis
Source: Nat Commun. 2019 Jan 14;10:178. doi: 10.1038/s41467-018-07997-y (PMC6331587; doi:10.1038/s41467-018-07997-y)
Supplement: Supplementary file 3 — Supplementary Data 1 [file 41467_2018_7997_MOESM3_ESM.xlsx]

## Sheet: File1
Supplementary Data file 1. List of 2054 exploratory sample isolates
LABID	Meningitis Syndrome	Surveillance Year	Patient Age (years)	Serotype	Multilocus sequence type (MLST)	Penicillin MIC (µg/mL)	pbp1b641C	Sequencing Depth	Accession.number	Reference
2010200695	No	2009	2 to 4	19A	320	>=0.12	No	231.862	ENA:ERR586316	Metcalf et al, Clin Microbiol Infect. 2016 Jan;22(1):60
2009217751	No	2009	<2	19A	NA	>=0.12	No	263.293	ENA:ERR586384	Metcalf et al, Clin Microbiol Infect. 2016 Jan;22(1):60
2009216946	No	2009	<2	38	393	<=0.06	No	212.513	ENA:ERR586390	Metcalf et al, Clin Microbiol Infect. 2016 Jan;22(1):60
2009218212	No	2009	<2	38	393	<=0.06	No	243.714	ENA:ERR586392	Metcalf et al, Clin Microbiol Infect. 2016 Jan;22(1):60
2009218219	No	2009	<2	19A	199	>=0.12	No	250.353	ENA:ERR586393	Metcalf et al, Clin Microbiol Infect. 2016 Jan;22(1):60
2009218231	No	2009	2 to 4	22F	433	<=0.06	No	238.35	ENA:ERR586394	Metcalf et al, Clin Microbiol Infect. 2016 Jan;22(1):60
2009218297	No	2009	<2	35B	558	>=0.12	No	240.293	ENA:ERR586395	Metcalf et al, Clin Microbiol Infect. 2016 Jan;22(1):60
2009218333	No	2009	2 to 4	19A	695	>=0.12	No	276.246	ENA:ERR586396	Metcalf et al, Clin Microbiol Infect. 2016 Jan;22(1):60
2009218397	No	2009	<2	9N	66	<=0.06	No	216.614	ENA:ERR586398	Metcalf et al, Clin Microbiol Infect. 2016 Jan;22(1):60
2009218402	No	2009	<2	10A	97	<=0.06	Yes	230.142	ENA:ERR586399	Metcalf et al, Clin Microbiol Infect. 2016 Jan;22(1):60
2009218403	No	2009	<2	19A	320	>=0.12	No	212.953	ENA:ERR586400	Metcalf et al, Clin Microbiol Infect. 2016 Jan;22(1):60
2009219960	No	2009	<2	21	432	<=0.06	No	217.402	ENA:ERR586401	Metcalf et al, Clin Microbiol Infect. 2016 Jan;22(1):60
2009219987	No	2009	<2	35B	NA	>=0.12	No	213.4	ENA:ERR586402	Metcalf et al, Clin Microbiol Infect. 2016 Jan;22(1):60
2009219995	Yes	2009	<2	8	NA	<=0.06	No	228.211	ENA:ERR586403	Metcalf et al, Clin Microbiol Infect. 2016 Jan;22(1):60
2010200663	No	2009	2 to 4	22F	NA	<=0.06	No	206.71	ENA:ERR586404	Metcalf et al, Clin Microbiol Infect. 2016 Jan;22(1):60
2010200669	No	2009	<2	22F	433	<=0.06	No	224.07	ENA:ERR586405	Metcalf et al, Clin Microbiol Infect. 2016 Jan;22(1):60
2010200683	No	2009	2 to 4	7F	191	<=0.06	No	235.117	ENA:ERR586406	Metcalf et al, Clin Microbiol Infect. 2016 Jan;22(1):60
2010200696	No	2009	<2	19A	320	>=0.12	No	202.575	ENA:ERR586407	Metcalf et al, Clin Microbiol Infect. 2016 Jan;22(1):60
2010200690	No	2009	<2	19A	271	>=0.12	No	228.78	ENA:ERR586409	Metcalf et al, Clin Microbiol Infect. 2016 Jan;22(1):60
2010200703	No	2009	<2	22F	NA	<=0.06	No	233.56	ENA:ERR586411	Metcalf et al, Clin Microbiol Infect. 2016 Jan;22(1):60
2009219983	No	2009	<2	22F	433	<=0.06	No	232.271	ENA:ERR586413	Metcalf et al, Clin Microbiol Infect. 2016 Jan;22(1):60
2010200029	No	2009	<2	19A	320	>=0.12	No	209.14	ENA:ERR586414	Metcalf et al, Clin Microbiol Infect. 2016 Jan;22(1):60
2010200031	No	2009	<2	19A	320	>=0.12	No	212.627	ENA:ERR586415	Metcalf et al, Clin Microbiol Infect. 2016 Jan;22(1):60
2010200604	No	2009	<2	19A	NA	>=0.12	No	211.333	ENA:ERR586416	Metcalf et al, Clin Microbiol Infect. 2016 Jan;22(1):60
2010201630	No	2009	<2	19A	2270	>=0.12	No	223.165	ENA:ERR586417	Metcalf et al, Clin Microbiol Infect. 2016 Jan;22(1):60
2010201909	No	2009	<2	19A	2705	>=0.12	No	242.345	ENA:ERR586419	Metcalf et al, Clin Microbiol Infect. 2016 Jan;22(1):60
2010201916	No	2009	<2	19A	320	>=0.12	No	213.645	ENA:ERR586420	Metcalf et al, Clin Microbiol Infect. 2016 Jan;22(1):60
2010200718	No	2009	<2	7F	191	<=0.06	No	211.611	ENA:ERR586421	Metcalf et al, Clin Microbiol Infect. 2016 Jan;22(1):60
2010200746	No	2009	<2	7F	191	<=0.06	No	209.45	ENA:ERR586422	Metcalf et al, Clin Microbiol Infect. 2016 Jan;22(1):60
2010200750	No	2009	<2	19A	156	>=0.12	No	210.775	ENA:ERR586423	Metcalf et al, Clin Microbiol Infect. 2016 Jan;22(1):60
2010200769	No	2009	<2	7F	NA	<=0.06	No	208.336	ENA:ERR586424	Metcalf et al, Clin Microbiol Infect. 2016 Jan;22(1):60
2010200772	No	2009	<2	19A	199	>=0.12	No	207.601	ENA:ERR586425	Metcalf et al, Clin Microbiol Infect. 2016 Jan;22(1):60
2010200804	No	2009	<2	10A	3617	<=0.06	No	244.478	ENA:ERR586426	Metcalf et al, Clin Microbiol Infect. 2016 Jan;22(1):60
2010200810	No	2009	<2	19A	230	>=0.12	No	220.924	ENA:ERR586428	Metcalf et al, Clin Microbiol Infect. 2016 Jan;22(1):60
2010200814	No	2009	<2	19A	320	>=0.12	No	195.636	ENA:ERR586429	Metcalf et al, Clin Microbiol Infect. 2016 Jan;22(1):60
2010200835	No	2009	<2	7F	191	<=0.06	No	211.574	ENA:ERR586431	Metcalf et al, Clin Microbiol Infect. 2016 Jan;22(1):60
2010200836	No	2009	2 to 4	38	393	<=0.06	No	205.924	ENA:ERR586432	Metcalf et al, Clin Microbiol Infect. 2016 Jan;22(1):60
2010200837	No	2009	<2	19A	320	>=0.12	No	196.076	ENA:ERR586433	Metcalf et al, Clin Microbiol Infect. 2016 Jan;22(1):60
2010205248	No	2009	<2	19A	2705	<=0.06	No	205.229	ENA:ERR586435	Metcalf et al, Clin Microbiol Infect. 2016 Jan;22(1):60
2010202227	No	2009	2 to 4	15A	320	<=0.06	No	207.63	ENA:ERR586437	Metcalf et al, Clin Microbiol Infect. 2016 Jan;22(1):60
2010202234	No	2009	<2	23F	2520	>=0.12	No	189.993	ENA:ERR586439	Metcalf et al, Clin Microbiol Infect. 2016 Jan;22(1):60
2009216881	Yes	2009	<2	10A	NA	<=0.06	Yes	274.121	ENA:ERR586388	Metcalf et al, Clin Microbiol Infect. 2016 Jan;22(1):60
2010203149	No	2009	<2	19A	2270	>=0.12	No	258.492	ENA:ERR586440	Metcalf et al, Clin Microbiol Infect. 2016 Jan;22(1):60
2010203153	No	2009	<2	7F	191	<=0.06	No	215.666	ENA:ERR586441	Metcalf et al, Clin Microbiol Infect. 2016 Jan;22(1):60
2010203159	Yes	2009	<2	35B	3822	<=0.06	Yes	192.911	ENA:ERR586443	Metcalf et al, Clin Microbiol Infect. 2016 Jan;22(1):60
2010203160	No	2009	<2	19A	NA	>=0.12	No	169.637	ENA:ERR586444	Metcalf et al, Clin Microbiol Infect. 2016 Jan;22(1):60
2010203475	No	2009	2 to 4	19A	320	>=0.12	No	206.042	ENA:ERR586445	Metcalf et al, Clin Microbiol Infect. 2016 Jan;22(1):60
2010203480	No	2009	2 to 4	19A	2268	>=0.12	No	199.427	ENA:ERR586446	Metcalf et al, Clin Microbiol Infect. 2016 Jan;22(1):60
2010203932	No	2009	<2	19A	1339	>=0.12	No	195.427	ENA:ERR586447	Metcalf et al, Clin Microbiol Infect. 2016 Jan;22(1):60
2010204335	No	2009	2 to 4	19A	NA	>=0.12	No	211.609	ENA:ERR586448	Metcalf et al, Clin Microbiol Infect. 2016 Jan;22(1):60
2010203356	No	2009	<2	7F	191	<=0.06	No	185.774	ENA:ERR586449	Metcalf et al, Clin Microbiol Infect. 2016 Jan;22(1):60
2010203382	No	2009	<2	7F	191	<=0.06	No	167.286	ENA:ERR586450	Metcalf et al, Clin Microbiol Infect. 2016 Jan;22(1):60
2010206293	No	2009	<2	7F	218	<=0.06	No	194.17	ENA:ERR586451	Metcalf et al, Clin Microbiol Infect. 2016 Jan;22(1):60
2010206325	No	2009	<2	33F	NA	<=0.06	No	215.156	ENA:ERR586452	Metcalf et al, Clin Microbiol Infect. 2016 Jan;22(1):60
2010206334	No	2009	<2	33F	2705	<=0.06	No	212.434	ENA:ERR586453	Metcalf et al, Clin Microbiol Infect. 2016 Jan;22(1):60
2010206338	No	2009	<2	19A	199	>=0.12	No	215.637	ENA:ERR586454	Metcalf et al, Clin Microbiol Infect. 2016 Jan;22(1):60
2010206353	No	2009	2 to 4	19A	639	<=0.06	No	209.362	ENA:ERR586455	Metcalf et al, Clin Microbiol Infect. 2016 Jan;22(1):60
2010206361	No	2009	<2	19A	320	>=0.12	No	201.787	ENA:ERR586456	Metcalf et al, Clin Microbiol Infect. 2016 Jan;22(1):60
2010206372	No	2009	<2	19A	558	>=0.12	No	181.232	ENA:ERR586457	Metcalf et al, Clin Microbiol Infect. 2016 Jan;22(1):60
2010203406	No	2009	<2	7F	191	<=0.06	No	220.47	ENA:ERR586458	Metcalf et al, Clin Microbiol Infect. 2016 Jan;22(1):60
2010206717	No	2009	2 to 4	19A	1339	>=0.12	No	230.787	ENA:ERR586459	Metcalf et al, Clin Microbiol Infect. 2016 Jan;22(1):60
2009215605	No	2009	18 to 64	19A	199	>=0.12	No	88.0075	ENA:ERR586469	This study
2010208337	No	2009	>64	33F	1390	<=0.06	No	59.197	ENA:ERR586470	This study
2012220326	No	2012	18 to 64	20	1257	<=0.06	No	321.32	ENA:ERR596384	This study
2012220590	No	2012	18 to 64	7C	7485	<=0.06	No	338.021	ENA:ERR596385	This study
2012220607	No	2012	18 to 64	19A	320	>=0.12	No	412.025	ENA:ERR596386	This study
2012220624	No	2012	18 to 64	22F	433	<=0.06	No	386.462	ENA:ERR596387	This study
2012221403	No	2012	>64	6B	1092	>=0.12	No	295.487	ENA:ERR596388	This study
2012221561	No	2012	18 to 64	22F	7314	<=0.06	No	371.762	ENA:ERR596389	This study
2012222455	No	2012	>64	22F	433	<=0.06	No	359.091	ENA:ERR596390	This study
2012222473	No	2012	18 to 64	15B	NA	<=0.06	No	329.1	ENA:ERR596391	This study
2012218141	No	2012	18 to 64	23A	NA	>=0.12	Yes	293.142	ENA:ERR596377	This study
2013200976	No	2012	>64	22F	7314	<=0.06	No	379.523	ENA:ERR596392	This study
2013201623	No	2012	>64	16F	1840	>=0.12	No	397.684	ENA:ERR596393	This study
2013202396	No	2012	>64	3	180	<=0.06	No	362.747	ENA:ERR596394	This study
2012225296	No	2012	18 to 64	3	180	<=0.06	No	280.05	ENA:ERR596395	This study
2012225692	No	2012	>64	23A	338	>=0.12	Yes	201.798	ENA:ERR596396	This study
2012225708	No	2012	>64	22F	7314	<=0.06	No	374.938	ENA:ERR596397	This study
2012218158	No	2012	>64	15B	NA	>=0.12	No	384.302	ENA:ERR596378	This study
2013205724	No	2012	>64	6C	1692	<=0.06	No	400.275	ENA:ERR596398	This study
2013207630	No	2012	18 to 64	9N	1257	<=0.06	No	362.42	ENA:ERR596399	This study
2013207647	No	2012	>64	3	180	<=0.06	No	396.751	ENA:ERR596400	This study
2013208592	No	2012	18 to 64	23A	338	>=0.12	Yes	376.279	ENA:ERR596401	This study
2013209097	No	2012	18 to 64	35B	558	>=0.12	No	366.157	ENA:ERR596402	This study
2013209113	Yes	2012	18 to 64	23B	439	<=0.06	Yes	362.77	ENA:ERR596403	This study
2013210885	No	2012	18 to 64	7F	191	<=0.06	No	357.257	ENA:ERR596404	This study
2013211307	No	2012	18 to 64	15A	63	>=0.12	No	360.12	ENA:ERR596405	This study
2013202624	No	2012	18 to 64	33F	2705	<=0.06	No	397.696	ENA:ERR596406	This study
2013202648	No	2012	18 to 64	23A	338	>=0.12	Yes	340.68	ENA:ERR596407	This study
2012218190	No	2012	18 to 64	22F	NA	<=0.06	No	389.611	ENA:ERR596379	This study
2013205707	No	2012	18 to 64	22F	7314	<=0.06	No	369.129	ENA:ERR596408	This study
2013207681	No	2012	>64	19A	NA	<=0.06	No	349.442	ENA:ERR596409	This study
2012215605	No	2012	18 to 64	35B	558	>=0.12	No	384.653	ENA:ERR596410	This study
2012215622	No	2012	18 to 64	33F	2705	<=0.06	No	396.238	ENA:ERR596411	This study
2012215639	No	2012	18 to 64	11A	62	<=0.06	Yes	373.614	ENA:ERR596412	This study
2012219771	No	2012	18 to 64	9N	66	<=0.06	No	361.894	ENA:ERR596413	This study
2012219806	No	2012	>64	19A	199	>=0.12	No	425.41	ENA:ERR596414	This study
2012218222	No	2012	18 to 64	22F	NA	<=0.06	No	417.26	ENA:ERR596380	This study
2012219822	No	2012	18 to 64	20	235	<=0.06	No	356.651	ENA:ERR596415	This study
2012219856	No	2012	18 to 64	11A	62	<=0.06	No	272.18	ENA:ERR596416	This study
2012224861	No	2012	18 to 64	35B	558	>=0.12	No	368.425	ENA:ERR596417	This study
2013209079	No	2012	18 to 64	19A	1451	>=0.12	No	367.763	ENA:ERR596418	This study
2012218174	No	2012	>64	9N	NA	<=0.06	No	374.242	ENA:ERR596381	This study
2013212293	Yes	2012	18 to 64	6C	473	<=0.06	No	319.621	ENA:ERR596419	This study
2013211396	Yes	2012	18 to 64	19A	199	>=0.12	No	308.772	ENA:ERR596420	This study
2013211710	No	2012	5 to 17	6A	NA	>=0.12	No	331.123	ENA:ERR596421	This study
2013211739	No	2012	>64	19A	695	>=0.12	No	325.439	ENA:ERR596422	This study
2012218655	No	2012	>64	6B	NA	>=0.12	No	285.599	ENA:ERR596382	This study
2013212454	No	2012	18 to 64	11A	62	<=0.06	Yes	300.806	ENA:ERR596423	This study
2013201129	No	2012	18 to 64	35B	558	>=0.12	No	332.758	ENA:ERR596424	This study
2009218258	No	2009	18 to 64	3	1220	<=0.06	No	292.613	ENA:ERR600087	This study
2009218262	No	2009	>64	11A	62	<=0.06	No	243.513	ENA:ERR600088	This study
2009218280	No	2009	5 to 17	7F	191	<=0.06	No	276.273	ENA:ERR600089	This study
2009218299	No	2009	>64	7F	191	<=0.06	No	264.996	ENA:ERR600090	This study
2009218318	No	2009	18 to 64	3	180	<=0.06	No	244.057	ENA:ERR600091	This study
2009218323	Yes	2009	<2	15A	63	>=0.12	No	373.772	ENA:ERR600092	This study
2009218367	No	2009	18 to 64	3	180	<=0.06	No	301.864	ENA:ERR600093	This study
2009218370	No	2009	18 to 64	23B	1373	>=0.12	Yes	252.111	ENA:ERR600094	This study
2009218379	No	2009	5 to 17	3	180	<=0.06	No	300.076	ENA:ERR600095	This study
2009218382	No	2009	>64	4	205	<=0.06	No	317.817	ENA:ERR600096	This study
2009219894	No	2009	5 to 17	7F	191	<=0.06	No	318.521	ENA:ERR600097	This study
2010200676	No	2009	>64	7F	191	<=0.06	No	334.885	ENA:ERR600098	This study
2010200679	No	2009	18 to 64	33F	100	<=0.06	No	293.564	ENA:ERR600099	This study
2010200297	No	2009	18 to 64	9N	1257	<=0.06	No	280.839	ENA:ERR600100	This study
2010200611	Yes	2009	5 to 17	7F	191	<=0.06	No	241.446	ENA:ERR600101	This study
2010201908	No	2009	18 to 64	20	574	<=0.06	No	286.33	ENA:ERR600102	This study
2009220011	No	2009	18 to 64	3	180	<=0.06	No	292.971	ENA:ERR600103	This study
2009217734	No	2009	18 to 64	15B	199	<=0.06	No	262.102	ENA:ERR600104	This study
2010200787	No	2009	18 to 64	31	568	<=0.06	No	310.936	ENA:ERR600105	This study
2010200792	No	2009	18 to 64	19A	320	>=0.12	No	285.264	ENA:ERR600106	This study
2010200794	No	2009	>64	23A	338	>=0.12	Yes	133.779	ENA:ERR600107	This study
2009208021	No	2009	5 to 17	19A	199	<=0.06	No	260.976	ENA:ERR600108	This study
2010200823	No	2009	<2	22F	433	<=0.06	No	297.777	ENA:ERR600110	Metcalf et al, Clin Microbiol Infect. 2016 Jan;22(1):60
2010205244	No	2009	18 to 64	23B	NA	>=0.12	Yes	253.805	ENA:ERR600111	This study
2013202610	No	2012	<2	22F	433	<=0.06	No	250.602	ENA:ERR600112	Metcalf et al, Clin Microbiol Infect. 2016 Jan;22(1):60
2013202641	No	2012	<2	22F	433	<=0.06	No	264.379	ENA:ERR600113	Metcalf et al, Clin Microbiol Infect. 2016 Jan;22(1):60
2013205806	No	2012	2 to 4	23B	162	<=0.06	No	278.331	ENA:ERR600114	Metcalf et al, Clin Microbiol Infect. 2016 Jan;22(1):60
2012224830	No	2012	2 to 4	21	193	<=0.06	No	282.779	ENA:ERR600115	Metcalf et al, Clin Microbiol Infect. 2016 Jan;22(1):60
2012224843	No	2012	<2	22F	433	<=0.06	No	233.044	ENA:ERR600116	Metcalf et al, Clin Microbiol Infect. 2016 Jan;22(1):60
2012224849	No	2012	<2	35B	558	>=0.12	No	249.939	ENA:ERR600117	Metcalf et al, Clin Microbiol Infect. 2016 Jan;22(1):60
2012224855	No	2012	<2	21	432	<=0.06	No	281.196	ENA:ERR600118	Metcalf et al, Clin Microbiol Infect. 2016 Jan;22(1):60
2012224867	No	2012	<2	22F	433	<=0.06	No	445.331	ENA:ERR600119	Metcalf et al, Clin Microbiol Infect. 2016 Jan;22(1):60
2012224883	No	2012	<2	3	1220	<=0.06	No	312.388	ENA:ERR600120	Metcalf et al, Clin Microbiol Infect. 2016 Jan;22(1):60
2012217854	No	2012	>64	3	180	<=0.06	No	284.657	ENA:ERR600121	This study
2012224895	No	2012	2 to 4	38	393	<=0.06	No	272.01	ENA:ERR600122	Metcalf et al, Clin Microbiol Infect. 2016 Jan;22(1):60
2013209063	No	2012	<2	22F	433	<=0.06	No	263.197	ENA:ERR600123	Metcalf et al, Clin Microbiol Infect. 2016 Jan;22(1):60
2013209049	No	2012	<2	22F	433	<=0.06	No	246.304	ENA:ERR600124	Metcalf et al, Clin Microbiol Infect. 2016 Jan;22(1):60
2013215778	No	2012	<2	38	393	<=0.06	No	162.438	ENA:ERR600125	Metcalf et al, Clin Microbiol Infect. 2016 Jan;22(1):60
2013210858	No	2012	<2	22F	433	<=0.06	No	261.935	ENA:ERR600126	Metcalf et al, Clin Microbiol Infect. 2016 Jan;22(1):60
2013211438	No	2012	<2	22F	7314	<=0.06	No	238.817	ENA:ERR600127	Metcalf et al, Clin Microbiol Infect. 2016 Jan;22(1):60
2013211698	No	2012	2 to 4	10A	97	<=0.06	Yes	216.93	ENA:ERR600128	Metcalf et al, Clin Microbiol Infect. 2016 Jan;22(1):60
2013211701	No	2012	2 to 4	8	1480	<=0.06	No	312.92	ENA:ERR600129	Metcalf et al, Clin Microbiol Infect. 2016 Jan;22(1):60
2013211747	No	2012	<2	6C	639	<=0.06	No	218.272	ENA:ERR600130	Metcalf et al, Clin Microbiol Infect. 2016 Jan;22(1):60
2013211724	Yes	2012	<2	22F	433	<=0.06	No	246.937	ENA:ERR600131	Metcalf et al, Clin Microbiol Infect. 2016 Jan;22(1):60
2013212244	No	2012	2 to 4	9N	66	<=0.06	No	297.77	ENA:ERR600132	Metcalf et al, Clin Microbiol Infect. 2016 Jan;22(1):60
2013212457	No	2012	<2	19A	667	<=0.06	No	208.716	ENA:ERR600133	Metcalf et al, Clin Microbiol Infect. 2016 Jan;22(1):60
2013201122	No	2012	<2	18C	496	<=0.06	No	214.897	ENA:ERR600134	Metcalf et al, Clin Microbiol Infect. 2016 Jan;22(1):60
2013208476	No	2012	<2	23A	1839	<=0.06	Yes	181.883	ENA:ERR600135	Metcalf et al, Clin Microbiol Infect. 2016 Jan;22(1):60
2013208478	No	2012	<2	12F	218	<=0.06	No	221.148	ENA:ERR600136	Metcalf et al, Clin Microbiol Infect. 2016 Jan;22(1):60
2013208489	Yes	2012	<2	15C	200	<=0.06	No	239.753	ENA:ERR600137	Metcalf et al, Clin Microbiol Infect. 2016 Jan;22(1):60
2013208490	No	2012	<2	15B	199	<=0.06	No	263.996	ENA:ERR600138	Metcalf et al, Clin Microbiol Infect. 2016 Jan;22(1):60
2013208509	No	2012	<2	38	393	<=0.06	No	239.15	ENA:ERR600139	Metcalf et al, Clin Microbiol Infect. 2016 Jan;22(1):60
2013208527	No	2012	<2	33F	2705	<=0.06	No	233.864	ENA:ERR600140	Metcalf et al, Clin Microbiol Infect. 2016 Jan;22(1):60
2013208535	No	2012	<2	15B	1262	<=0.06	No	139.753	ENA:ERR600141	Metcalf et al, Clin Microbiol Infect. 2016 Jan;22(1):60
2013208537	No	2012	2 to 4	38	393	<=0.06	No	257.162	ENA:ERR600142	Metcalf et al, Clin Microbiol Infect. 2016 Jan;22(1):60
2013208538	No	2012	<2	38	393	<=0.06	No	225.625	ENA:ERR600143	Metcalf et al, Clin Microbiol Infect. 2016 Jan;22(1):60
2013212823	No	2012	<2	38	393	<=0.06	No	247.818	ENA:ERR600144	Metcalf et al, Clin Microbiol Infect. 2016 Jan;22(1):60
2013212827	No	2012	2 to 4	22F	NA	<=0.06	No	277.322	ENA:ERR600145	Metcalf et al, Clin Microbiol Infect. 2016 Jan;22(1):60
2012211937	No	2012	<2	22F	NA	<=0.06	No	290.573	ENA:ERR600146	Metcalf et al, Clin Microbiol Infect. 2016 Jan;22(1):60
2012214435	No	2012	<2	38	393	<=0.06	No	229.968	ENA:ERR600153	Metcalf et al, Clin Microbiol Infect. 2016 Jan;22(1):60
2012215849	No	2012	<2	33F	2705	<=0.06	No	215.658	ENA:ERR600154	Metcalf et al, Clin Microbiol Infect. 2016 Jan;22(1):60
2012217274	No	2012	<2	33F	2705	<=0.06	No	237.026	ENA:ERR600155	Metcalf et al, Clin Microbiol Infect. 2016 Jan;22(1):60
2012217544	No	2012	2 to 4	19A	320	>=0.12	No	241.953	ENA:ERR600156	Metcalf et al, Clin Microbiol Infect. 2016 Jan;22(1):60
2012217851	No	2012	<2	NT	199	<=0.06	No	253.87	ENA:ERR600157	Metcalf et al, Clin Microbiol Infect. 2016 Jan;22(1):60
2012214442	No	2012	<2	12F	220	<=0.06	No	284.224	ENA:ERR600158	Metcalf et al, Clin Microbiol Infect. 2016 Jan;22(1):60
2012212663	No	2012	<2	33F	NA	<=0.06	No	251.405	ENA:ERR600147	Metcalf et al, Clin Microbiol Infect. 2016 Jan;22(1):60
2012214475	No	2012	2 to 4	19A	320	>=0.12	No	226.363	ENA:ERR600159	Metcalf et al, Clin Microbiol Infect. 2016 Jan;22(1):60
2012214919	No	2012	<2	33F	717	<=0.06	No	232.3	ENA:ERR600160	Metcalf et al, Clin Microbiol Infect. 2016 Jan;22(1):60
2012214924	No	2012	<2	19F	271	>=0.12	No	254.066	ENA:ERR600161	Metcalf et al, Clin Microbiol Infect. 2016 Jan;22(1):60
2012214932	No	2012	<2	15C	162	<=0.06	No	235.673	ENA:ERR600162	Metcalf et al, Clin Microbiol Infect. 2016 Jan;22(1):60
2012215792	No	2012	<2	19A	2269	>=0.12	No	234.345	ENA:ERR600163	Metcalf et al, Clin Microbiol Infect. 2016 Jan;22(1):60
2012215830	No	2012	<2	35F	1635	<=0.06	No	184.368	ENA:ERR600164	Metcalf et al, Clin Microbiol Infect. 2016 Jan;22(1):60
2012215805	No	2012	<2	33F	2705	<=0.06	No	233.414	ENA:ERR600165	Metcalf et al, Clin Microbiol Infect. 2016 Jan;22(1):60
2012217982	No	2012	<2	12F	218	<=0.06	No	216.593	ENA:ERR600166	Metcalf et al, Clin Microbiol Infect. 2016 Jan;22(1):60
2012213285	No	2012	2 to 4	22F	NA	<=0.06	No	246.481	ENA:ERR600148	Metcalf et al, Clin Microbiol Infect. 2016 Jan;22(1):60
2013201331	No	2012	2 to 4	15B	608	<=0.06	No	232.489	ENA:ERR600167	Metcalf et al, Clin Microbiol Infect. 2016 Jan;22(1):60
2013210881	No	2012	<2	19A	199	>=0.12	No	250.235	ENA:ERR600168	Metcalf et al, Clin Microbiol Infect. 2016 Jan;22(1):60
2013209135	Yes	2012	<2	11A	62	<=0.06	Yes	234.497	ENA:ERR600169	Metcalf et al, Clin Microbiol Infect. 2016 Jan;22(1):60
2013206378	No	2012	<2	15A	3811	<=0.06	No	250.82	ENA:ERR600170	Metcalf et al, Clin Microbiol Infect. 2016 Jan;22(1):60
2013206373	No	2012	<2	15B	NA	>=0.12	No	211.894	ENA:ERR600171	Metcalf et al, Clin Microbiol Infect. 2016 Jan;22(1):60
2013206212	No	2012	<2	19A	1673	>=0.12	No	239.294	ENA:ERR600172	Metcalf et al, Clin Microbiol Infect. 2016 Jan;22(1):60
2013206201	No	2012	<2	15A	63	>=0.12	No	219.983	ENA:ERR600173	Metcalf et al, Clin Microbiol Infect. 2016 Jan;22(1):60
2012225592	No	2012	<2	33F	2705	<=0.06	No	261.224	ENA:ERR600174	Metcalf et al, Clin Microbiol Infect. 2016 Jan;22(1):60
2012213946	No	2012	<2	33F	NA	<=0.06	No	263.358	ENA:ERR600149	Metcalf et al, Clin Microbiol Infect. 2016 Jan;22(1):60
2012223303	Yes	2012	<2	3	180	<=0.06	No	242.891	ENA:ERR600175	Metcalf et al, Clin Microbiol Infect. 2016 Jan;22(1):60
2013202261	No	2012	<2	33F	100	<=0.06	No	227.281	ENA:ERR600176	Metcalf et al, Clin Microbiol Infect. 2016 Jan;22(1):60
2013202258	Yes	2012	<2	10A	97	<=0.06	Yes	225.126	ENA:ERR600177	Metcalf et al, Clin Microbiol Infect. 2016 Jan;22(1):60
2013201628	No	2012	<2	15C	3280	>=0.12	No	218.096	ENA:ERR600178	Metcalf et al, Clin Microbiol Infect. 2016 Jan;22(1):60
2013201625	No	2012	5 to 17	12F	220	<=0.06	No	237	ENA:ERR600179	This study
2013201224	No	2012	<2	15A	63	>=0.12	No	233.612	ENA:ERR600180	Metcalf et al, Clin Microbiol Infect. 2016 Jan;22(1):60
2013201223	No	2012	2 to 4	15B	199	<=0.06	No	208.608	ENA:ERR600181	Metcalf et al, Clin Microbiol Infect. 2016 Jan;22(1):60
2012225750	No	2012	2 to 4	15C	199	<=0.06	No	226.725	ENA:ERR600182	Metcalf et al, Clin Microbiol Infect. 2016 Jan;22(1):60
2012222470	No	2012	<2	22F	433	<=0.06	No	227.841	ENA:ERR600183	Metcalf et al, Clin Microbiol Infect. 2016 Jan;22(1):60
2012222457	No	2012	<2	22F	NA	<=0.06	No	232.616	ENA:ERR600184	Metcalf et al, Clin Microbiol Infect. 2016 Jan;22(1):60
2012221540	No	2012	<2	19A	695	<=0.06	No	225.17	ENA:ERR600185	Metcalf et al, Clin Microbiol Infect. 2016 Jan;22(1):60
2012221546	No	2012	<2	33F	220	<=0.06	No	281.731	ENA:ERR600186	Metcalf et al, Clin Microbiol Infect. 2016 Jan;22(1):60
2012221404	No	2012	<2	6C	138	<=0.06	No	220.287	ENA:ERR600187	Metcalf et al, Clin Microbiol Infect. 2016 Jan;22(1):60
2012221324	No	2012	<2	7C	1797	<=0.06	No	223.532	ENA:ERR600188	Metcalf et al, Clin Microbiol Infect. 2016 Jan;22(1):60
2012221315	No	2012	<2	35B	558	>=0.12	No	232.395	ENA:ERR600189	Metcalf et al, Clin Microbiol Infect. 2016 Jan;22(1):60
2012220659	No	2012	<2	33F	100	<=0.06	No	227.611	ENA:ERR600190	Metcalf et al, Clin Microbiol Infect. 2016 Jan;22(1):60
2012224918	No	2012	<2	6C	1092	>=0.12	No	185.724	ENA:ERR600191	Metcalf et al, Clin Microbiol Infect. 2016 Jan;22(1):60
2012222918	No	2012	<2	19A	6741	>=0.12	No	215.097	ENA:ERR600192	Metcalf et al, Clin Microbiol Infect. 2016 Jan;22(1):60
2012213994	No	2012	2 to 4	23B	NA	<=0.06	Yes	211.373	ENA:ERR600150	Metcalf et al, Clin Microbiol Infect. 2016 Jan;22(1):60
2012220613	No	2012	<2	35B	NA	>=0.12	No	218.973	ENA:ERR600193	Metcalf et al, Clin Microbiol Infect. 2016 Jan;22(1):60
2012220587	No	2012	<2	34	NA	<=0.06	No	235.033	ENA:ERR600194	Metcalf et al, Clin Microbiol Infect. 2016 Jan;22(1):60
2012220570	No	2012	2 to 4	22F	433	<=0.06	No	225.429	ENA:ERR600195	Metcalf et al, Clin Microbiol Infect. 2016 Jan;22(1):60
2012220439	No	2012	2 to 4	19A	320	>=0.12	No	227.112	ENA:ERR600196	Metcalf et al, Clin Microbiol Infect. 2016 Jan;22(1):60
2012220440	No	2012	2 to 4	19A	NA	>=0.12	No	219.155	ENA:ERR600197	Metcalf et al, Clin Microbiol Infect. 2016 Jan;22(1):60
2012220414	Yes	2012	<2	23B	4334	<=0.06	No	213.986	ENA:ERR600198	Metcalf et al, Clin Microbiol Infect. 2016 Jan;22(1):60
2012220354	No	2012	<2	10A	816	<=0.06	Yes	135.706	ENA:ERR600199	Metcalf et al, Clin Microbiol Infect. 2016 Jan;22(1):60
2012220353	No	2012	<2	19A	NA	>=0.12	No	207.951	ENA:ERR600200	Metcalf et al, Clin Microbiol Infect. 2016 Jan;22(1):60
2012219980	No	2012	2 to 4	33F	100	<=0.06	No	213.659	ENA:ERR600201	Metcalf et al, Clin Microbiol Infect. 2016 Jan;22(1):60
2012219972	No	2012	<2	33F	2705	<=0.06	No	243.49	ENA:ERR600202	Metcalf et al, Clin Microbiol Infect. 2016 Jan;22(1):60
2012214035	No	2012	<2	19A	NA	>=0.12	No	231.763	ENA:ERR600151	Metcalf et al, Clin Microbiol Infect. 2016 Jan;22(1):60
2012219021	No	2012	<2	4	NA	<=0.06	No	232.458	ENA:ERR600203	Metcalf et al, Clin Microbiol Infect. 2016 Jan;22(1):60
2012218663	Yes	2012	<2	8	1480	<=0.06	No	233.158	ENA:ERR600204	Metcalf et al, Clin Microbiol Infect. 2016 Jan;22(1):60
2012218039	No	2012	<2	9N	632	<=0.06	No	200.971	ENA:ERR600206	Metcalf et al, Clin Microbiol Infect. 2016 Jan;22(1):60
2012218036	No	2012	<2	33F	7507	<=0.06	No	221.768	ENA:ERR600207	Metcalf et al, Clin Microbiol Infect. 2016 Jan;22(1):60
2012212051	No	2012	<2	10A	NA	<=0.06	No	281.493	ENA:ERR600208	Metcalf et al, Clin Microbiol Infect. 2016 Jan;22(1):60
2012220098	Yes	2012	<2	12F	220	<=0.06	No	207.532	ENA:ERR600209	Metcalf et al, Clin Microbiol Infect. 2016 Jan;22(1):60
2012219141	No	2012	<2	35B	558	>=0.12	No	228.47	ENA:ERR600211	Metcalf et al, Clin Microbiol Infect. 2016 Jan;22(1):60
2012219138	No	2012	2 to 4	12F	220	<=0.06	No	218.749	ENA:ERR600212	Metcalf et al, Clin Microbiol Infect. 2016 Jan;22(1):60
2010223273	No	2009	2 to 4	7F	191	<=0.06	No	212.62	ENA:ERR600213	Metcalf et al, Clin Microbiol Infect. 2016 Jan;22(1):60
2012211517	No	2012	2 to 4	22F	433	<=0.06	No	242.12	ENA:ERR600214	Metcalf et al, Clin Microbiol Infect. 2016 Jan;22(1):60
2012211938	No	2012	2 to 4	19A	NA	>=0.12	No	199.604	ENA:ERR600215	Metcalf et al, Clin Microbiol Infect. 2016 Jan;22(1):60
2012212660	No	2012	2 to 4	7F	191	<=0.06	No	224.495	ENA:ERR600216	Metcalf et al, Clin Microbiol Infect. 2016 Jan;22(1):60
2012214450	No	2012	2 to 4	15B	199	<=0.06	No	226.694	ENA:ERR600218	Metcalf et al, Clin Microbiol Infect. 2016 Jan;22(1):60
2012214484	No	2012	5 to 17	15B	1755	>=0.12	No	212.438	ENA:ERR600219	This study
2012214497	No	2012	2 to 4	15B	3280	>=0.12	No	222.652	ENA:ERR600220	Metcalf et al, Clin Microbiol Infect. 2016 Jan;22(1):60
2012214417	No	2012	<2	23A	NA	>=0.12	Yes	258.458	ENA:ERR600152	Metcalf et al, Clin Microbiol Infect. 2016 Jan;22(1):60
2012214490	No	2012	2 to 4	7F	191	<=0.06	No	225.858	ENA:ERR600221	Metcalf et al, Clin Microbiol Infect. 2016 Jan;22(1):60
2012214930	No	2012	2 to 4	19A	NA	>=0.12	No	211.258	ENA:ERR600222	Metcalf et al, Clin Microbiol Infect. 2016 Jan;22(1):60
2012214921	No	2012	2 to 4	23A	338	>=0.12	Yes	248.329	ENA:ERR600223	Metcalf et al, Clin Microbiol Infect. 2016 Jan;22(1):60
2012215019	No	2012	2 to 4	19A	695	<=0.06	No	209.305	ENA:ERR600224	Metcalf et al, Clin Microbiol Infect. 2016 Jan;22(1):60
2012215791	No	2012	2 to 4	22F	7314	<=0.06	No	226.872	ENA:ERR600225	Metcalf et al, Clin Microbiol Infect. 2016 Jan;22(1):60
2012216037	No	2012	5 to 17	22F	NA	<=0.06	No	371.73	ENA:ERR600226	This study
2012219977	No	2012	2 to 4	23B	1349	>=0.12	Yes	244.934	ENA:ERR600232	Metcalf et al, Clin Microbiol Infect. 2016 Jan;22(1):60
2012220352	No	2012	5 to 17	33F	2705	<=0.06	No	296.158	ENA:ERR600233	This study
2012220428	Yes	2012	5 to 17	15A	3811	<=0.06	No	332.162	ENA:ERR600234	This study
2012222280	No	2012	2 to 4	19F	271	>=0.12	No	237.382	ENA:ERR600235	Metcalf et al, Clin Microbiol Infect. 2016 Jan;22(1):60
2012224338	No	2012	2 to 4	15C	1262	<=0.06	No	546.209	ENA:ERR600236	Metcalf et al, Clin Microbiol Infect. 2016 Jan;22(1):60
2012221326	No	2012	5 to 17	19A	320	>=0.12	No	360.129	ENA:ERR600237	This study
2012221583	No	2012	2 to 4	19A	695	>=0.12	No	248.498	ENA:ERR600238	Metcalf et al, Clin Microbiol Infect. 2016 Jan;22(1):60
2012222487	No	2012	2 to 4	6C	490	<=0.06	No	187.782	ENA:ERR600239	Metcalf et al, Clin Microbiol Infect. 2016 Jan;22(1):60
2012224315	No	2012	2 to 4	8	1268	<=0.06	No	316.825	ENA:ERR600240	Metcalf et al, Clin Microbiol Infect. 2016 Jan;22(1):60
2012225591	No	2012	5 to 17	7F	191	<=0.06	No	174.917	ENA:ERR600241	This study
2013206355	No	2012	2 to 4	38	393	<=0.06	No	282.301	ENA:ERR600242	Metcalf et al, Clin Microbiol Infect. 2016 Jan;22(1):60
2013208587	No	2012	2 to 4	15B	346	>=0.12	No	298.76	ENA:ERR600243	Metcalf et al, Clin Microbiol Infect. 2016 Jan;22(1):60
2013209090	No	2012	2 to 4	3	180	<=0.06	No	362.085	ENA:ERR600244	Metcalf et al, Clin Microbiol Infect. 2016 Jan;22(1):60
2013210876	No	2012	2 to 4	22F	433	<=0.06	No	367.03	ENA:ERR600245	Metcalf et al, Clin Microbiol Infect. 2016 Jan;22(1):60
2013202265	Yes	2012	5 to 17	23B	1847	<=0.06	Yes	286.048	ENA:ERR600246	This study
2013205808	No	2012	2 to 4	16F	NA	<=0.06	No	298.151	ENA:ERR600247	Metcalf et al, Clin Microbiol Infect. 2016 Jan;22(1):60
2013205805	No	2012	2 to 4	11A	62	<=0.06	Yes	293.756	ENA:ERR600248	Metcalf et al, Clin Microbiol Infect. 2016 Jan;22(1):60
2012218011	No	2012	5 to 17	22F	NA	<=0.06	No	388.432	ENA:ERR600227	This study
2013206298	No	2012	2 to 4	23B	439	<=0.06	Yes	317.115	ENA:ERR600250	Metcalf et al, Clin Microbiol Infect. 2016 Jan;22(1):60
2012224889	No	2012	5 to 17	33F	9029	<=0.06	No	305.486	ENA:ERR600251	This study
2013208721	No	2012	2 to 4	23B	33	<=0.06	Yes	287.666	ENA:ERR600252	Metcalf et al, Clin Microbiol Infect. 2016 Jan;22(1):60
2013215781	No	2012	2 to 4	15B	199	<=0.06	No	314.531	ENA:ERR600253	Metcalf et al, Clin Microbiol Infect. 2016 Jan;22(1):60
2013211404	No	2012	2 to 4	19A	695	<=0.06	No	336.665	ENA:ERR600254	Metcalf et al, Clin Microbiol Infect. 2016 Jan;22(1):60
2013211441	Yes	2012	5 to 17	9N	632	<=0.06	No	327.098	ENA:ERR600255	This study
2012221164	No	2012	2 to 4	23B	NA	<=0.06	Yes	371.138	ENA:ERR600228	Metcalf et al, Clin Microbiol Infect. 2016 Jan;22(1):60
2013211429	No	2012	2 to 4	19F	654	<=0.06	No	340.773	ENA:ERR600256	Metcalf et al, Clin Microbiol Infect. 2016 Jan;22(1):60
2013211743	No	2012	5 to 17	19A	695	<=0.06	No	253.078	ENA:ERR600257	This study
2013212446	No	2012	2 to 4	35B	558	>=0.12	No	314.096	ENA:ERR600258	Metcalf et al, Clin Microbiol Infect. 2016 Jan;22(1):60
2013212860	No	2012	2 to 4	23A	338	>=0.12	Yes	271.817	ENA:ERR600259	Metcalf et al, Clin Microbiol Infect. 2016 Jan;22(1):60
2012209214	No	2012	>64	3	433	<=0.06	No	302.127	ENA:ERR600260	This study
2012211509	No	2012	>64	22F	433	<=0.06	No	340.041	ENA:ERR600261	This study
2012212202	No	2012	>64	7F	191	<=0.06	No	293.894	ENA:ERR600262	This study
2012221165	No	2012	2 to 4	35B	NA	>=0.12	No	298.962	ENA:ERR600229	Metcalf et al, Clin Microbiol Infect. 2016 Jan;22(1):60
2012211697	No	2012	18 to 64	33F	2705	<=0.06	No	309.226	ENA:ERR600264	This study
2012212521	No	2012	18 to 64	6C	1379	>=0.12	No	271.861	ENA:ERR600265	This study
2012218050	No	2012	5 to 17	7F	NA	<=0.06	No	389.766	ENA:ERR600230	This study
2012214276	No	2012	18 to 64	22F	433	<=0.06	No	288.249	ENA:ERR600266	This study
2012213979	Yes	2012	18 to 64	23B	1373	>=0.12	Yes	290.335	ENA:ERR600267	This study
2012214024	No	2012	5 to 17	19A	199	>=0.12	No	225.871	ENA:ERR600268	This study
2012215453	No	2012	>64	3	180	<=0.06	No	268.073	ENA:ERR600270	This study
2012215847	No	2012	>64	16F	3157	<=0.06	No	305.333	ENA:ERR600271	This study
2012214443	No	2012	>64	9V	1269	<=0.06	No	246.578	ENA:ERR600272	This study
2012214499	No	2012	>64	22F	433	<=0.06	No	269.119	ENA:ERR600273	This study
2012214908	No	2012	>64	19A	1848	<=0.06	No	254.245	ENA:ERR600274	This study
2012214952	No	2012	>64	7F	191	<=0.06	No	299.125	ENA:ERR600275	This study
2012218235	No	2012	2 to 4	22F	NA	<=0.06	No	478.059	ENA:ERR600231	Metcalf et al, Clin Microbiol Infect. 2016 Jan;22(1):60
2012215786	No	2012	>64	6C	1390	>=0.12	No	229.104	ENA:ERR600276	This study
2012215804	No	2012	18 to 64	23B	1373	>=0.12	Yes	241.521	ENA:ERR600277	This study
2012215821	No	2012	18 to 64	3	180	<=0.06	No	308.016	ENA:ERR600278	This study
2012216040	No	2012	18 to 64	22F	433	<=0.06	No	273.284	ENA:ERR600279	This study
2012219136	No	2012	18 to 64	23B	1373	>=0.12	Yes	271.865	ENA:ERR600280	This study
2012212058	No	2012	18 to 64	8	1480	<=0.06	No	365.601	ENA:ERR600281	This study
2012218031	No	2012	18 to 64	19A	320	>=0.12	No	359.982	ENA:ERR600282	This study
1867-01	No	2000	<2	14	13	>=0.12	No	349.183	ENA:ERR600285	This study
2180-01	No	2000	<2	19F	473	>=0.12	No	301.065	ENA:ERR600286	This study
3102-01	No	2000	<2	6B	273	<=0.06	No	278.509	ENA:ERR600287	This study
3601-01	No	2000	<2	6B	90	>=0.12	No	407.212	ENA:ERR600288	This study
4638-01	No	2000	2 to 4	18C	113	<=0.06	No	395.603	ENA:ERR600289	This study
4924-01	No	2000	2 to 4	14	124	<=0.06	No	334.205	ENA:ERR600290	This study
4937-01	No	2000	<2	14	124	<=0.06	No	318.829	ENA:ERR600291	This study
5275-01	No	2000	2 to 4	14	13	>=0.12	No	374.893	ENA:ERR600292	This study
6430-01	No	2001	2 to 4	4	695	<=0.06	No	408.134	ENA:ERR600293	This study
6513-01	No	2001	<2	18C	113	<=0.06	No	384.737	ENA:ERR600294	This study
6605-01	No	2001	<2	14	124	<=0.06	No	335.554	ENA:ERR600295	This study
3721-02	No	2001	<2	6B	NA	<=0.06	No	337.864	ENA:ERR600296	This study
3751-02	No	2001	<2	14	782	>=0.12	No	371.136	ENA:ERR600297	This study
5784-05	No	2005	2 to 4	19A	199	>=0.12	No	379.134	ENA:ERR600298	This study
3666-06	No	2005	2 to 4	33F	100	<=0.06	No	386.212	ENA:ERR600299	This study
6793-05	No	2005	2 to 4	7F	191	<=0.06	No	402.941	ENA:ERR600300	This study
6794-05	No	2005	<2	10A	2068	<=0.06	Yes	359.412	ENA:ERR600301	This study
7087-05	No	2005	<2	15B	199	<=0.06	No	294.878	ENA:ERR600303	This study
3860-06	No	2005	<2	15C	199	<=0.06	No	372.767	ENA:ERR600304	This study
3130-06	No	2005	<2	19A	63	<=0.06	No	339.572	ENA:ERR600305	This study
5033-06	No	2006	2 to 4	19A	199	>=0.12	No	359.35	ENA:ERR600306	This study
5090-06	No	2005	<2	33F	100	<=0.06	No	390.475	ENA:ERR600307	This study
5223-06	No	2005	<2	19A	320	>=0.12	No	384.824	ENA:ERR600308	This study
2013212825	No	2012	18 to 64	35B	558	>=0.12	No	473.55	ENA:ERR600284	This study
2014200597	No	2013	<2	15C	7479	>=0.12	No	112.383	NCBI:SAMN03765001	Metcalf et al, Clin Microbiol Infect. 2016 Jan;22(1):60
2014200662	No	2013	2 to 4	19A	695	>=0.12	No	192.769	NCBI:SAMN03765031	Metcalf et al, Clin Microbiol Infect. 2016 Jan;22(1):60
2014200696	No	2013	<2	4	NA	<=0.06	No	104.325	NCBI:SAMN03764935	Metcalf et al, Clin Microbiol Infect. 2016 Jan;22(1):60
2014200763	No	2013	<2	15B	199	<=0.06	No	94.4728	NCBI:SAMN03764986	Metcalf et al, Clin Microbiol Infect. 2016 Jan;22(1):60
2014200767	No	2013	<2	22F	7314	<=0.06	No	232.885	NCBI:SAMN03765052	Metcalf et al, Clin Microbiol Infect. 2016 Jan;22(1):60
2014200801	No	2013	2 to 4	38	393	<=0.06	No	202.061	NCBI:SAMN03764956	Metcalf et al, Clin Microbiol Infect. 2016 Jan;22(1):60
2014200864	No	2013	<2	7C	1797	<=0.06	No	79.5677	NCBI:SAMN03764961	Metcalf et al, Clin Microbiol Infect. 2016 Jan;22(1):60
2009215629	No	2009	<2	6C	5501	<=0.06	No	112.058	ENA:ERR433721	Metcalf et al, Clin Microbiol Infect. 2016 Jan;22(1):60
2011207503	No	2011	2 to 4	6C	NA	>=0.12	No	184.146	NCBI:SAMN06282907	This study
2011212060	No	2011	2 to 4	23B	1373	>=0.12	Yes	154.368	NCBI:SAMN06282908	This study
2011215108	No	2011	2 to 4	6C	5501	<=0.06	No	88.5341	NCBI:SAMN06282909	This study
2011216577	No	2011	<2	23B	1373	>=0.12	Yes	176.349	NCBI:SAMN06282910	This study
2011218350	No	2011	<2	15C	138	<=0.06	No	129.142	NCBI:SAMN06282911	This study
2012208083	No	2011	<2	6C	NA	<=0.06	No	21.112	NCBI:SAMN06282912	This study
2012211959	No	2011	<2	15C	3280	>=0.12	No	99.8106	NCBI:SAMN06282913	This study
2013211370	No	2013	<2	23B	1373	>=0.12	Yes	162.426	NCBI:SAMN03765060	Metcalf et al, Clin Microbiol Infect. 2016 Jan;22(1):60
2013213343	No	2013	2 to 4	35B	558	>=0.12	No	130.059	NCBI:SAMN03765095	Metcalf et al, Clin Microbiol Infect. 2016 Jan;22(1):60
2013213344	No	2013	<2	12F	220	<=0.06	No	66.3394	NCBI:SAMN03764975	Metcalf et al, Clin Microbiol Infect. 2016 Jan;22(1):60
2013213851	No	2013	2 to 4	12F	NA	<=0.06	No	266.887	NCBI:SAMN03764978	Metcalf et al, Clin Microbiol Infect. 2016 Jan;22(1):60
2013213852	Yes	2013	2 to 4	15C	NA	<=0.06	No	6.61534	NCBI:SAMN03764999	Metcalf et al, Clin Microbiol Infect. 2016 Jan;22(1):60
2013216246	No	2013	18 to 64	12F	220	<=0.06	No	340.942	NCBI:SAMN03764977	Metcalf et al, Clin Microbiol Infect. 2016 Jan;22(1):60
2013217306	No	2013	<2	19A	320	>=0.12	No	221.525	NCBI:SAMN03765023	Metcalf et al, Clin Microbiol Infect. 2016 Jan;22(1):60
2013218081	No	2013	2 to 4	33F	2705	<=0.06	No	323.033	NCBI:SAMN03765079	Metcalf et al, Clin Microbiol Infect. 2016 Jan;22(1):60
2013218100	No	2013	2 to 4	22F	433	<=0.06	No	106.208	NCBI:SAMN03765041	Metcalf et al, Clin Microbiol Infect. 2016 Jan;22(1):60
2013218341	No	2013	<2	15B	3280	>=0.12	No	73.8225	NCBI:SAMN03764997	Metcalf et al, Clin Microbiol Infect. 2016 Jan;22(1):60
2013218407	No	2013	<2	15C	199	<=0.06	No	131.231	NCBI:SAMN03765007	Metcalf et al, Clin Microbiol Infect. 2016 Jan;22(1):60
2013218738	No	2013	2 to 4	7F	191	<=0.06	No	106.84	NCBI:SAMN03764963	Metcalf et al, Clin Microbiol Infect. 2016 Jan;22(1):60
2013218759	No	2013	2 to 4	23A	338	>=0.12	Yes	143.31	NCBI:SAMN03765054	Metcalf et al, Clin Microbiol Infect. 2016 Jan;22(1):60
2013219473	No	2013	2 to 4	15C	1262	<=0.06	No	144.674	NCBI:SAMN03765009	Metcalf et al, Clin Microbiol Infect. 2016 Jan;22(1):60
2013219484	No	2013	<2	19F	1203	>=0.12	No	107.385	NCBI:SAMN03765034	Metcalf et al, Clin Microbiol Infect. 2016 Jan;22(1):60
2013219514	No	2013	<2	10A	816	<=0.06	Yes	132.077	NCBI:SAMN03764964	Metcalf et al, Clin Microbiol Infect. 2016 Jan;22(1):60
2013220175	No	2013	2 to 4	34	1884	<=0.06	No	142.983	NCBI:SAMN03764949	Metcalf et al, Clin Microbiol Infect. 2016 Jan;22(1):60
2013221281	No	2013	2 to 4	16F	995	<=0.06	No	141.979	NCBI:SAMN03765013	Metcalf et al, Clin Microbiol Infect. 2016 Jan;22(1):60
2013222043	No	2013	2 to 4	15C	NA	>=0.12	No	161.745	NCBI:SAMN03765003	Metcalf et al, Clin Microbiol Infect. 2016 Jan;22(1):60
2013222065	No	2013	5 to 17	23B	1373	>=0.12	Yes	144.269	NCBI:SAMN06282927	This study
2013227080	No	2013	5 to 17	23B	439	<=0.06	Yes	166.558	NCBI:SAMN06282931	This study
2014201413	Yes	2013	<2	33F	NA	>=0.12	No	399.69	NCBI:SAMN03765085	Metcalf et al, Clin Microbiol Infect. 2016 Jan;22(1):60
2014201418	No	2013	2 to 4	22F	433	<=0.06	No	280.666	NCBI:SAMN03765036	Metcalf et al, Clin Microbiol Infect. 2016 Jan;22(1):60
2014201471	No	2013	<2	35B	558	>=0.12	No	123.051	NCBI:SAMN03765097	Metcalf et al, Clin Microbiol Infect. 2016 Jan;22(1):60
2014201763	No	2013	2 to 4	15A	63	>=0.12	No	146.3	NCBI:SAMN03764982	Metcalf et al, Clin Microbiol Infect. 2016 Jan;22(1):60
2014203816	Yes	2013	<2	15B	1262	<=0.06	No	140.86	NCBI:SAMN03764991	Metcalf et al, Clin Microbiol Infect. 2016 Jan;22(1):60
2014203834	No	2013	<2	33F	717	<=0.06	No	162.06	NCBI:SAMN03765087	Metcalf et al, Clin Microbiol Infect. 2016 Jan;22(1):60
2014203844	No	2013	<2	22F	433	<=0.06	No	156.623	NCBI:SAMN03765037	Metcalf et al, Clin Microbiol Infect. 2016 Jan;22(1):60
2014203848	No	2013	<2	38	393	<=0.06	No	117.319	NCBI:SAMN03764954	Metcalf et al, Clin Microbiol Infect. 2016 Jan;22(1):60
2014203857	No	2013	<2	23A	42	<=0.06	No	182.57	NCBI:SAMN03765057	Metcalf et al, Clin Microbiol Infect. 2016 Jan;22(1):60
2014203865	No	2013	2 to 4	19A	695	<=0.06	No	164.326	NCBI:SAMN03765030	Metcalf et al, Clin Microbiol Infect. 2016 Jan;22(1):60
2014203868	No	2013	2 to 4	19A	695	>=0.12	No	120.888	NCBI:SAMN03765028	Metcalf et al, Clin Microbiol Infect. 2016 Jan;22(1):60
2014203994	No	2013	<2	15C	3280	>=0.12	No	124.46	NCBI:SAMN03764998	Metcalf et al, Clin Microbiol Infect. 2016 Jan;22(1):60
2014204010	No	2013	<2	38	393	<=0.06	No	130.911	NCBI:SAMN03764958	Metcalf et al, Clin Microbiol Infect. 2016 Jan;22(1):60
2013023421	No	2013	<2	22F	NA	<=0.06	No	150.582	NCBI:SAMN06282920	This study
2013024470	No	2013	>64	12F	218	<=0.06	No	108.364	NCBI:SAMN06282921	This study
2014205018	No	2013	<2	28A	494	<=0.06	No	85.2724	NCBI:SAMN03765064	Metcalf et al, Clin Microbiol Infect. 2016 Jan;22(1):60
2014205022	No	2013	18 to 64	8	1480	<=0.06	No	170.827	NCBI:SAMN03764936	Metcalf et al, Clin Microbiol Infect. 2016 Jan;22(1):60
2014205695	No	2013	2 to 4	15C	1262	<=0.06	No	120.663	NCBI:SAMN03765010	Metcalf et al, Clin Microbiol Infect. 2016 Jan;22(1):60
2014205714	No	2013	<2	23B	439	<=0.06	Yes	159.699	NCBI:SAMN03765058	Metcalf et al, Clin Microbiol Infect. 2016 Jan;22(1):60
2014206986	No	2013	2 to 4	17F	392	<=0.06	No	147.138	NCBI:SAMN03765016	Metcalf et al, Clin Microbiol Infect. 2016 Jan;22(1):60
2014201462	No	2013	2 to 4	22F	433	<=0.06	No	116.119	NCBI:SAMN03765053	Metcalf et al, Clin Microbiol Infect. 2016 Jan;22(1):60
2014201466	No	2013	2 to 4	12F	220	<=0.06	No	214.338	NCBI:SAMN03764973	Metcalf et al, Clin Microbiol Infect. 2016 Jan;22(1):60
2014201481	No	2013	<2	22F	433	<=0.06	No	98.5244	NCBI:SAMN06282932	This study
2014201545	No	2013	<2	12F	220	<=0.06	No	105.375	NCBI:SAMN06282933	This study
2014201553	No	2013	2 to 4	12F	218	<=0.06	No	107.592	NCBI:SAMN06282934	This study
2014201761	Yes	2013	5 to 17	23B	1373	>=0.12	Yes	319.565	NCBI:SAMN06282935	This study
2014201773	No	2013	<2	33F	2705	>=0.12	No	465.626	NCBI:SAMN03765084	Metcalf et al, Clin Microbiol Infect. 2016 Jan;22(1):60
2014201852	Yes	2013	2 to 4	23A	338	>=0.12	Yes	307.833	NCBI:SAMN03765055	Metcalf et al, Clin Microbiol Infect. 2016 Jan;22(1):60
2014201854	No	2013	2 to 4	15C	199	<=0.06	No	183.235	NCBI:SAMN03765005	Metcalf et al, Clin Microbiol Infect. 2016 Jan;22(1):60
2014202035	No	2013	2 to 4	3	180	<=0.06	No	170.233	NCBI:SAMN03764931	Metcalf et al, Clin Microbiol Infect. 2016 Jan;22(1):60
2014202041	No	2013	18 to 64	10A	816	<=0.06	Yes	215.463	NCBI:SAMN03764966	Metcalf et al, Clin Microbiol Infect. 2016 Jan;22(1):60
2014202148	No	2013	<2	33F	2705	<=0.06	No	46.8082	NCBI:SAMN03765076	Metcalf et al, Clin Microbiol Infect. 2016 Jan;22(1):60
2014202149	No	2013	<2	17F	392	<=0.06	No	324.743	NCBI:SAMN03765017	Metcalf et al, Clin Microbiol Infect. 2016 Jan;22(1):60
2014202157	No	2013	2 to 4	11A	62	<=0.06	No	36.2388	NCBI:SAMN03764971	Metcalf et al, Clin Microbiol Infect. 2016 Jan;22(1):60
2014202158	No	2013	<2	19A	695	>=0.12	No	29.5371	NCBI:SAMN03765026	Metcalf et al, Clin Microbiol Infect. 2016 Jan;22(1):60
2014202160	No	2013	<2	33F	2705	<=0.06	No	151.215	NCBI:SAMN03765077	Metcalf et al, Clin Microbiol Infect. 2016 Jan;22(1):60
2014202166	No	2013	2 to 4	15B	199	<=0.06	No	39.4629	NCBI:SAMN03764987	Metcalf et al, Clin Microbiol Infect. 2016 Jan;22(1):60
2014202183	No	2013	5 to 17	19A	320	>=0.12	No	159.756	NCBI:SAMN06282936	This study
2014202193	No	2013	<2	21	432	<=0.06	No	44.6217	NCBI:SAMN03764939	Metcalf et al, Clin Microbiol Infect. 2016 Jan;22(1):60
2014202195	Yes	2013	2 to 4	22F	433	<=0.06	No	329.046	NCBI:SAMN03765045	Metcalf et al, Clin Microbiol Infect. 2016 Jan;22(1):60
2014202199	No	2013	<2	21	432	<=0.06	No	40.4614	NCBI:SAMN03764940	Metcalf et al, Clin Microbiol Infect. 2016 Jan;22(1):60
2014202234	No	2013	2 to 4	15B	NA	>=0.12	No	283.773	NCBI:SAMN03765002	Metcalf et al, Clin Microbiol Infect. 2016 Jan;22(1):60
2014202326	No	2013	5 to 17	19F	251	<=0.06	No	80.848	NCBI:SAMN06282937	This study
2014202503	No	2013	2 to 4	15B	162	<=0.06	No	96.136	NCBI:SAMN03764996	Metcalf et al, Clin Microbiol Infect. 2016 Jan;22(1):60
2014202506	No	2013	2 to 4	19A	2062	>=0.12	No	21.9279	NCBI:SAMN03765032	Metcalf et al, Clin Microbiol Infect. 2016 Jan;22(1):60
2014202538	No	2013	<2	21	432	<=0.06	No	223.033	NCBI:SAMN03764942	Metcalf et al, Clin Microbiol Infect. 2016 Jan;22(1):60
2014202550	No	2013	2 to 4	34	547	<=0.06	No	44.133	NCBI:SAMN03764946	Metcalf et al, Clin Microbiol Infect. 2016 Jan;22(1):60
2014202554	No	2013	<2	33F	2705	<=0.06	No	96.2592	NCBI:SAMN03765078	Metcalf et al, Clin Microbiol Infect. 2016 Jan;22(1):60
2014202556	No	2013	<2	38	393	<=0.06	No	119.176	NCBI:SAMN03764957	Metcalf et al, Clin Microbiol Infect. 2016 Jan;22(1):60
2014202558	No	2013	<2	21	432	<=0.06	No	97.6078	NCBI:SAMN03764941	Metcalf et al, Clin Microbiol Infect. 2016 Jan;22(1):60
2014202560	No	2013	2 to 4	19A	320	>=0.12	No	213.489	NCBI:SAMN03765021	Metcalf et al, Clin Microbiol Infect. 2016 Jan;22(1):60
2014202569	No	2013	<2	16F	NA	<=0.06	No	18.6318	NCBI:SAMN03765015	Metcalf et al, Clin Microbiol Infect. 2016 Jan;22(1):60
2014202576	No	2013	<2	34	547	<=0.06	No	169.379	NCBI:SAMN03764948	Metcalf et al, Clin Microbiol Infect. 2016 Jan;22(1):60
2014202869	No	2013	2 to 4	35F	1635	<=0.06	No	172.905	NCBI:SAMN03765106	Metcalf et al, Clin Microbiol Infect. 2016 Jan;22(1):60
2014202885	No	2013	2 to 4	10A	816	<=0.06	Yes	54.1012	NCBI:SAMN03764967	Metcalf et al, Clin Microbiol Infect. 2016 Jan;22(1):60
2014203075	No	2013	<2	21	NA	<=0.06	No	13.6119	NCBI:SAMN03764943	Metcalf et al, Clin Microbiol Infect. 2016 Jan;22(1):60
2014203082	No	2013	18 to 64	33F	2705	<=0.06	No	134.811	NCBI:SAMN06282938	This study
2014203083	No	2013	2 to 4	11B	NA	<=0.06	No	102.596	NCBI:SAMN03764972	Metcalf et al, Clin Microbiol Infect. 2016 Jan;22(1):60
2014203084	No	2013	<2	15C	83	>=0.12	No	130.991	NCBI:SAMN03765004	Metcalf et al, Clin Microbiol Infect. 2016 Jan;22(1):60
2014203093	No	2013	2 to 4	3	180	<=0.06	No	100.367	NCBI:SAMN03764925	Metcalf et al, Clin Microbiol Infect. 2016 Jan;22(1):60
2013022547	No	2013	<2	33F	100	<=0.06	No	31.7888	NCBI:SAMN06282914	This study
2013022631	No	2013	<2	19A	319	>=0.12	No	74.5745	NCBI:SAMN06282915	This study
2013022878	Yes	2013	<2	33F	2705	<=0.06	No	27.2389	NCBI:SAMN06282916	This study
2013022906	No	2013	2 to 4	15C	162	<=0.06	No	82.5656	NCBI:SAMN06282917	This study
2013023108	No	2013	2 to 4	15C	4528	<=0.06	No	85.9173	NCBI:SAMN06282918	This study
2013023363	No	2013	>64	16F	NA	<=0.06	No	115.938	NCBI:SAMN06282919	This study
2013210938	No	2013	<2	3	180	<=0.06	No	240.945	NCBI:SAMN03764930	Metcalf et al, Clin Microbiol Infect. 2016 Jan;22(1):60
2013212937	No	2013	2 to 4	19A	320	>=0.12	No	235.847	NCBI:SAMN03765024	Metcalf et al, Clin Microbiol Infect. 2016 Jan;22(1):60
2013212957	No	2013	5 to 17	22F	NA	<=0.06	No	315.509	NCBI:SAMN06282922	This study
2013213707	No	2013	2 to 4	35B	558	>=0.12	No	119.311	NCBI:SAMN03765093	Metcalf et al, Clin Microbiol Infect. 2016 Jan;22(1):60
2013213726	No	2013	<2	33F	2705	<=0.06	No	319.649	NCBI:SAMN03765080	Metcalf et al, Clin Microbiol Infect. 2016 Jan;22(1):60
2013213837	No	2013	2 to 4	3	180	<=0.06	No	272.881	NCBI:SAMN03764929	Metcalf et al, Clin Microbiol Infect. 2016 Jan;22(1):60
2013213977	No	2013	2 to 4	19A	667	<=0.06	No	286.675	NCBI:SAMN03765019	Metcalf et al, Clin Microbiol Infect. 2016 Jan;22(1):60
2013214076	No	2013	<2	22F	433	<=0.06	No	383.712	NCBI:SAMN03765039	Metcalf et al, Clin Microbiol Infect. 2016 Jan;22(1):60
2013214718	No	2013	<2	35B	558	>=0.12	No	112.1	NCBI:SAMN03765102	Metcalf et al, Clin Microbiol Infect. 2016 Jan;22(1):60
2013214720	No	2013	<2	23B	1373	>=0.12	Yes	116.744	NCBI:SAMN03765061	Metcalf et al, Clin Microbiol Infect. 2016 Jan;22(1):60
2013214876	No	2013	2 to 4	22F	433	<=0.06	No	177.417	NCBI:SAMN03765038	Metcalf et al, Clin Microbiol Infect. 2016 Jan;22(1):60
2013214880	Yes	2013	2 to 4	15C	199	<=0.06	No	190.003	NCBI:SAMN03765006	Metcalf et al, Clin Microbiol Infect. 2016 Jan;22(1):60
2013214882	No	2013	2 to 4	3	180	<=0.06	No	109.728	NCBI:SAMN03764928	Metcalf et al, Clin Microbiol Infect. 2016 Jan;22(1):60
2013214888	No	2013	<2	38	393	<=0.06	No	224.242	NCBI:SAMN03764951	Metcalf et al, Clin Microbiol Infect. 2016 Jan;22(1):60
2013215208	No	2013	5 to 17	12F	220	<=0.06	No	134.539	NCBI:SAMN06282923	This study
2013215520	No	2013	<2	38	393	<=0.06	No	103.417	NCBI:SAMN03764952	Metcalf et al, Clin Microbiol Infect. 2016 Jan;22(1):60
2013215756	No	2013	5 to 17	19A	320	>=0.12	No	102.648	NCBI:SAMN06282924	This study
2013215817	No	2013	2 to 4	19A	695	>=0.12	No	176.249	NCBI:SAMN03765025	Metcalf et al, Clin Microbiol Infect. 2016 Jan;22(1):60
2013216323	No	2013	<2	33F	2705	<=0.06	No	269.175	NCBI:SAMN03765069	Metcalf et al, Clin Microbiol Infect. 2016 Jan;22(1):60
2013216682	No	2013	<2	35B	558	>=0.12	No	107.52	NCBI:SAMN03765092	Metcalf et al, Clin Microbiol Infect. 2016 Jan;22(1):60
2013216690	No	2013	2 to 4	3	180	<=0.06	No	111.444	NCBI:SAMN03764933	Metcalf et al, Clin Microbiol Infect. 2016 Jan;22(1):60
2013216695	No	2013	2 to 4	15A	3811	<=0.06	No	249.881	NCBI:SAMN03764984	Metcalf et al, Clin Microbiol Infect. 2016 Jan;22(1):60
2013217256	No	2013	2 to 4	8	1480	<=0.06	No	73.655	NCBI:SAMN03764937	Metcalf et al, Clin Microbiol Infect. 2016 Jan;22(1):60
2013217514	No	2013	<2	31	568	<=0.06	No	133.728	NCBI:SAMN03764944	Metcalf et al, Clin Microbiol Infect. 2016 Jan;22(1):60
2013217515	No	2013	<2	22F	433	<=0.06	No	132.109	NCBI:SAMN03765042	Metcalf et al, Clin Microbiol Infect. 2016 Jan;22(1):60
2013217974	No	2013	<2	22F	433	<=0.06	No	202.227	NCBI:SAMN03765048	Metcalf et al, Clin Microbiol Infect. 2016 Jan;22(1):60
2013218080	No	2013	<2	34	547	<=0.06	No	387.568	NCBI:SAMN03764945	Metcalf et al, Clin Microbiol Infect. 2016 Jan;22(1):60
2013218169	No	2013	<2	35F	498	<=0.06	No	112.585	NCBI:SAMN03765105	Metcalf et al, Clin Microbiol Infect. 2016 Jan;22(1):60
2013218174	No	2013	2 to 4	17F	NA	<=0.06	No	210.009	NCBI:SAMN03765018	Metcalf et al, Clin Microbiol Infect. 2016 Jan;22(1):60
2013218180	No	2013	2 to 4	3	180	<=0.06	No	291.516	NCBI:SAMN03764932	Metcalf et al, Clin Microbiol Infect. 2016 Jan;22(1):60
2013218190	No	2013	2 to 4	23A	338	>=0.12	Yes	77.9749	NCBI:SAMN03765056	Metcalf et al, Clin Microbiol Infect. 2016 Jan;22(1):60
2013218240	No	2013	<2	38	393	<=0.06	No	90.1285	NCBI:SAMN03764959	Metcalf et al, Clin Microbiol Infect. 2016 Jan;22(1):60
2013218247	No	2013	<2	33F	9029	<=0.06	No	58.9606	NCBI:SAMN03765088	Metcalf et al, Clin Microbiol Infect. 2016 Jan;22(1):60
2013218334	No	2013	2 to 4	12F	220	<=0.06	No	122.998	NCBI:SAMN03764974	Metcalf et al, Clin Microbiol Infect. 2016 Jan;22(1):60
2013218394	Yes	2013	<2	19F	251	<=0.06	No	248.515	NCBI:SAMN03765033	Metcalf et al, Clin Microbiol Infect. 2016 Jan;22(1):60
2013218429	No	2013	<2	33F	2705	<=0.06	No	178.599	NCBI:SAMN03765072	Metcalf et al, Clin Microbiol Infect. 2016 Jan;22(1):60
2013218743	No	2013	2 to 4	35B	558	>=0.12	No	144.373	NCBI:SAMN03765091	Metcalf et al, Clin Microbiol Infect. 2016 Jan;22(1):60
2013218767	No	2013	<2	38	393	<=0.06	No	120.381	NCBI:SAMN03764953	Metcalf et al, Clin Microbiol Infect. 2016 Jan;22(1):60
2013219289	No	2013	<2	35B	558	>=0.12	No	140.276	NCBI:SAMN03765101	Metcalf et al, Clin Microbiol Infect. 2016 Jan;22(1):60
2013219299	No	2013	<2	3	180	<=0.06	No	96.8725	NCBI:SAMN03764927	Metcalf et al, Clin Microbiol Infect. 2016 Jan;22(1):60
2013219315	No	2013	2 to 4	19A	695	<=0.06	No	158.803	NCBI:SAMN03765029	Metcalf et al, Clin Microbiol Infect. 2016 Jan;22(1):60
2013219479	No	2013	2 to 4	33F	2705	<=0.06	No	219.278	NCBI:SAMN03765073	Metcalf et al, Clin Microbiol Infect. 2016 Jan;22(1):60
2013219512	No	2013	<2	22F	698	<=0.06	No	138.383	NCBI:SAMN03765049	Metcalf et al, Clin Microbiol Infect. 2016 Jan;22(1):60
2013219534	Yes	2013	<2	33F	2705	<=0.06	No	240.522	NCBI:SAMN03765074	Metcalf et al, Clin Microbiol Infect. 2016 Jan;22(1):60
2013219859	No	2013	<2	33F	2705	<=0.06	No	134.012	NCBI:SAMN03765081	Metcalf et al, Clin Microbiol Infect. 2016 Jan;22(1):60
2013219866	No	2013	<2	22F	433	<=0.06	No	184.344	NCBI:SAMN03765040	Metcalf et al, Clin Microbiol Infect. 2016 Jan;22(1):60
2013221282	No	2013	<2	35B	558	>=0.12	No	146.051	NCBI:SAMN03765096	Metcalf et al, Clin Microbiol Infect. 2016 Jan;22(1):60
2013221591	Yes	2013	5 to 17	22F	433	<=0.06	No	54.6158	NCBI:SAMN06282925	This study
2013221606	Yes	2013	<2	8	1480	<=0.06	No	201.376	NCBI:SAMN03764938	Metcalf et al, Clin Microbiol Infect. 2016 Jan;22(1):60
2013221808	No	2013	<2	22F	433	<=0.06	No	63.251	NCBI:SAMN03765046	Metcalf et al, Clin Microbiol Infect. 2016 Jan;22(1):60
2013221820	No	2013	<2	33F	2705	<=0.06	No	479.093	NCBI:SAMN03765083	Metcalf et al, Clin Microbiol Infect. 2016 Jan;22(1):60
2013221965	No	2013	<2	19A	695	>=0.12	No	143.174	NCBI:SAMN03765027	Metcalf et al, Clin Microbiol Infect. 2016 Jan;22(1):60
2013221978	Yes	2013	2 to 4	35F	498	<=0.06	No	134.325	NCBI:SAMN03765103	Metcalf et al, Clin Microbiol Infect. 2016 Jan;22(1):60
2013221993	No	2013	2 to 4	22F	433	<=0.06	No	66.1663	NCBI:SAMN03765044	Metcalf et al, Clin Microbiol Infect. 2016 Jan;22(1):60
2013221999	No	2013	5 to 17	23A	338	>=0.12	Yes	140.303	NCBI:SAMN06282926	This study
2013222011	No	2013	<2	33F	100	<=0.06	No	139.333	NCBI:SAMN03765067	Metcalf et al, Clin Microbiol Infect. 2016 Jan;22(1):60
2013222025	No	2013	<2	35F	498	<=0.06	No	108.364	NCBI:SAMN03765104	Metcalf et al, Clin Microbiol Infect. 2016 Jan;22(1):60
2013222062	No	2013	<2	33F	2705	<=0.06	No	246.703	NCBI:SAMN03765082	Metcalf et al, Clin Microbiol Infect. 2016 Jan;22(1):60
2013222074	No	2013	<2	34	547	<=0.06	No	158.043	NCBI:SAMN03764947	Metcalf et al, Clin Microbiol Infect. 2016 Jan;22(1):60
2013222075	No	2013	2 to 4	23B	4534	>=0.12	Yes	130.476	NCBI:SAMN03765063	Metcalf et al, Clin Microbiol Infect. 2016 Jan;22(1):60
2013222801	No	2013	<2	35B	558	>=0.12	No	88.199	NCBI:SAMN03765094	Metcalf et al, Clin Microbiol Infect. 2016 Jan;22(1):60
2013222813	No	2013	2 to 4	4	205	<=0.06	No	160.828	NCBI:SAMN03764934	Metcalf et al, Clin Microbiol Infect. 2016 Jan;22(1):60
2013222836	No	2013	2 to 4	23B	439	<=0.06	Yes	100.331	NCBI:SAMN03765059	Metcalf et al, Clin Microbiol Infect. 2016 Jan;22(1):60
2013222842	No	2013	2 to 4	15B	8300	>=0.12	Yes	306.559	NCBI:SAMN03764993	Metcalf et al, Clin Microbiol Infect. 2016 Jan;22(1):60
2013223617	No	2013	2 to 4	19A	320	>=0.12	No	62.0371	NCBI:SAMN03765022	Metcalf et al, Clin Microbiol Infect. 2016 Jan;22(1):60
2013223638	No	2013	5 to 17	6C	1692	<=0.06	No	74.2635	NCBI:SAMN06282928	This study
2013223640	No	2013	2 to 4	15B	199	<=0.06	No	158.194	NCBI:SAMN03764985	Metcalf et al, Clin Microbiol Infect. 2016 Jan;22(1):60
2013223642	No	2013	<2	10A	816	<=0.06	Yes	185.722	NCBI:SAMN03764965	Metcalf et al, Clin Microbiol Infect. 2016 Jan;22(1):60
2013224047	No	2013	<2	33F	2705	<=0.06	No	155.852	NCBI:SAMN03765071	Metcalf et al, Clin Microbiol Infect. 2016 Jan;22(1):60
2013224057	No	2013	5 to 17	12F	220	<=0.06	No	106.662	NCBI:SAMN06282929	This study
2013224358	No	2013	<2	38	NA	<=0.06	No	58.8299	NCBI:SAMN03764960	Metcalf et al, Clin Microbiol Infect. 2016 Jan;22(1):60
2013224378	Yes	2013	<2	3	180	<=0.06	No	25.8364	NCBI:SAMN03764926	Metcalf et al, Clin Microbiol Infect. 2016 Jan;22(1):60
2013224419	No	2013	2 to 4	38	393	<=0.06	No	245.384	NCBI:SAMN03764955	Metcalf et al, Clin Microbiol Infect. 2016 Jan;22(1):60
2013224752	No	2013	<2	35B	558	>=0.12	No	375.421	NCBI:SAMN03765098	Metcalf et al, Clin Microbiol Infect. 2016 Jan;22(1):60
2013224801	No	2013	<2	15B	199	<=0.06	No	256.984	NCBI:SAMN03764989	Metcalf et al, Clin Microbiol Infect. 2016 Jan;22(1):60
2013224917	No	2013	<2	15C	162	<=0.06	No	397.894	NCBI:SAMN03764995	Metcalf et al, Clin Microbiol Infect. 2016 Jan;22(1):60
2013224921	No	2013	<2	35B	NA	<=0.06	No	140.67	NCBI:SAMN03765090	Metcalf et al, Clin Microbiol Infect. 2016 Jan;22(1):60
2013226310	No	2013	<2	38	393	<=0.06	No	36.4819	NCBI:SAMN03764950	Metcalf et al, Clin Microbiol Infect. 2016 Jan;22(1):60
2013226318	No	2013	<2	33F	9029	<=0.06	No	44.7425	NCBI:SAMN03765089	Metcalf et al, Clin Microbiol Infect. 2016 Jan;22(1):60
2013226323	No	2013	<2	33F	NA	<=0.06	No	35.5292	NCBI:SAMN03765086	Metcalf et al, Clin Microbiol Infect. 2016 Jan;22(1):60
2013226345	No	2013	<2	33F	2705	<=0.06	No	71.7054	NCBI:SAMN03765075	Metcalf et al, Clin Microbiol Infect. 2016 Jan;22(1):60
2013226869	No	2013	<2	35B	558	>=0.12	No	99.0027	NCBI:SAMN03765099	Metcalf et al, Clin Microbiol Infect. 2016 Jan;22(1):60
2013226872	No	2013	<2	33F	2705	<=0.06	No	58.793	NCBI:SAMN03765070	Metcalf et al, Clin Microbiol Infect. 2016 Jan;22(1):60
2013226873	No	2013	5 to 17	15C	NA	<=0.06	No	8.96755	NCBI:SAMN06282930	This study
2013227583	No	2013	2 to 4	15B	7479	>=0.12	No	159.031	NCBI:SAMN03765000	Metcalf et al, Clin Microbiol Infect. 2016 Jan;22(1):60
2013227862	Yes	2013	<2	7F	191	<=0.06	No	74.5375	NCBI:SAMN03764962	Metcalf et al, Clin Microbiol Infect. 2016 Jan;22(1):60
2013227863	No	2013	<2	11A	62	<=0.06	Yes	75.182	NCBI:SAMN03764970	Metcalf et al, Clin Microbiol Infect. 2016 Jan;22(1):60
2013228088	No	2013	<2	15B	1262	<=0.06	No	250.862	NCBI:SAMN03764990	Metcalf et al, Clin Microbiol Infect. 2016 Jan;22(1):60
2013228259	No	2013	<2	15C	1262	<=0.06	No	115.579	NCBI:SAMN03764992	Metcalf et al, Clin Microbiol Infect. 2016 Jan;22(1):60
2013228260	No	2013	2 to 4	35B	558	>=0.12	No	117.314	NCBI:SAMN03765100	Metcalf et al, Clin Microbiol Infect. 2016 Jan;22(1):60
3226-06	No	2005	18 to 64	19A	236	>=0.12	No	106.121	NCBI:SAMN06283407	This study
8886-06	No	2006	18 to 64	19A	558	>=0.12	No	151.47	NCBI:SAMN06283408	This study
7701-07	No	2006	18 to 64	35F	498	<=0.06	No	265.586	ENA:ERR326336	This study
5309-05	No	2005	>64	22F	433	<=0.06	No	176.262	ENA:ERR326337	This study
6306-99	No	1999	18 to 64	24F	146	<=0.06	No	208.51	ENA:ERR326343	This study
2010200843	No	2007	>64	9N	632	<=0.06	No	283.506	ENA:ERR326344	This study
6549-07	No	2006	18 to 64	17F	392	<=0.06	No	139.392	ENA:ERR326345	This study
7783-99	No	1999	18 to 64	9N	498	<=0.06	No	144.178	ENA:ERR326351	This study
7541-06	No	2006	>64	3	180	<=0.06	No	134.842	ENA:ERR326353	This study
2009214597	No	2002	18 to 64	6A	72	<=0.06	No	250.78	ENA:ERR326359	This study
5087-03	No	2002	<2	19A	663	>=0.12	No	262.742	ENA:ERR326360	This study
7582-06	No	2006	>64	23A	338	>=0.12	Yes	171.187	ENA:ERR326361	This study
1361-00	No	1999	>64	6B	517	<=0.06	No	166.508	ENA:ERR326366	This study
6752-04	No	2003	18 to 64	10A	3290	<=0.06	Yes	145.359	ENA:ERR326367	This study
5486-02	No	2002	>64	23F	36	<=0.06	No	145.377	ENA:ERR326368	This study
8043-06	No	2006	>64	23A	338	>=0.12	Yes	188.585	ENA:ERR326369	This study
3494-00	No	1999	>64	19A	473	>=0.12	No	172.682	ENA:ERR326374	This study
8297-04	No	2003	>64	35B	558	>=0.12	No	164.424	ENA:ERR326375	This study
2008008613	No	2007	18 to 64	19A	695	<=0.06	No	116.358	ENA:ERR326377	This study
3802-99	No	1999	18 to 64	19A	138	>=0.12	No	240.029	ENA:ERR326382	This study
2003000312	No	2003	18 to 64	10A	9556	<=0.06	No	136.149	ENA:ERR326383	This study
5523-03	No	2003	18 to 64	6A	899	>=0.12	No	243.286	ENA:ERR326384	This study
6466-07	No	2007	>64	19A	199	<=0.06	No	122.286	ENA:ERR326385	This study
4056-00	No	1999	>64	6B	199	<=0.06	No	212.4	ENA:ERR326390	This study
9764-04	No	2004	18 to 64	34	547	<=0.06	No	291.15	ENA:ERR326391	This study
7995-03	No	2003	18 to 64	7F	191	<=0.06	No	354.307	ENA:ERR326392	This study
7948-07	No	2007	18 to 64	34	1439	<=0.06	No	139.113	ENA:ERR326393	This study
4066-00	No	1999	>64	14	663	>=0.12	No	242.279	ENA:ERR326398	This study
7853-05	No	2005	>64	6C	639	<=0.06	No	332.967	ENA:ERR326399	This study
4336-05	No	2004	<2	38	393	<=0.06	No	166.394	ENA:ERR326400	This study
6275-99	No	1999	>64	19A	NA	>=0.12	No	158.312	ENA:ERR326401	This study
4397-99	No	1999	18 to 64	4	9505	<=0.06	No	231.003	ENA:ERR326406	This study
4882-07	No	2006	18 to 64	7F	191	>=0.12	No	315.564	ENA:ERR326407	This study
8871-04	No	2004	18 to 64	3	180	<=0.06	No	291.59	ENA:ERR326408	This study
5272-03	No	1999	18 to 64	1	782	<=0.06	No	92.5544	ENA:ERR326413	This study
7509-06	No	2006	>64	15C	199	<=0.06	No	63.6976	ENA:ERR326414	This study
3662-06	No	2005	>64	6C	460	<=0.06	No	119.315	ENA:ERR326415	This study
5667-99	No	1999	>64	6B	695	<=0.06	No	167.435	ENA:ERR326420	This study
5473-07	No	2006	>64	22F	520	<=0.06	No	244.844	ENA:ERR326421	This study
3143-06	No	2005	>64	19A	320	>=0.12	No	68.1623	ENA:ERR326422	This study
2346-99	Yes	1999	<2	6A	376	>=0.12	No	98.5484	ENA:ERR326423	This study
1347-00	Yes	1999	<2	14	9	<=0.06	No	140.582	ENA:ERR326424	This study
2009219481	Yes	1999	<2	23A	338	>=0.12	Yes	129.893	ENA:ERR326426	This study
0867-99	No	1998	<2	23F	439	<=0.06	Yes	133.466	ENA:ERR326427	This study
4081-00	Yes	1999	<2	1	227	<=0.06	No	150.965	ENA:ERR326438	This study
4314-99	No	1999	<2	15B	199	<=0.06	No	178.639	ENA:ERR326440	This study
0446-99	No	1998	2 to 4	9V	643	>=0.12	No	95.52	ENA:ERR326441	This study
3023-03	No	1999	<2	14	124	<=0.06	No	115.449	ENA:ERR326443	This study
2451-99	No	1998	<2	4	205	<=0.06	No	157.736	ENA:ERR326444	This study
1422-00	No	1999	2 to 4	6B	90	>=0.12	No	97.8641	ENA:ERR326445	This study
1460-00	No	1999	<2	4	695	<=0.06	No	163.99	ENA:ERR326446	This study
5880-99	Yes	1999	<2	10A	816	<=0.06	Yes	191.802	ENA:ERR326447	This study
4317-99	No	1999	2 to 4	14	129	<=0.06	No	145.999	ENA:ERR326448	This study
0517-99	No	1998	<2	6B	138	<=0.06	No	31.7992	ENA:ERR326449	This study
0606-99	No	1998	<2	14	124	<=0.06	No	117.252	ENA:ERR326450	This study
1475-00	No	1999	<2	19F	1340	<=0.06	No	142.398	ENA:ERR326454	This study
0040-99	No	1998	<2	6B	146	<=0.06	No	101.859	ENA:ERR326456	This study
0718-99	No	1998	<2	24F	72	<=0.06	No	89.0693	ENA:ERR326457	This study
3072-03	No	1999	<2	14	13	>=0.12	No	93.2373	ENA:ERR326458	This study
2610-99	No	1999	<2	6B	138	<=0.06	No	54.7741	ENA:ERR326459	This study
1538-00	No	1999	<2	19F	1203	>=0.12	No	130.842	ENA:ERR326461	This study
2714-99	No	1998	<2	19A	199	>=0.12	No	164.545	ENA:ERR326462	This study
4443-99	No	1998	<2	9V	156	>=0.12	No	153.358	ENA:ERR326463	This study
0728-99	No	1998	<2	19A	199	>=0.12	No	183.956	ENA:ERR326465	This study
3073-03	No	1999	<2	6A	460	<=0.06	No	107.539	ENA:ERR326466	This study
2722-99	Yes	1998	<2	14	1556	<=0.06	No	164.848	ENA:ERR326470	This study
4450-99	No	1998	<2	4	9558	<=0.06	No	153.011	ENA:ERR326471	This study
0080-99	No	1998	<2	19F	251	<=0.06	No	184.703	ENA:ERR326472	This study
3076-03	No	1999	<2	4	205	<=0.06	No	175.561	ENA:ERR326474	This study
5637-00	No	1999	2 to 4	12F	220	>=0.12	No	218.677	ENA:ERR326475	This study
1864-00	No	1999	<2	19F	162	>=0.12	No	222.935	ENA:ERR326476	This study
1555-00	Yes	1999	<2	6A	376	>=0.12	No	142.488	ENA:ERR326477	This study
6145-99	No	1999	<2	14	18	>=0.12	No	111.178	ENA:ERR326478	This study
0103-99	Yes	1998	<2	4	244	<=0.06	No	203.384	ENA:ERR326480	This study
0761-99	No	1998	<2	9V	162	<=0.06	No	147.781	ENA:ERR326481	This study
3077-03	Yes	1999	<2	9V	1269	<=0.06	No	135.605	ENA:ERR326482	This study
1081-00	No	1999	<2	14	622	<=0.06	No	148.595	ENA:ERR326483	This study
4272-98	No	1998	<2	6B	147	>=0.12	No	174.572	ENA:ERR326484	This study
1556-00	No	1999	<2	14	13	>=0.12	No	171.323	ENA:ERR326485	This study
6223-99	No	1999	<2	18C	113	<=0.06	No	167.197	ENA:ERR326486	This study
4489-99	No	1998	2 to 4	19F	251	<=0.06	No	114.99	ENA:ERR326487	This study
0117-99	No	1998	<2	14	199	>=0.12	No	189.23	ENA:ERR326488	This study
0762-99	No	1998	2 to 4	9V	156	>=0.12	No	227.624	ENA:ERR326489	This study
3079-03	No	1999	<2	23F	629	<=0.06	No	121.881	ENA:ERR326490	This study
1246-00	No	1999	<2	18C	7505	<=0.06	No	186.884	ENA:ERR326491	This study
3867-00	No	1999	2 to 4	6B	146	<=0.06	No	178.361	ENA:ERR326492	This study
1565-00	No	1999	<2	6B	1379	<=0.06	No	151.699	ENA:ERR326493	This study
6228-99	No	1999	<2	33F	899	<=0.06	No	152.101	ENA:ERR326494	This study
1290-99	Yes	1998	<2	23F	37	>=0.12	Yes	232.776	ENA:ERR326495	This study
0205-99	No	1998	<2	18C	113	<=0.06	No	176.865	ENA:ERR326496	This study
2291-99	No	1998	<2	14	156	>=0.12	No	137.347	ENA:ERR326498	This study
1343-00	No	1999	<2	14	15	>=0.12	No	169.847	ENA:ERR326499	This study
3926-00	No	1999	<2	4	247	<=0.06	No	145.823	ENA:ERR326500	This study
6311-99	No	1999	<2	23F	9479	>=0.12	No	171.839	ENA:ERR326501	This study
6229-99	No	1999	<2	14	NA	>=0.12	No	168.022	ENA:ERR326502	This study
0545-99	No	1998	<2	6B	138	<=0.06	No	120.734	ENA:ERR326503	This study
6583-99	No	1999	<2	19F	667	<=0.06	No	101.347	ENA:ERR326505	This study
5007-99	No	1998	<2	4	205	<=0.06	No	156.936	ENA:ERR326507	This study
7074-99	No	1999	<2	6A	13	<=0.06	No	145.405	ENA:ERR326508	This study
3863-00	No	1999	<2	18F	113	<=0.06	No	179.543	ENA:ERR326511	This study
3092-99	No	1999	<2	23F	242	>=0.12	No	145.739	ENA:ERR326512	This study
2891-99	No	1998	<2	23F	37	>=0.12	Yes	117.03	ENA:ERR326513	This study
5010-99	No	1999	<2	6B	2051	>=0.12	No	121.031	ENA:ERR326515	This study
7693-99	No	1999	<2	14	13	>=0.12	No	160.308	ENA:ERR326518	This study
3869-00	No	1999	2 to 4	6B	624	>=0.12	No	183.651	ENA:ERR326519	This study
3123-99	No	1999	<2	19F	649	<=0.06	No	156.526	ENA:ERR326520	This study
2956-99	Yes	1998	2 to 4	19F	1512	>=0.12	No	169.799	ENA:ERR326521	This study
4580-99	No	1998	<2	6B	176	<=0.06	No	180.052	ENA:ERR326522	This study
5066-99	No	1999	<2	18C	637	<=0.06	No	198.8	ENA:ERR326523	This study
7187-99	No	1999	<2	6B	146	<=0.06	No	105.926	ENA:ERR326524	This study
7720-99	No	1999	2 to 4	19F	81	>=0.12	No	170.06	ENA:ERR326526	This study
2648-99	No	1998	<2	14	67	<=0.06	No	141.552	ENA:ERR326527	This study
4589-99	No	1998	<2	15C	199	<=0.06	No	168.283	ENA:ERR326530	This study
5121-99	No	1998	<2	15A	1757	<=0.06	No	151.862	ENA:ERR326531	This study
3679-99	No	1998	<2	14	124	<=0.06	No	150.128	ENA:ERR326533	This study
7800-99	No	1999	<2	14	13	>=0.12	No	113.014	ENA:ERR326534	This study
4134-99	No	1999	<2	9V	156	>=0.12	No	178.243	ENA:ERR326535	This study
5670-99	Yes	1999	<2	23F	81	>=0.12	No	166.261	ENA:ERR326537	This study
4591-99	Yes	1998	<2	6B	1892	<=0.06	No	145.772	ENA:ERR326538	This study
5144-99	Yes	1999	<2	6B	138	<=0.06	No	126.873	ENA:ERR326539	This study
7255-99	No	1999	<2	14	13	>=0.12	No	129.257	ENA:ERR326540	This study
3688-99	No	1998	<2	9V	643	>=0.12	No	129.655	ENA:ERR326541	This study
7802-99	No	1999	<2	19F	NA	>=0.12	No	110.892	ENA:ERR326542	This study
2842-99	No	1998	<2	19F	81	>=0.12	No	144.212	ENA:ERR326544	This study
5697-99	No	1999	<2	23F	242	>=0.12	No	120.389	ENA:ERR326545	This study
5151-99	No	1999	<2	6B	639	<=0.06	No	102.605	ENA:ERR326547	This study
3746-99	No	1998	<2	4	9557	<=0.06	No	121.601	ENA:ERR326549	This study
7804-99	No	1999	<2	6B	3037	<=0.06	No	124.999	ENA:ERR326550	This study
2876-99	No	1998	2 to 4	18C	133	>=0.12	No	161.865	ENA:ERR326552	This study
5745-99	No	1999	<2	19F	199	<=0.06	No	174.745	ENA:ERR326553	This study
4741-99	No	1999	<2	19F	242	>=0.12	No	183.2	ENA:ERR326554	This study
5153-99	No	1999	2 to 4	19F	251	<=0.06	No	184.313	ENA:ERR326555	This study
7524-99	No	1999	<2	23F	37	>=0.12	Yes	120.533	ENA:ERR326557	This study
3050-99	No	1998	2 to 4	35B	558	>=0.12	No	141.075	ENA:ERR326558	This study
6339-99	No	1999	<2	19F	654	<=0.06	No	160.418	ENA:ERR326560	This study
5775-99	No	1999	<2	19F	654	<=0.06	No	98.9166	ENA:ERR326561	This study
2970-99	No	1998	<2	12F	220	<=0.06	No	150.615	ENA:ERR326564	This study
7525-99	No	1999	<2	14	13	>=0.12	No	151.484	ENA:ERR326565	This study
3053-99	No	1998	<2	18C	496	<=0.06	No	122.35	ENA:ERR326566	This study
6521-99	No	1998	2 to 4	6B	147	>=0.12	No	112.526	ENA:ERR326568	This study
4507-99	No	1998	<2	14	124	<=0.06	No	171.151	ENA:ERR326569	This study
4796-99	No	1999	<2	14	656	<=0.06	No	155.122	ENA:ERR326570	This study
5431-99	No	1999	<2	14	124	<=0.06	No	135.353	ENA:ERR326572	This study
7536-99	No	1999	<2	14	13	>=0.12	No	129.566	ENA:ERR326573	This study
3067-99	No	1998	<2	18C	496	<=0.06	No	166.677	ENA:ERR326574	This study
1558-99	No	1998	<2	9V	156	>=0.12	No	93.9813	ENA:ERR326575	This study
6528-99	No	1999	<2	14	124	<=0.06	No	121.012	ENA:ERR326576	This study
4516-99	No	1998	<2	19F	NA	>=0.12	No	138.459	ENA:ERR326577	This study
4917-99	No	1999	<2	19A	199	>=0.12	No	120.29	ENA:ERR326578	This study
7020-99	No	1999	2 to 4	14	124	<=0.06	No	107.226	ENA:ERR326579	This study
5433-99	No	1999	<2	14	15	<=0.06	No	141.655	ENA:ERR326580	This study
7570-99	No	1999	<2	23F	81	>=0.12	No	172.901	ENA:ERR326581	This study
3070-99	No	1998	2 to 4	6B	7430	>=0.12	No	191.718	ENA:ERR326582	This study
1560-99	No	1998	<2	14	67	>=0.12	No	181.442	ENA:ERR326583	This study
6539-99	No	1999	<2	19A	199	>=0.12	No	167.388	ENA:ERR326584	This study
4536-99	No	1998	2 to 4	9V	156	>=0.12	No	138.23	ENA:ERR326585	This study
4964-99	No	1998	<2	14	13	<=0.06	No	176.5	ENA:ERR326586	This study
7022-99	No	1999	<2	23F	9447	<=0.06	No	149.705	ENA:ERR326587	This study
3547-99	No	1998	<2	4	695	<=0.06	No	190.884	ENA:ERR326588	This study
5798-99	No	1999	<2	4	695	<=0.06	No	161.254	ENA:ERR326590	This study
6543-99	No	1999	<2	18C	113	<=0.06	No	110.895	ENA:ERR326592	This study
4544-99	No	1998	2 to 4	14	473	<=0.06	No	133.159	ENA:ERR326593	This study
4984-99	No	1998	<2	23F	37	>=0.12	Yes	199.127	ENA:ERR326594	This study
7067-99	No	1999	<2	6B	138	<=0.06	No	128.255	ENA:ERR326595	This study
6000-99	No	1999	<2	22F	433	<=0.06	No	151.699	ENA:ERR326596	This study
1534-99	No	1998	<2	14	124	<=0.06	No	383.365	ENA:ERR425356	This study
3416-99	No	1999	<2	14	124	<=0.06	No	330.269	ENA:ERR425358	This study
3085-98	No	1998	<2	4	244	<=0.06	No	284.842	ENA:ERR425360	This study
2185-98	Yes	1998	<2	19F	81	>=0.12	No	275.824	ENA:ERR425361	This study
1051-98	No	1998	<2	1	227	<=0.06	No	203.091	ENA:ERR425363	This study
0490-00	No	1999	<2	4	695	<=0.06	No	199.511	ENA:ERR425364	This study
0579-00	No	1999	<2	9V	643	>=0.12	No	197.113	ENA:ERR425365	This study
0036-00	No	1999	<2	19F	651	>=0.12	No	216.203	ENA:ERR425367	This study
5352-00	Yes	1999	<2	6A	327	<=0.06	No	203.723	ENA:ERR425368	This study
0811-00	No	1999	<2	14	16	>=0.12	No	214.703	ENA:ERR425369	This study
4586-00	Yes	1999	<2	18B	113	<=0.06	No	220.394	ENA:ERR425370	This study
4657-00	Yes	1999	<2	4	695	<=0.06	No	208.014	ENA:ERR425371	This study
4406-03	No	1999	<2	4	205	<=0.06	No	204.658	ENA:ERR425372	This study
4441-03	No	1999	2 to 4	14	124	<=0.06	No	196.408	ENA:ERR425373	This study
4442-03	No	1999	<2	38	393	<=0.06	No	185.726	ENA:ERR425374	This study
4443-03	No	1999	<2	19F	81	>=0.12	No	192.176	ENA:ERR425375	This study
5267-03	No	1999	<2	14	13	>=0.12	No	197.727	ENA:ERR425376	This study
5270-03	No	1999	<2	14	124	<=0.06	No	174.431	ENA:ERR425377	This study
5274-03	No	1999	<2	14	124	<=0.06	No	200.029	ENA:ERR425378	This study
5287-03	No	1999	<2	14	9	<=0.06	No	207.944	ENA:ERR425379	This study
5296-03	No	1999	<2	14	124	<=0.06	No	200.09	ENA:ERR425380	This study
0672-00	No	1999	<2	18C	3065	<=0.06	No	184.972	ENA:ERR425382	This study
0692-00	No	1999	<2	6B	384	>=0.12	No	167.566	ENA:ERR425383	This study
1015-00	No	1999	<2	14	13	<=0.06	No	216.98	ENA:ERR425385	This study
1017-00	No	1999	<2	6B	2456	>=0.12	No	178.657	ENA:ERR425386	This study
1018-00	No	1999	<2	14	13	>=0.12	No	177.426	ENA:ERR425387	This study
6298-03	No	1999	<2	9N	66	<=0.06	No	222.131	ENA:ERR425388	This study
6350-03	No	1999	2 to 4	18C	638	>=0.12	No	190.995	ENA:ERR425389	This study
1050-00	No	1999	<2	22F	433	<=0.06	No	206.287	ENA:ERR425391	This study
0937-00	No	1999	<2	18C	496	<=0.06	No	188.982	ENA:ERR425392	This study
0970-00	No	1999	<2	9V	156	>=0.12	No	196.651	ENA:ERR425393	This study
1873-00	No	1999	<2	6A	376	>=0.12	No	208.369	ENA:ERR425394	This study
3414-99	No	1999	<2	9V	156	>=0.12	No	192.94	ENA:ERR425395	This study
3056-00	No	1999	<2	6A	376	>=0.12	No	163.613	ENA:ERR425396	This study
3100-00	No	1999	<2	22F	433	<=0.06	No	190.504	ENA:ERR425397	This study
3301-00	No	1999	<2	6B	138	<=0.06	No	212.632	ENA:ERR425398	This study
3378-00	Yes	1999	<2	19F	251	<=0.06	No	155.685	ENA:ERR425399	This study
3423-00	No	1999	2 to 4	6A	473	>=0.12	No	177.885	ENA:ERR425400	This study
3428-00	No	1999	2 to 4	18C	496	<=0.06	No	192.539	ENA:ERR425401	This study
3435-00	No	1999	<2	19F	423	<=0.06	No	189.121	ENA:ERR425402	This study
1879-00	No	1999	<2	6B	1792	>=0.12	No	195.877	ENA:ERR425403	This study
1897-00	No	1999	<2	22F	433	<=0.06	No	188.832	ENA:ERR425404	This study
1898-00	No	1999	<2	14	124	<=0.06	No	190.831	ENA:ERR425405	This study
2050-00	No	1999	<2	1	227	<=0.06	No	162.368	ENA:ERR425406	This study
2062-00	No	1999	2 to 4	14	124	<=0.06	No	174.538	ENA:ERR425407	This study
2064-00	No	1999	2 to 4	5	289	<=0.06	Yes	204.263	ENA:ERR425408	This study
3352-00	No	1999	<2	19F	193	<=0.06	No	204.61	ENA:ERR425409	This study
0711-00	No	1999	<2	15C	199	<=0.06	No	214.558	ENA:ERR425411	This study
4935-00	No	1999	2 to 4	6A	395	>=0.12	No	198.188	ENA:ERR425412	This study
6336-00	No	1999	<2	14	782	>=0.12	No	206.747	ENA:ERR425413	This study
6338-00	No	1999	<2	24B	6741	>=0.12	No	199.758	ENA:ERR425414	This study
7114-99	No	1999	<2	16F	659	<=0.06	No	212.604	ENA:ERR425415	This study
7116-99	No	1999	<2	14	124	<=0.06	No	180.968	ENA:ERR425416	This study
7117-99	No	1999	<2	19A	199	>=0.12	No	194.847	ENA:ERR425417	This study
7142-99	No	1999	2 to 4	4	695	<=0.06	No	217.738	ENA:ERR425418	This study
7143-99	No	1999	<2	4	695	<=0.06	No	205.976	ENA:ERR425419	This study
7149-99	Yes	1999	<2	14	124	<=0.06	No	221.827	ENA:ERR425421	This study
7151-99	No	1999	<2	18C	632	<=0.06	No	194.109	ENA:ERR425422	This study
7175-99	No	1999	2 to 4	6A	NA	>=0.12	No	209.233	ENA:ERR425423	This study
3124-99	No	1999	<2	6A	376	>=0.12	No	198.168	ENA:ERR425424	This study
7792-99	No	1999	<2	23F	81	>=0.12	No	239.874	ENA:ERR425425	This study
1968-98	Yes	1998	<2	14	13	>=0.12	No	228.113	ENA:ERR425426	This study
5851-99	No	1999	2 to 4	4	695	<=0.06	No	262.85	ENA:ERR425427	This study
3867-99	No	1999	2 to 4	14	67	>=0.12	No	228.305	ENA:ERR425428	This study
6279-99	No	1999	2 to 4	14	124	<=0.06	No	217.207	ENA:ERR425429	This study
4025-99	No	1999	2 to 4	23F	439	<=0.06	Yes	215.988	ENA:ERR425430	This study
4487-99	No	1998	2 to 4	15B	199	<=0.06	No	202.755	ENA:ERR425431	This study
1585-99	No	1998	2 to 4	5	289	<=0.06	Yes	205.832	ENA:ERR425432	This study
1652-99	No	1998	5 to 17	4	244	<=0.06	No	214.103	ENA:ERR425433	This study
1237-99	No	1998	2 to 4	12F	220	<=0.06	No	214.381	ENA:ERR425434	This study
1239-99	No	1998	2 to 4	14	124	<=0.06	No	239.257	ENA:ERR425435	This study
1327-99	No	1998	2 to 4	4	695	<=0.06	No	233.828	ENA:ERR425437	This study
1561-99	No	1998	5 to 17	18C	13	<=0.06	No	181.727	ENA:ERR425438	This study
1116-99	No	1998	2 to 4	14	162	<=0.06	No	215.215	ENA:ERR425439	This study
2009209487	No	2009	2 to 4	33F	2705	<=0.06	No	211.608	ENA:ERR425441	Metcalf et al, Clin Microbiol Infect. 2016 Jan;22(1):60
2009214138	No	2009	2 to 4	19A	9356	>=0.12	No	227.701	ENA:ERR425443	Metcalf et al, Clin Microbiol Infect. 2016 Jan;22(1):60
2009212746	No	2009	2 to 4	7F	191	<=0.06	No	253.272	ENA:ERR425444	Metcalf et al, Clin Microbiol Infect. 2016 Jan;22(1):60
2009215824	Yes	2009	2 to 4	16F	659	<=0.06	No	243.049	ENA:ERR425446	Metcalf et al, Clin Microbiol Infect. 2016 Jan;22(1):60
2009216796	No	2009	2 to 4	19A	NA	>=0.12	No	191.603	ENA:ERR425447	Metcalf et al, Clin Microbiol Infect. 2016 Jan;22(1):60
2009217657	No	2009	2 to 4	7F	191	<=0.06	No	156.652	ENA:ERR425448	Metcalf et al, Clin Microbiol Infect. 2016 Jan;22(1):60
2009216885	No	2009	2 to 4	19A	2540	>=0.12	No	156.044	ENA:ERR425449	Metcalf et al, Clin Microbiol Infect. 2016 Jan;22(1):60
2009218340	No	2009	2 to 4	7F	191	<=0.06	No	169.011	ENA:ERR425450	Metcalf et al, Clin Microbiol Infect. 2016 Jan;22(1):60
2009218344	No	2009	2 to 4	22F	433	<=0.06	No	183.882	ENA:ERR425451	Metcalf et al, Clin Microbiol Infect. 2016 Jan;22(1):60
2010206278	No	2009	2 to 4	19A	4026	>=0.12	No	193.352	ENA:ERR425452	Metcalf et al, Clin Microbiol Infect. 2016 Jan;22(1):60
2010207747	No	2009	2 to 4	7F	191	<=0.06	No	212.544	ENA:ERR425453	Metcalf et al, Clin Microbiol Infect. 2016 Jan;22(1):60
2010205337	Yes	2009	2 to 4	23B	439	<=0.06	Yes	212.094	ENA:ERR425454	Metcalf et al, Clin Microbiol Infect. 2016 Jan;22(1):60
2010216300	No	2009	2 to 4	19A	667	<=0.06	No	159.871	ENA:ERR425456	Metcalf et al, Clin Microbiol Infect. 2016 Jan;22(1):60
2010216301	No	2009	2 to 4	9N	1257	<=0.06	No	194.03	ENA:ERR425457	Metcalf et al, Clin Microbiol Infect. 2016 Jan;22(1):60
2010208449	No	2009	2 to 4	22F	433	<=0.06	No	179.518	ENA:ERR425459	Metcalf et al, Clin Microbiol Infect. 2016 Jan;22(1):60
2010208464	No	2009	2 to 4	19A	695	>=0.12	No	189.567	ENA:ERR425460	Metcalf et al, Clin Microbiol Infect. 2016 Jan;22(1):60
2010220066	No	2009	<2	12F	220	<=0.06	No	195.773	ENA:ERR425461	Metcalf et al, Clin Microbiol Infect. 2016 Jan;22(1):60
2010220077	No	2009	<2	7F	191	<=0.06	No	195.294	ENA:ERR425462	Metcalf et al, Clin Microbiol Infect. 2016 Jan;22(1):60
2010220093	Yes	2009	<2	7F	191	<=0.06	No	218.12	ENA:ERR425463	Metcalf et al, Clin Microbiol Infect. 2016 Jan;22(1):60
2009209134	No	2009	<2	19A	156	>=0.12	No	196.018	ENA:ERR425464	Metcalf et al, Clin Microbiol Infect. 2016 Jan;22(1):60
2009210878	No	2009	<2	22F	433	<=0.06	No	205.727	ENA:ERR425465	Metcalf et al, Clin Microbiol Infect. 2016 Jan;22(1):60
2009210894	No	2009	<2	19A	320	>=0.12	No	174.255	ENA:ERR425466	Metcalf et al, Clin Microbiol Infect. 2016 Jan;22(1):60
2009210924	No	2009	<2	22F	433	<=0.06	No	199.505	ENA:ERR425467	Metcalf et al, Clin Microbiol Infect. 2016 Jan;22(1):60
2009210929	No	2009	<2	38	393	<=0.06	No	162.293	ENA:ERR425468	Metcalf et al, Clin Microbiol Infect. 2016 Jan;22(1):60
2009210939	No	2009	<2	22F	433	<=0.06	No	185.386	ENA:ERR425469	Metcalf et al, Clin Microbiol Infect. 2016 Jan;22(1):60
2009206436	No	2009	2 to 4	19A	320	>=0.12	No	173.031	ENA:ERR425470	Metcalf et al, Clin Microbiol Infect. 2016 Jan;22(1):60
2009206439	No	2009	<2	33F	100	<=0.06	No	127.06	ENA:ERR425471	Metcalf et al, Clin Microbiol Infect. 2016 Jan;22(1):60
2009210956	No	2009	<2	19A	1339	>=0.12	No	140.867	ENA:ERR425472	Metcalf et al, Clin Microbiol Infect. 2016 Jan;22(1):60
2009211969	No	2009	<2	3	180	<=0.06	No	134.002	ENA:ERR425473	Metcalf et al, Clin Microbiol Infect. 2016 Jan;22(1):60
2009212151	No	2009	2 to 4	19A	320	>=0.12	No	164.22	ENA:ERR425474	Metcalf et al, Clin Microbiol Infect. 2016 Jan;22(1):60
2009212157	No	2009	<2	19A	320	>=0.12	No	170.908	ENA:ERR425475	Metcalf et al, Clin Microbiol Infect. 2016 Jan;22(1):60
2009214547	Yes	2009	<2	7F	191	>=0.12	No	142.342	ENA:ERR425476	Metcalf et al, Clin Microbiol Infect. 2016 Jan;22(1):60
2009214084	No	2009	<2	19A	320	>=0.12	No	165.656	ENA:ERR425477	Metcalf et al, Clin Microbiol Infect. 2016 Jan;22(1):60
2009214110	No	2009	2 to 4	19A	199	<=0.06	No	201.182	ENA:ERR425478	Metcalf et al, Clin Microbiol Infect. 2016 Jan;22(1):60
2009214119	No	2009	<2	19A	667	<=0.06	No	152.781	ENA:ERR425479	Metcalf et al, Clin Microbiol Infect. 2016 Jan;22(1):60
5222-99	No	1999	<2	4	205	<=0.06	No	152.119	ENA:ERR425480	This study
2009211097	No	2009	<2	19A	320	>=0.12	No	177.122	ENA:ERR425481	Metcalf et al, Clin Microbiol Infect. 2016 Jan;22(1):60
2009211109	No	2009	<2	19A	695	<=0.06	No	180.786	ENA:ERR425482	Metcalf et al, Clin Microbiol Infect. 2016 Jan;22(1):60
2009211113	Yes	2009	<2	NT	1480	<=0.06	No	149.087	ENA:ERR425483	Metcalf et al, Clin Microbiol Infect. 2016 Jan;22(1):60
2009211298	No	2009	<2	19A	NA	>=0.12	No	204.037	ENA:ERR425484	Metcalf et al, Clin Microbiol Infect. 2016 Jan;22(1):60
2009212737	No	2009	<2	19A	695	<=0.06	No	203.485	ENA:ERR425485	Metcalf et al, Clin Microbiol Infect. 2016 Jan;22(1):60
2009212749	No	2009	<2	7F	191	<=0.06	No	172.357	ENA:ERR425486	Metcalf et al, Clin Microbiol Infect. 2016 Jan;22(1):60
1373-00	No	1999	<2	14	124	<=0.06	No	188.809	ENA:ERR425487	This study
4051-99	No	1999	<2	11A	5298	<=0.06	No	200.56	ENA:ERR425488	This study
2009215659	No	2009	<2	19A	199	>=0.12	No	127.419	ENA:ERR425489	Metcalf et al, Clin Microbiol Infect. 2016 Jan;22(1):60
2009215693	No	2009	2 to 4	19A	NA	>=0.12	No	185.644	ENA:ERR425490	Metcalf et al, Clin Microbiol Infect. 2016 Jan;22(1):60
2009216681	No	2009	2 to 4	7F	191	<=0.06	No	156.903	ENA:ERR425491	Metcalf et al, Clin Microbiol Infect. 2016 Jan;22(1):60
2009216712	No	2009	<2	19A	2273	>=0.12	No	193.623	ENA:ERR425492	Metcalf et al, Clin Microbiol Infect. 2016 Jan;22(1):60
2009216731	No	2009	2 to 4	19A	320	>=0.12	No	236.292	ENA:ERR425493	Metcalf et al, Clin Microbiol Infect. 2016 Jan;22(1):60
2009216784	No	2009	<2	15B	199	<=0.06	No	225.228	ENA:ERR425494	Metcalf et al, Clin Microbiol Infect. 2016 Jan;22(1):60
2009218018	No	2009	<2	19A	NA	>=0.12	No	212.869	ENA:ERR425495	Metcalf et al, Clin Microbiol Infect. 2016 Jan;22(1):60
2009219216	No	2009	<2	19A	4026	>=0.12	No	215.19	ENA:ERR425497	Metcalf et al, Clin Microbiol Infect. 2016 Jan;22(1):60
2009217627	No	2009	<2	7F	191	<=0.06	No	151.252	ENA:ERR425498	Metcalf et al, Clin Microbiol Infect. 2016 Jan;22(1):60
3262-95	No	1995	>64	6A	1390	<=0.06	No	175.254	ENA:ERR425499	This study
1265-00	No	1999	18 to 64	9V	156	>=0.12	No	171.584	ENA:ERR433501	This study
1309-00	No	1999	18 to 64	18C	9516	<=0.06	No	174.819	ENA:ERR433502	This study
3015-00	No	1999	18 to 64	7B	3162	<=0.06	No	187.264	ENA:ERR433503	This study
1668-00	No	1999	>64	14	13	>=0.12	No	223.47	ENA:ERR433504	This study
2945-00	No	1999	18 to 64	22F	433	<=0.06	No	272.961	ENA:ERR433505	This study
1833-00	No	1999	18 to 64	14	NA	>=0.12	No	210.931	ENA:ERR433506	This study
1834-00	No	1999	>64	19F	199	>=0.12	No	193.577	ENA:ERR433507	This study
1868-00	No	1999	>64	16F	570	<=0.06	No	204.831	ENA:ERR433508	This study
3644-03	No	1999	>64	23A	42	<=0.06	No	191.661	ENA:ERR433509	This study
1655-00	No	1999	18 to 64	14	124	<=0.06	No	209.35	ENA:ERR433510	This study
5633-98	No	1998	>64	12F	220	<=0.06	No	212.582	ENA:ERR433511	This study
2711-00	No	1999	>64	6C	1292	>=0.12	No	246.482	ENA:ERR433512	This study
5314-03	No	1999	18 to 64	4	205	<=0.06	No	216.862	ENA:ERR433513	This study
0351-00	No	1999	>64	5	289	<=0.06	Yes	211.253	ENA:ERR433514	This study
0648-00	No	1999	>64	4	695	<=0.06	No	222.021	ENA:ERR433515	This study
0702-00	No	1999	18 to 64	6B	384	>=0.12	No	196.902	ENA:ERR433516	This study
4832-00	No	1999	>64	15B	899	<=0.06	No	206.51	ENA:ERR433517	This study
0986-00	Yes	1999	>64	18A	241	<=0.06	No	247.813	ENA:ERR433519	This study
0959-00	No	1999	18 to 64	23F	37	<=0.06	Yes	253.295	ENA:ERR433520	This study
4198-00	No	1999	>64	9V	156	>=0.12	No	217.013	ENA:ERR433521	This study
4940-00	No	1999	2 to 4	14	9	<=0.06	No	244.399	ENA:ERR433522	This study
7617-99	No	1999	2 to 4	18C	113	<=0.06	No	112.014	ENA:ERR433523	This study
1008-00	No	1999	2 to 4	12F	220	<=0.06	No	194.355	ENA:ERR433525	This study
3868-98	No	1998	2 to 4	6A	NA	>=0.12	Yes	35.5529	ENA:ERR433526	This study
1068-00	No	1999	2 to 4	6A	1339	>=0.12	No	191.124	ENA:ERR433529	This study
0969-00	No	1999	2 to 4	4	695	<=0.06	No	159.484	ENA:ERR433530	This study
0983-00	No	1999	2 to 4	19F	654	<=0.06	No	150.833	ENA:ERR433531	This study
1234-99	No	1998	2 to 4	14	124	<=0.06	No	222.543	ENA:ERR433532	This study
5740-99	No	1999	2 to 4	18C	205	<=0.06	No	246.549	ENA:ERR433535	This study
5037-99	No	1998	2 to 4	6B	138	<=0.06	No	129.665	ENA:ERR433536	This study
3061-00	No	1999	2 to 4	18C	9511	<=0.06	No	187.106	ENA:ERR433538	This study
3310-00	No	1999	5 to 17	4	9561	<=0.06	No	191.841	ENA:ERR433539	This study
3365-00	No	1999	2 to 4	23F	628	<=0.06	No	210.863	ENA:ERR433540	This study
2176-00	No	1999	2 to 4	23F	692	>=0.12	Yes	178.339	ENA:ERR433541	This study
3044-03	No	1999	2 to 4	1	227	<=0.06	No	224.597	ENA:ERR433542	This study
2418-99	No	1998	2 to 4	19F	236	>=0.12	No	223.01	ENA:ERR433544	This study
2514-99	No	1998	2 to 4	12F	220	<=0.06	No	240.183	ENA:ERR433545	This study
2009219590	No	1999	2 to 4	19F	9540	>=0.12	No	227.572	ENA:ERR433546	This study
0043-99	No	1998	>64	23F	37	>=0.12	Yes	219.882	ENA:ERR433547	This study
0068-99	No	1998	>64	8	1480	<=0.06	No	179.783	ENA:ERR433548	This study
0283-99	No	1998	18 to 64	4	695	<=0.06	No	214.863	ENA:ERR433549	This study
2280-99	No	1998	>64	23F	9452	<=0.06	No	213.796	ENA:ERR433551	This study
4501-99	No	1998	18 to 64	4	899	<=0.06	No	240.807	ENA:ERR433555	This study
4178-99	No	1999	18 to 64	12F	NA	<=0.06	No	63.0935	ENA:ERR433558	This study
3211-99	No	1999	18 to 64	23F	36	<=0.06	No	41.026	ENA:ERR433559	This study
2785-99	Yes	1998	5 to 17	4	695	<=0.06	No	272.124	ENA:ERR433561	This study
2832-99	No	1999	>64	4	NA	<=0.06	No	247.93	ENA:ERR433562	This study
6357-99	No	1999	>64	14	13	>=0.12	No	219.724	ENA:ERR433563	This study
6366-99	No	1999	18 to 64	22F	433	<=0.06	No	204.004	ENA:ERR433564	This study
0129-99	No	1998	<2	19A	651	>=0.12	No	198.595	ENA:ERR433565	This study
0133-99	No	1998	<2	18C	9513	<=0.06	No	219.197	ENA:ERR433566	This study
5005-99	No	1998	<2	14	124	<=0.06	No	211.594	ENA:ERR433567	This study
0960-00	No	1999	<2	19F	81	>=0.12	No	226.769	ENA:ERR433569	This study
1058-00	No	1999	<2	18C	1073	<=0.06	No	225.238	ENA:ERR433570	This study
4837-00	No	1999	<2	19F	251	<=0.06	No	262.445	ENA:ERR433571	This study
5753-00	No	1999	<2	14	124	<=0.06	No	194.456	ENA:ERR433572	This study
6516-99	No	1998	>64	12F	220	<=0.06	No	207.505	ENA:ERR433573	This study
2894-99	No	1998	>64	9V	156	>=0.12	No	227.864	ENA:ERR433576	This study
4542-99	No	1998	>64	7F	13	<=0.06	No	279.333	ENA:ERR433582	This study
5061-99	No	1999	>64	18C	3060	<=0.06	No	230.963	ENA:ERR433584	This study
5116-99	No	1999	5 to 17	6A	376	>=0.12	No	271.676	ENA:ERR433586	This study
5118-99	No	1998	>64	10A	97	<=0.06	Yes	222.612	ENA:ERR433587	This study
7264-99	No	1999	18 to 64	9V	643	>=0.12	No	279.139	ENA:ERR433590	This study
7265-99	No	1999	>64	4	9562	<=0.06	No	276.458	ENA:ERR433591	This study
7455-99	No	1999	>64	6A	376	>=0.12	No	248.914	ENA:ERR433592	This study
0977-99	No	1998	5 to 17	14	13	>=0.12	No	256.816	ENA:ERR433594	This study
2525-99	No	1998	5 to 17	14	124	<=0.06	No	278.72	ENA:ERR433597	This study
2574-99	No	1999	18 to 64	19A	1339	>=0.12	No	169.436	ENA:ERR433598	This study
5399-00	No	1999	18 to 64	9V	162	<=0.06	No	231.376	ENA:ERR433599	This study
1131-00	No	1999	18 to 64	6A	9453	<=0.06	No	224.062	ENA:ERR433600	This study
1160-00	No	1999	>64	31	433	<=0.06	No	245.386	ENA:ERR433601	This study
2009212654	No	2009	2 to 4	7F	191	<=0.06	No	277.066	ENA:ERR433603	Metcalf et al, Clin Microbiol Infect. 2016 Jan;22(1):60
2009215893	No	2009	2 to 4	7F	191	<=0.06	No	263.209	ENA:ERR433605	Metcalf et al, Clin Microbiol Infect. 2016 Jan;22(1):60
2009219217	No	2009	2 to 4	22F	433	<=0.06	No	251.947	ENA:ERR433606	Metcalf et al, Clin Microbiol Infect. 2016 Jan;22(1):60
2009218376	No	2009	2 to 4	9V	156	>=0.12	No	173.205	ENA:ERR433609	Metcalf et al, Clin Microbiol Infect. 2016 Jan;22(1):60
2010200701	No	2009	2 to 4	22F	433	<=0.06	No	162.411	ENA:ERR433611	Metcalf et al, Clin Microbiol Infect. 2016 Jan;22(1):60
2010205250	No	2009	2 to 4	6C	473	<=0.06	No	165.26	ENA:ERR433612	Metcalf et al, Clin Microbiol Infect. 2016 Jan;22(1):60
2010203158	No	2009	2 to 4	7F	191	<=0.06	No	167.87	ENA:ERR433613	Metcalf et al, Clin Microbiol Infect. 2016 Jan;22(1):60
2010206305	No	2009	2 to 4	1	227	<=0.06	No	162.3	ENA:ERR433614	Metcalf et al, Clin Microbiol Infect. 2016 Jan;22(1):60
2010216160	No	2009	2 to 4	19A	320	>=0.12	No	170.303	ENA:ERR433616	Metcalf et al, Clin Microbiol Infect. 2016 Jan;22(1):60
2010216216	No	2009	2 to 4	19A	276	>=0.12	No	156.147	ENA:ERR433617	Metcalf et al, Clin Microbiol Infect. 2016 Jan;22(1):60
2010216329	No	2009	2 to 4	19A	NA	>=0.12	No	148.793	ENA:ERR433618	Metcalf et al, Clin Microbiol Infect. 2016 Jan;22(1):60
2010225202	No	2009	2 to 4	19A	695	<=0.06	No	152.086	ENA:ERR433619	Metcalf et al, Clin Microbiol Infect. 2016 Jan;22(1):60
2010210038	No	2009	2 to 4	19A	338	>=0.12	Yes	149.334	ENA:ERR433621	Metcalf et al, Clin Microbiol Infect. 2016 Jan;22(1):60
2010210040	No	2009	2 to 4	22F	433	<=0.06	No	164.416	ENA:ERR433622	Metcalf et al, Clin Microbiol Infect. 2016 Jan;22(1):60
2010208344	No	2009	2 to 4	1	2296	<=0.06	No	164.291	ENA:ERR433623	Metcalf et al, Clin Microbiol Infect. 2016 Jan;22(1):60
2010208391	No	2009	2 to 4	19A	695	>=0.12	No	164.488	ENA:ERR433624	Metcalf et al, Clin Microbiol Infect. 2016 Jan;22(1):60
2010216336	No	2009	<2	19A	NA	>=0.12	No	166.259	ENA:ERR433625	Metcalf et al, Clin Microbiol Infect. 2016 Jan;22(1):60
2010220141	No	2009	<2	13	9462	<=0.06	No	176.217	ENA:ERR433626	Metcalf et al, Clin Microbiol Infect. 2016 Jan;22(1):60
2009210864	No	2009	<2	19A	320	>=0.12	No	170.818	ENA:ERR433627	Metcalf et al, Clin Microbiol Infect. 2016 Jan;22(1):60
2009208549	No	2009	<2	19A	199	<=0.06	No	162.012	ENA:ERR433628	Metcalf et al, Clin Microbiol Infect. 2016 Jan;22(1):60
2009210882	No	2009	<2	33F	2705	<=0.06	No	161.141	ENA:ERR433629	Metcalf et al, Clin Microbiol Infect. 2016 Jan;22(1):60
2009210885	No	2009	<2	19A	1451	>=0.12	No	158.086	ENA:ERR433630	Metcalf et al, Clin Microbiol Infect. 2016 Jan;22(1):60
2009214095	No	2009	<2	19A	199	>=0.12	No	161.176	ENA:ERR433632	Metcalf et al, Clin Microbiol Infect. 2016 Jan;22(1):60
2009214096	No	2009	<2	11A	62	<=0.06	No	157.643	ENA:ERR433633	Metcalf et al, Clin Microbiol Infect. 2016 Jan;22(1):60
2009211089	No	2009	2 to 4	19A	695	<=0.06	No	167.028	ENA:ERR433635	Metcalf et al, Clin Microbiol Infect. 2016 Jan;22(1):60
2009211239	No	2009	<2	15A	63	>=0.12	No	162.809	ENA:ERR433636	Metcalf et al, Clin Microbiol Infect. 2016 Jan;22(1):60
2009211240	No	2009	<2	6C	1292	>=0.12	No	175.875	ENA:ERR433637	Metcalf et al, Clin Microbiol Infect. 2016 Jan;22(1):60
2009211245	No	2009	<2	19A	NA	>=0.12	No	151.753	ENA:ERR433638	Metcalf et al, Clin Microbiol Infect. 2016 Jan;22(1):60
2009211299	No	2009	2 to 4	19A	320	>=0.12	No	153.371	ENA:ERR433639	Metcalf et al, Clin Microbiol Infect. 2016 Jan;22(1):60
2009212727	No	2009	<2	7F	191	<=0.06	No	220.963	ENA:ERR433640	Metcalf et al, Clin Microbiol Infect. 2016 Jan;22(1):60
2009214002	No	2009	<2	22F	433	<=0.06	No	206.405	ENA:ERR433641	Metcalf et al, Clin Microbiol Infect. 2016 Jan;22(1):60
1000-99	No	1998	<2	16	659	<=0.06	No	175.455	ENA:ERR433642	This study
4075-00	No	1999	<2	19F	635	>=0.12	No	172.291	ENA:ERR433643	This study
7328-99	No	1999	<2	33F	656	<=0.06	No	175.306	ENA:ERR433644	This study
7663-99	No	1999	<2	6A	1752	>=0.12	No	161.572	ENA:ERR433646	This study
2009215630	No	2009	<2	19A	166	>=0.12	No	202.644	ENA:ERR433647	Metcalf et al, Clin Microbiol Infect. 2016 Jan;22(1):60
2009215639	No	2009	<2	7F	191	<=0.06	No	192.296	ENA:ERR433648	Metcalf et al, Clin Microbiol Infect. 2016 Jan;22(1):60
2009215663	No	2009	<2	8	1480	<=0.06	No	184.49	ENA:ERR433649	Metcalf et al, Clin Microbiol Infect. 2016 Jan;22(1):60
2009215833	Yes	2009	<2	19A	2346	>=0.12	No	181.093	ENA:ERR433650	Metcalf et al, Clin Microbiol Infect. 2016 Jan;22(1):60
2009215894	No	2009	<2	19A	320	>=0.12	No	158.146	ENA:ERR433651	Metcalf et al, Clin Microbiol Infect. 2016 Jan;22(1):60
2009215906	No	2009	2 to 4	19A	1451	>=0.12	No	156.087	ENA:ERR433653	Metcalf et al, Clin Microbiol Infect. 2016 Jan;22(1):60
2009216744	No	2009	<2	7F	191	<=0.06	No	175.685	ENA:ERR433654	Metcalf et al, Clin Microbiol Infect. 2016 Jan;22(1):60
2009216752	No	2009	<2	22F	433	<=0.06	No	249.488	ENA:ERR433655	Metcalf et al, Clin Microbiol Infect. 2016 Jan;22(1):60
2009217629	No	2009	<2	7F	191	<=0.06	No	226.198	ENA:ERR433657	Metcalf et al, Clin Microbiol Infect. 2016 Jan;22(1):60
6356-00	No	2000	18 to 64	6A	460	<=0.06	No	184.553	ENA:ERR433658	This study
5951-01	No	2001	18 to 64	4	695	<=0.06	No	183.635	ENA:ERR433659	This study
2008227074	No	2007	>64	9N	66	<=0.06	No	183.45	ENA:ERR433660	This study
4793-00	No	1999	<2	18C	113	<=0.06	No	309.397	ENA:ERR433695	This study
5779-99	Yes	1999	>64	23A	338	>=0.12	Yes	283.9	ENA:ERR433696	This study
2010220088	No	2009	2 to 4	7F	191	<=0.06	No	324.178	ENA:ERR433697	Metcalf et al, Clin Microbiol Infect. 2016 Jan;22(1):60
2009209148	No	2009	2 to 4	19A	320	>=0.12	No	305.952	ENA:ERR433698	Metcalf et al, Clin Microbiol Infect. 2016 Jan;22(1):60
2009210875	No	2009	2 to 4	7F	191	<=0.06	No	285.088	ENA:ERR433699	Metcalf et al, Clin Microbiol Infect. 2016 Jan;22(1):60
2009214113	No	2009	2 to 4	19A	230	>=0.12	No	258.752	ENA:ERR433700	Metcalf et al, Clin Microbiol Infect. 2016 Jan;22(1):60
2009213970	No	2009	2 to 4	19A	320	>=0.12	No	243.985	ENA:ERR433701	Metcalf et al, Clin Microbiol Infect. 2016 Jan;22(1):60
2010205421	No	2009	2 to 4	19A	199	<=0.06	No	226.261	ENA:ERR433702	Metcalf et al, Clin Microbiol Infect. 2016 Jan;22(1):60
2010205400	No	2009	2 to 4	19A	4262	>=0.12	No	207.658	ENA:ERR433704	Metcalf et al, Clin Microbiol Infect. 2016 Jan;22(1):60
2010216214	No	2009	2 to 4	19A	199	>=0.12	No	252.672	ENA:ERR433705	Metcalf et al, Clin Microbiol Infect. 2016 Jan;22(1):60
2010216340	No	2009	<2	19A	NA	>=0.12	No	238.989	ENA:ERR433706	Metcalf et al, Clin Microbiol Infect. 2016 Jan;22(1):60
2010220100	No	2009	<2	19A	320	>=0.12	No	242.633	ENA:ERR433707	Metcalf et al, Clin Microbiol Infect. 2016 Jan;22(1):60
2010220104	No	2009	<2	33F	100	<=0.06	No	254.132	ENA:ERR433708	Metcalf et al, Clin Microbiol Infect. 2016 Jan;22(1):60
2009210937	No	2009	<2	19A	667	<=0.06	No	217.944	ENA:ERR433710	Metcalf et al, Clin Microbiol Infect. 2016 Jan;22(1):60
2009215139	No	2009	<2	33F	2705	<=0.06	No	230.579	ENA:ERR433711	Metcalf et al, Clin Microbiol Infect. 2016 Jan;22(1):60
2009211232	No	2009	2 to 4	6C	1092	>=0.12	No	217.174	ENA:ERR433713	Metcalf et al, Clin Microbiol Infect. 2016 Jan;22(1):60
2009211242	No	2009	2 to 4	16F	995	<=0.06	No	217.982	ENA:ERR433714	Metcalf et al, Clin Microbiol Infect. 2016 Jan;22(1):60
2009212753	No	2009	<2	7F	191	<=0.06	No	258.923	ENA:ERR433716	Metcalf et al, Clin Microbiol Infect. 2016 Jan;22(1):60
2009212770	No	2009	<2	19A	199	>=0.12	No	215.868	ENA:ERR433717	Metcalf et al, Clin Microbiol Infect. 2016 Jan;22(1):60
2009212800	No	2009	<2	19A	NA	>=0.12	No	221.046	ENA:ERR433718	Metcalf et al, Clin Microbiol Infect. 2016 Jan;22(1):60
4028-99	No	1999	<2	14	13	>=0.12	No	230.789	ENA:ERR433719	This study
2009214056	No	2009	<2	19A	199	<=0.06	No	206.116	ENA:ERR433720	Metcalf et al, Clin Microbiol Infect. 2016 Jan;22(1):60
2009215690	No	2009	<2	33F	100	<=0.06	No	233.782	ENA:ERR433722	Metcalf et al, Clin Microbiol Infect. 2016 Jan;22(1):60
2009215743	No	2009	<2	33F	2705	<=0.06	No	228.233	ENA:ERR433723	Metcalf et al, Clin Microbiol Infect. 2016 Jan;22(1):60
2009216680	No	2009	<2	3	180	<=0.06	No	270.547	ENA:ERR433724	Metcalf et al, Clin Microbiol Infect. 2016 Jan;22(1):60
2009216788	No	2009	<2	19A	199	>=0.12	No	191.299	ENA:ERR433725	Metcalf et al, Clin Microbiol Infect. 2016 Jan;22(1):60
6305-03	No	1999	>64	14	671	>=0.12	No	250.266	ENA:ERR433750	This study
6314-02	No	2002	18 to 64	3	13	<=0.06	No	238.702	ENA:ERR433752	This study
5834-99	No	1999	<2	19F	251	<=0.06	No	230.434	ENA:ERR433753	This study
6338-03	No	1999	<2	14	13	>=0.12	No	198.818	ENA:ERR433755	This study
0328-99	No	1998	2 to 4	6B	NA	>=0.12	No	289.676	ENA:ERR433756	This study
0803-99	No	1998	<2	6B	9467	>=0.12	No	271.693	ENA:ERR433758	This study
2353-99	No	1998	<2	14	124	<=0.06	No	236.57	ENA:ERR433759	This study
1368-00	No	1999	<2	14	13	<=0.06	No	237.494	ENA:ERR433760	This study
3008-00	No	1999	<2	14	13	>=0.12	No	218.799	ENA:ERR433761	This study
4065-00	No	1999	<2	19A	9497	<=0.06	No	236.609	ENA:ERR433762	This study
4071-00	No	1999	<2	14	124	<=0.06	No	192.129	ENA:ERR433763	This study
6325-99	No	1999	<2	14	13	>=0.12	No	285.287	ENA:ERR433764	This study
4347-99	No	1999	<2	14	124	<=0.06	No	270.404	ENA:ERR433765	This study
4474-99	No	1998	2 to 4	14	143	>=0.12	No	268.671	ENA:ERR433766	This study
4551-99	No	1998	<2	19F	1340	<=0.06	No	217.613	ENA:ERR433768	This study
2066-00	No	1999	>64	6A	327	>=0.12	No	194.018	ENA:ERR433772	This study
3678-00	No	1999	>64	19A	199	<=0.06	No	206.222	ENA:ERR433773	This study
3330-99	No	1999	>64	6B	138	<=0.06	No	199.726	ENA:ERR433775	This study
5422-99	No	1999	18 to 64	9V	1269	<=0.06	No	225.543	ENA:ERR433776	This study
3338-99	No	1999	>64	12F	220	<=0.06	No	207.534	ENA:ERR433777	This study
5362-99	No	1999	18 to 64	4	205	<=0.06	No	184.236	ENA:ERR433778	This study
1985-98	No	1998	18 to 64	16	3157	<=0.06	No	165.352	ENA:ERR433779	This study
3659-99	No	1999	18 to 64	9V	1206	<=0.06	No	177.358	ENA:ERR433780	This study
0236-99	No	1998	>64	1	227	<=0.06	No	167.234	ENA:ERR433781	This study
0444-99	No	1998	18 to 64	23F	242	<=0.06	No	164.583	ENA:ERR433782	This study
3494-99	No	1998	>64	33F	1012	<=0.06	No	166.071	ENA:ERR433783	This study
0104-99	No	1998	18 to 64	14	782	>=0.12	No	172.682	ENA:ERR433784	This study
0635-99	No	1998	>64	4	899	<=0.06	No	172.684	ENA:ERR433785	This study
7672-99	No	1999	18 to 64	14	124	<=0.06	No	159.853	ENA:ERR433786	This study
2750-98	No	1998	18 to 64	18F	2192	<=0.06	No	156.749	ENA:ERR433787	This study
2009217663	No	2009	<2	19A	199	>=0.12	No	224.02	ENA:ERR433901	Metcalf et al, Clin Microbiol Infect. 2016 Jan;22(1):60
2009216816	No	2009	2 to 4	15C	199	<=0.06	No	229.89	ENA:ERR433902	Metcalf et al, Clin Microbiol Infect. 2016 Jan;22(1):60
2009216718	No	2009	<2	1	227	<=0.06	No	246.387	ENA:ERR433903	Metcalf et al, Clin Microbiol Infect. 2016 Jan;22(1):60
2009215718	No	2009	2 to 4	22F	7314	<=0.06	No	209.598	ENA:ERR433905	Metcalf et al, Clin Microbiol Infect. 2016 Jan;22(1):60
2009214077	No	2009	2 to 4	22F	433	<=0.06	No	225.126	ENA:ERR433907	Metcalf et al, Clin Microbiol Infect. 2016 Jan;22(1):60
4346-99	No	1999	<2	19A	634	>=0.12	No	286.185	ENA:ERR433908	This study
1396-00	No	1999	<2	14	227	<=0.06	No	239.271	ENA:ERR433909	This study
4891-98	Yes	1998	<2	4	695	<=0.06	No	271.626	ENA:ERR433910	This study
2009214041	No	2009	<2	19A	NA	>=0.12	No	236.44	ENA:ERR433911	Metcalf et al, Clin Microbiol Infect. 2016 Jan;22(1):60
2009212842	No	2009	<2	22F	433	<=0.06	No	225.681	ENA:ERR433912	Metcalf et al, Clin Microbiol Infect. 2016 Jan;22(1):60
2009212813	No	2009	2 to 4	7F	191	<=0.06	No	218.013	ENA:ERR433913	Metcalf et al, Clin Microbiol Infect. 2016 Jan;22(1):60
2009211285	Yes	2009	<2	19A	2514	>=0.12	No	218.631	ENA:ERR433914	Metcalf et al, Clin Microbiol Infect. 2016 Jan;22(1):60
2009211248	No	2009	<2	19A	199	<=0.06	No	214.054	ENA:ERR433915	Metcalf et al, Clin Microbiol Infect. 2016 Jan;22(1):60
2009211142	No	2009	<2	7F	191	<=0.06	No	204.95	ENA:ERR433916	Metcalf et al, Clin Microbiol Infect. 2016 Jan;22(1):60
2009211102	No	2009	2 to 4	7F	191	<=0.06	No	192.153	ENA:ERR433917	Metcalf et al, Clin Microbiol Infect. 2016 Jan;22(1):60
2009211095	No	2009	<2	19A	320	>=0.12	No	221.899	ENA:ERR433918	Metcalf et al, Clin Microbiol Infect. 2016 Jan;22(1):60
2009209868	No	2009	2 to 4	19A	NA	>=0.12	No	234.327	ENA:ERR433919	Metcalf et al, Clin Microbiol Infect. 2016 Jan;22(1):60
2009214185	No	2009	2 to 4	19F	271	>=0.12	No	215.233	ENA:ERR433920	Metcalf et al, Clin Microbiol Infect. 2016 Jan;22(1):60
2009214180	No	2009	2 to 4	7F	191	<=0.06	No	232.932	ENA:ERR433921	Metcalf et al, Clin Microbiol Infect. 2016 Jan;22(1):60
5904-99	Yes	1999	<2	23F	33	<=0.06	Yes	226.772	ENA:ERR433922	This study
2009214152	No	2009	<2	17F	392	<=0.06	No	203.1	ENA:ERR433923	Metcalf et al, Clin Microbiol Infect. 2016 Jan;22(1):60
2009214100	No	2009	<2	22F	9456	<=0.06	No	224.194	ENA:ERR433925	Metcalf et al, Clin Microbiol Infect. 2016 Jan;22(1):60
2009214092	No	2009	<2	19A	1451	>=0.12	No	223.029	ENA:ERR433926	Metcalf et al, Clin Microbiol Infect. 2016 Jan;22(1):60
2009216160	No	2009	<2	7F	191	<=0.06	No	204.016	ENA:ERR433927	Metcalf et al, Clin Microbiol Infect. 2016 Jan;22(1):60
2009206423	No	2009	<2	19A	1451	>=0.12	No	208.202	ENA:ERR433929	Metcalf et al, Clin Microbiol Infect. 2016 Jan;22(1):60
2009210907	Yes	2009	2 to 4	21	3689	<=0.06	No	200.421	ENA:ERR433930	Metcalf et al, Clin Microbiol Infect. 2016 Jan;22(1):60
2010220061	Yes	2009	<2	7F	191	<=0.06	No	197.405	ENA:ERR433931	Metcalf et al, Clin Microbiol Infect. 2016 Jan;22(1):60
2010208390	No	2009	2 to 4	7F	191	<=0.06	No	204.067	ENA:ERR433933	Metcalf et al, Clin Microbiol Infect. 2016 Jan;22(1):60
2009205598	No	2009	2 to 4	13	574	<=0.06	No	200.282	ENA:ERR433934	Metcalf et al, Clin Microbiol Infect. 2016 Jan;22(1):60
2010225245	No	2009	2 to 4	19A	667	<=0.06	No	210.274	ENA:ERR433935	Metcalf et al, Clin Microbiol Infect. 2016 Jan;22(1):60
2010216328	No	2009	2 to 4	1	306	<=0.06	No	210.182	ENA:ERR433936	Metcalf et al, Clin Microbiol Infect. 2016 Jan;22(1):60
2010216179	No	2009	2 to 4	19A	199	>=0.12	No	200.695	ENA:ERR433937	Metcalf et al, Clin Microbiol Infect. 2016 Jan;22(1):60
2010208312	No	2009	2 to 4	23B	1373	>=0.12	Yes	218.873	ENA:ERR433938	Metcalf et al, Clin Microbiol Infect. 2016 Jan;22(1):60
2010200609	No	2009	2 to 4	19A	2365	<=0.06	No	237.166	ENA:ERR433939	Metcalf et al, Clin Microbiol Infect. 2016 Jan;22(1):60
2009215863	No	2009	2 to 4	12F	3776	<=0.06	No	216.201	ENA:ERR433940	Metcalf et al, Clin Microbiol Infect. 2016 Jan;22(1):60
2009210231	No	2009	2 to 4	7F	191	<=0.06	No	226.485	ENA:ERR433941	Metcalf et al, Clin Microbiol Infect. 2016 Jan;22(1):60
4754-99	No	1999	18 to 64	3	180	<=0.06	No	195.258	ENA:ERR433942	This study
2009219991	No	2009	2 to 4	7F	191	<=0.06	No	180.906	ENA:ERR433943	Metcalf et al, Clin Microbiol Infect. 2016 Jan;22(1):60
2009209140	No	2009	<2	33F	2705	<=0.06	No	211.266	ENA:ERR433944	Metcalf et al, Clin Microbiol Infect. 2016 Jan;22(1):60
2009212862	No	2009	<2	33F	60	<=0.06	No	219.298	ENA:ERR433945	Metcalf et al, Clin Microbiol Infect. 2016 Jan;22(1):60
3006-03	No	1999	<2	18C	3060	<=0.06	No	200.981	ENA:ERR433946	This study
5875-99	No	1999	<2	14	124	<=0.06	No	196.745	ENA:ERR433947	This study
3057-03	No	1999	<2	14	13	>=0.12	No	197.387	ENA:ERR433956	This study
2513-99	No	1998	<2	19F	1657	>=0.12	No	184.583	ENA:ERR433957	This study
3049-03	No	1999	2 to 4	3	180	<=0.06	No	155.464	ENA:ERR433965	This study
2009214170	No	2009	2 to 4	38	393	<=0.06	No	140.474	ENA:ERR433966	Metcalf et al, Clin Microbiol Infect. 2016 Jan;22(1):60
2009209968	No	2009	2 to 4	19A	320	>=0.12	No	141.168	ENA:ERR433967	Metcalf et al, Clin Microbiol Infect. 2016 Jan;22(1):60
2009213982	No	2009	2 to 4	16F	1840	<=0.06	No	143.494	ENA:ERR433968	Metcalf et al, Clin Microbiol Infect. 2016 Jan;22(1):60
2009214049	No	2009	2 to 4	19A	199	>=0.12	No	123.389	ENA:ERR433969	Metcalf et al, Clin Microbiol Infect. 2016 Jan;22(1):60
2009215635	No	2009	2 to 4	3	180	<=0.06	No	142.669	ENA:ERR433970	Metcalf et al, Clin Microbiol Infect. 2016 Jan;22(1):60
2009215714	No	2009	2 to 4	7F	191	<=0.06	No	157.11	ENA:ERR433971	Metcalf et al, Clin Microbiol Infect. 2016 Jan;22(1):60
2009216739	No	2009	2 to 4	1	227	<=0.06	No	139.456	ENA:ERR433972	Metcalf et al, Clin Microbiol Infect. 2016 Jan;22(1):60
2009216746	No	2009	2 to 4	19A	199	>=0.12	No	139.282	ENA:ERR433973	Metcalf et al, Clin Microbiol Infect. 2016 Jan;22(1):60
2009217662	No	2009	2 to 4	19A	199	>=0.12	No	133.639	ENA:ERR433974	Metcalf et al, Clin Microbiol Infect. 2016 Jan;22(1):60
2009217704	No	2009	2 to 4	7F	191	<=0.06	No	128.973	ENA:ERR433975	Metcalf et al, Clin Microbiol Infect. 2016 Jan;22(1):60
2009218384	No	2009	2 to 4	9V	156	>=0.12	No	163.939	ENA:ERR433976	Metcalf et al, Clin Microbiol Infect. 2016 Jan;22(1):60
2009218395	No	2009	2 to 4	19A	2514	>=0.12	No	161.19	ENA:ERR433977	Metcalf et al, Clin Microbiol Infect. 2016 Jan;22(1):60
2010204328	No	2009	2 to 4	19A	199	<=0.06	No	157.117	ENA:ERR433978	Metcalf et al, Clin Microbiol Infect. 2016 Jan;22(1):60
2010206332	No	2009	2 to 4	7F	191	<=0.06	No	156.463	ENA:ERR433979	Metcalf et al, Clin Microbiol Infect. 2016 Jan;22(1):60
2010220285	No	2009	2 to 4	7F	191	<=0.06	No	155.966	ENA:ERR433980	Metcalf et al, Clin Microbiol Infect. 2016 Jan;22(1):60
2010220311	Yes	2009	2 to 4	35B	558	>=0.12	No	146.829	ENA:ERR433981	Metcalf et al, Clin Microbiol Infect. 2016 Jan;22(1):60
2010223357	No	2009	2 to 4	38	393	<=0.06	No	157.841	ENA:ERR433983	Metcalf et al, Clin Microbiol Infect. 2016 Jan;22(1):60
2010216155	No	2009	2 to 4	17F	392	<=0.06	No	157.964	ENA:ERR433984	Metcalf et al, Clin Microbiol Infect. 2016 Jan;22(1):60
2010216259	No	2009	2 to 4	7F	9072	<=0.06	No	140.047	ENA:ERR433985	Metcalf et al, Clin Microbiol Infect. 2016 Jan;22(1):60
2010216272	No	2009	2 to 4	22F	433	<=0.06	No	161.413	ENA:ERR433986	Metcalf et al, Clin Microbiol Infect. 2016 Jan;22(1):60
2010216283	No	2009	2 to 4	15B	1262	<=0.06	No	154.932	ENA:ERR433987	Metcalf et al, Clin Microbiol Infect. 2016 Jan;22(1):60
2010216320	No	2009	2 to 4	19F	179	>=0.12	No	143.724	ENA:ERR433988	Metcalf et al, Clin Microbiol Infect. 2016 Jan;22(1):60
2010216335	No	2009	2 to 4	19A	199	>=0.12	No	137.667	ENA:ERR433989	Metcalf et al, Clin Microbiol Infect. 2016 Jan;22(1):60
2010209958	No	2009	2 to 4	19A	1451	>=0.12	No	154.714	ENA:ERR433991	Metcalf et al, Clin Microbiol Infect. 2016 Jan;22(1):60
2010220049	No	2009	<2	19A	320	>=0.12	No	156.578	ENA:ERR433992	Metcalf et al, Clin Microbiol Infect. 2016 Jan;22(1):60
2010220067	No	2009	<2	19A	695	>=0.12	No	160.165	ENA:ERR433993	Metcalf et al, Clin Microbiol Infect. 2016 Jan;22(1):60
2009209280	No	2009	<2	11A	62	<=0.06	Yes	164.713	ENA:ERR433995	Metcalf et al, Clin Microbiol Infect. 2016 Jan;22(1):60
2009210224	No	2009	<2	33F	2705	<=0.06	No	154.049	ENA:ERR433996	Metcalf et al, Clin Microbiol Infect. 2016 Jan;22(1):60
2009212155	No	2009	2 to 4	19A	199	>=0.12	No	152.752	ENA:ERR433997	Metcalf et al, Clin Microbiol Infect. 2016 Jan;22(1):60
2009214410	No	2009	<2	33F	2705	<=0.06	No	130.195	ENA:ERR433998	Metcalf et al, Clin Microbiol Infect. 2016 Jan;22(1):60
2009216993	No	2009	<2	6C	9455	>=0.12	No	150.459	ENA:ERR434000	Metcalf et al, Clin Microbiol Infect. 2016 Jan;22(1):60
2009211258	No	2009	<2	19A	230	>=0.12	No	159.886	ENA:ERR434001	Metcalf et al, Clin Microbiol Infect. 2016 Jan;22(1):60
2009212648	No	2009	2 to 4	19A	292	<=0.06	No	149.014	ENA:ERR434002	Metcalf et al, Clin Microbiol Infect. 2016 Jan;22(1):60
2009212708	Yes	2009	<2	3	180	<=0.06	No	180.753	ENA:ERR434003	Metcalf et al, Clin Microbiol Infect. 2016 Jan;22(1):60
2009212769	No	2009	<2	7F	191	<=0.06	No	168.779	ENA:ERR434004	Metcalf et al, Clin Microbiol Infect. 2016 Jan;22(1):60
2009212859	No	2009	<2	7F	191	<=0.06	No	142.966	ENA:ERR434006	Metcalf et al, Clin Microbiol Infect. 2016 Jan;22(1):60
2009213981	No	2009	<2	19A	66	<=0.06	No	165.62	ENA:ERR434007	Metcalf et al, Clin Microbiol Infect. 2016 Jan;22(1):60
2009214014	No	2009	2 to 4	15C	162	<=0.06	No	165.621	ENA:ERR434009	Metcalf et al, Clin Microbiol Infect. 2016 Jan;22(1):60
1049-99	No	1998	2 to 4	9N	632	<=0.06	No	158.693	ENA:ERR434010	This study
0934-99	No	1998	<2	6B	NA	>=0.12	No	159.4	ENA:ERR434011	This study
2426-99	No	1998	<2	14	124	<=0.06	No	171.41	ENA:ERR434012	This study
2446-99	No	1998	<2	4	695	<=0.06	No	154.99	ENA:ERR434013	This study
2009215660	Yes	2009	<2	12F	218	<=0.06	No	172.962	ENA:ERR434015	Metcalf et al, Clin Microbiol Infect. 2016 Jan;22(1):60
2009215701	No	2009	<2	19A	199	>=0.12	No	143.492	ENA:ERR434016	Metcalf et al, Clin Microbiol Infect. 2016 Jan;22(1):60
2009215771	No	2009	<2	19A	320	>=0.12	No	188.154	ENA:ERR434017	Metcalf et al, Clin Microbiol Infect. 2016 Jan;22(1):60
2009215888	Yes	2009	<2	9N	66	<=0.06	No	187.395	ENA:ERR434018	Metcalf et al, Clin Microbiol Infect. 2016 Jan;22(1):60
3179-97	No	1997	<2	9V	162	<=0.06	No	152.423	ENA:ERR434020	This study
4565-99	No	1998	18 to 64	17F	433	<=0.06	No	343.223	ENA:ERR438949	This study
5000-99	No	1998	18 to 64	6A	9451	>=0.12	No	283.597	ENA:ERR438950	This study
2989-99	No	1998	18 to 64	3	180	<=0.06	No	294.252	ENA:ERR438951	This study
3003-03	No	1999	>64	19F	425	<=0.06	No	315.859	ENA:ERR438952	This study
1318-00	No	1999	18 to 64	9V	156	>=0.12	No	330.368	ENA:ERR438953	This study
5313-03	No	1999	>64	12F	218	<=0.06	No	286.777	ENA:ERR438954	This study
6299-03	No	1999	18 to 64	14	671	>=0.12	No	218.908	ENA:ERR438955	This study
6966-03	No	1999	18 to 64	14	13	>=0.12	No	230.809	ENA:ERR438956	This study
3067-00	No	1999	>64	22F	433	<=0.06	No	240.619	ENA:ERR438957	This study
3501-00	No	1999	>64	19A	1936	>=0.12	No	268.94	ENA:ERR438958	This study
3684-99	No	1998	18 to 64	9V	156	>=0.12	No	345.673	ENA:ERR438962	This study
5454-99	No	1999	>64	35F	498	<=0.06	No	285.299	ENA:ERR438963	This study
3090-98	No	1998	5 to 17	8	3714	<=0.06	No	276.622	ENA:ERR438964	This study
3535-99	No	1998	18 to 64	6B	3051	<=0.06	No	306.242	ENA:ERR438966	This study
3439-99	No	1999	18 to 64	4	205	<=0.06	No	328.981	ENA:ERR438967	This study
3432-99	No	1999	18 to 64	9V	156	>=0.12	No	322.052	ENA:ERR438968	This study
1568-99	No	1998	<2	3	180	>=0.12	No	224.952	ENA:ERR449094	This study
7385-99	No	1999	<2	14	13	>=0.12	No	211.628	ENA:ERR449096	This study
6379-99	No	1999	<2	9V	643	>=0.12	No	228.02	ENA:ERR449097	This study
7875-99	No	1999	<2	14	13	>=0.12	No	227.143	ENA:ERR449098	This study
2861-98	No	1998	<2	14	44	>=0.12	No	195.389	ENA:ERR449100	This study
5327-98	No	1998	<2	18C	1515	<=0.06	No	210.022	ENA:ERR449102	This study
5330-98	No	1998	<2	6A	1398	<=0.06	No	207.992	ENA:ERR449103	This study
5367-98	No	1998	<2	14	13	>=0.12	No	178.01	ENA:ERR449104	This study
5377-98	No	1998	<2	14	13	>=0.12	No	196.826	ENA:ERR449105	This study
5466-98	No	1998	<2	14	13	>=0.12	No	176.36	ENA:ERR449106	This study
5630-98	No	1998	<2	18C	3065	<=0.06	No	189.805	ENA:ERR449107	This study
2718-00	Yes	1999	<2	38	393	<=0.06	No	177.997	ENA:ERR449111	This study
2720-00	No	1999	<2	9V	466	<=0.06	No	173.934	ENA:ERR449112	This study
0473-00	No	1999	2 to 4	23F	629	<=0.06	No	190.089	ENA:ERR449114	This study
0474-00	No	1999	<2	14	13	<=0.06	No	177.443	ENA:ERR449115	This study
0487-00	Yes	1999	<2	18C	496	<=0.06	No	212.113	ENA:ERR449116	This study
0568-00	No	1999	<2	4	244	<=0.06	No	179.168	ENA:ERR449117	This study
0588-00	No	1999	<2	4	205	<=0.06	No	201.392	ENA:ERR449118	This study
1506-98	No	1998	<2	14	124	<=0.06	No	163.361	ENA:ERR449119	This study
5348-00	No	1999	<2	12F	220	<=0.06	No	200.844	ENA:ERR449120	This study
5350-00	No	1999	<2	14	124	<=0.06	No	162.417	ENA:ERR449121	This study
4393-03	No	1999	<2	18C	113	<=0.06	No	190.194	ENA:ERR449122	This study
4402-03	No	1999	2 to 4	14	124	<=0.06	No	178.381	ENA:ERR449123	This study
4424-03	No	1999	<2	14	200	>=0.12	No	167.171	ENA:ERR449124	This study
4429-03	No	1999	<2	6A	1509	>=0.12	No	193	ENA:ERR449125	This study
5263-03	No	1999	2 to 4	18C	1073	<=0.06	No	164.056	ENA:ERR449126	This study
5289-03	No	1999	<2	6A	460	<=0.06	No	169.937	ENA:ERR449128	This study
5291-03	No	1999	2 to 4	14	13	>=0.12	No	165.846	ENA:ERR449129	This study
0246-00	No	1999	<2	14	124	<=0.06	No	159.741	ENA:ERR449130	This study
2788-00	No	1999	<2	14	124	<=0.06	No	191.925	ENA:ERR449132	This study
4270-98	No	1998	<2	14	124	<=0.06	No	162.665	ENA:ERR449134	This study
6294-03	No	1999	<2	14	671	>=0.12	No	177.577	ENA:ERR449135	This study
6319-03	No	1999	<2	18C	638	<=0.06	No	186.303	ENA:ERR449136	This study
6352-03	No	1999	<2	14	13	>=0.12	No	163.76	ENA:ERR449137	This study
6354-03	No	1999	<2	14	227	<=0.06	No	52.2124	ENA:ERR449138	This study
6972-03	No	1999	<2	19F	1757	<=0.06	No	146.677	ENA:ERR449139	This study
0939-00	No	1999	<2	14	13	>=0.12	No	155.247	ENA:ERR449140	This study
0940-00	No	1999	<2	14	124	<=0.06	No	179.238	ENA:ERR449141	This study
0942-00	No	1999	<2	14	13	>=0.12	No	133.38	ENA:ERR449142	This study
7102-99	No	1999	<2	7F	191	<=0.06	No	173.282	ENA:ERR449143	This study
4402-99	No	1999	2 to 4	6A	1339	>=0.12	No	151.16	ENA:ERR449144	This study
4447-99	No	1998	2 to 4	19A	199	>=0.12	No	172.749	ENA:ERR449145	This study
1196-99	No	1998	2 to 4	6A	13	<=0.06	No	206.877	ENA:ERR449146	This study
2845-99	Yes	1998	2 to 4	6B	1394	>=0.12	No	207.304	ENA:ERR449147	This study
4766-99	No	1999	2 to 4	6A	376	>=0.12	No	170.108	ENA:ERR449150	This study
7031-99	No	1999	2 to 4	6A	376	>=0.12	No	173.526	ENA:ERR449151	This study
1088-00	No	1999	2 to 4	14	13	>=0.12	No	177.482	ENA:ERR449152	This study
0939-99	No	1998	2 to 4	6A	376	>=0.12	No	178.429	ENA:ERR449153	This study
7721-99	No	1999	2 to 4	19F	81	>=0.12	No	221.686	ENA:ERR449154	This study
5812-99	No	1999	2 to 4	7F	191	<=0.06	No	249.022	ENA:ERR449155	This study
4399-98	No	1998	2 to 4	6A	376	>=0.12	No	210.13	ENA:ERR449156	This study
4538-98	No	1998	2 to 4	14	124	<=0.06	No	211.279	ENA:ERR449157	This study
0392-00	No	1999	5 to 17	18B	9565	<=0.06	No	170.053	ENA:ERR449158	This study
0431-00	No	1999	2 to 4	19F	425	<=0.06	No	183.718	ENA:ERR449159	This study
4575-00	No	1999	2 to 4	6A	647	<=0.06	No	177.25	ENA:ERR449160	This study
4624-00	No	1999	5 to 17	23F	629	>=0.12	No	181.258	ENA:ERR449161	This study
4380-03	No	1999	2 to 4	9V	156	>=0.12	No	242.347	ENA:ERR449162	This study
5256-03	No	1999	2 to 4	14	124	<=0.06	No	14.0127	ENA:ERR449164	This study
5262-03	Yes	1999	2 to 4	18C	1073	<=0.06	No	210.32	ENA:ERR449165	This study
5294-03	No	1999	5 to 17	22F	433	<=0.06	No	198.827	ENA:ERR449166	This study
6378-99	No	1999	2 to 4	19F	NA	>=0.12	No	187.441	ENA:ERR449167	This study
3313-00	No	1999	2 to 4	19F	1340	<=0.06	No	162.854	ENA:ERR449168	This study
3354-00	No	1999	2 to 4	14	156	>=0.12	No	164.781	ENA:ERR449169	This study
5626-01	No	1999	2 to 4	9V	1269	<=0.06	No	258.222	ENA:ERR449170	This study
0518-99	No	1998	18 to 64	14	13	<=0.06	No	228.289	ENA:ERR449172	This study
0752-99	No	1998	>64	9V	156	>=0.12	No	191.546	ENA:ERR449174	This study
1026-98	No	1998	>64	23F	81	>=0.12	No	185.818	ENA:ERR449175	This study
1582-99	No	1998	18 to 64	15C	645	<=0.06	No	127.643	ENA:ERR449176	This study
2269-99	No	1998	>64	11A	62	<=0.06	No	151.542	ENA:ERR449177	This study
2450-99	No	1998	>64	14	124	<=0.06	No	204.896	ENA:ERR449178	This study
2691-99	No	1998	18 to 64	34	547	<=0.06	No	244.089	ENA:ERR449179	This study
5102-99	No	1999	<2	6B	1092	>=0.12	No	158.846	ENA:ERR449183	This study
5754-00	No	1999	<2	3	180	<=0.06	No	165.106	ENA:ERR449184	This study
2009215804	No	2009	<2	15B	3280	>=0.12	No	277.834	ENA:ERR449188	Metcalf et al, Clin Microbiol Infect. 2016 Jan;22(1):60
1057-99	No	1998	18 to 64	19F	1340	<=0.06	No	31.0726	ENA:ERR449190	This study
1193-99	No	1998	5 to 17	9V	460	<=0.06	No	215.189	ENA:ERR449191	This study
3220-99	No	1999	2 to 4	14	199	>=0.12	No	278.876	ENA:ERR449192	This study
3223-99	No	1999	2 to 4	15B	695	<=0.06	No	348.853	ENA:ERR449193	This study
2752-99	No	1998	2 to 4	4	695	<=0.06	No	178.906	ENA:ERR449195	This study
2781-99	No	1998	2 to 4	18C	9512	<=0.06	No	173.08	ENA:ERR449196	This study
2909-99	No	1998	2 to 4	14	9487	<=0.06	No	155.659	ENA:ERR449197	This study
3913-99	No	1999	2 to 4	33F	100	<=0.06	No	339.435	ENA:ERR449198	This study
5043-99	No	1998	2 to 4	18C	1844	<=0.06	No	184.787	ENA:ERR449201	This study
7066-99	No	1999	5 to 17	14	656	<=0.06	No	167.985	ENA:ERR449202	This study
5269-99	No	1999	2 to 4	14	124	<=0.06	No	163.774	ENA:ERR449205	This study
5401-00	No	1999	5 to 17	1	227	<=0.06	No	230.247	ENA:ERR449206	This study
1085-00	No	1999	2 to 4	14	124	<=0.06	No	152.423	ENA:ERR449207	This study
1226-00	No	1999	5 to 17	14	13	>=0.12	No	205.473	ENA:ERR449208	This study
2941-00	No	1999	2 to 4	14	200	<=0.06	No	150.478	ENA:ERR449209	This study
3866-98	No	1998	2 to 4	1	304	<=0.06	No	194.316	ENA:ERR449210	This study
1464-00	No	1999	2 to 4	35B	452	<=0.06	No	180.628	ENA:ERR449211	This study
1533-00	No	1999	2 to 4	12F	220	<=0.06	No	168.737	ENA:ERR449212	This study
1662-00	No	1999	2 to 4	6A	660	>=0.12	Yes	156.528	ENA:ERR449213	This study
4188-00	No	1999	5 to 17	18C	1516	<=0.06	No	199.887	ENA:ERR449214	This study
0450-99	No	1998	2 to 4	23F	124	<=0.06	No	178.53	ENA:ERR449215	This study
0499-99	No	1998	2 to 4	14	13	>=0.12	No	161.403	ENA:ERR449216	This study
0074-99	No	1998	5 to 17	18C	113	<=0.06	No	169.694	ENA:ERR449218	This study
1079-99	No	1998	2 to 4	9N	632	<=0.06	No	146.611	ENA:ERR449220	This study
0995-99	No	1998	2 to 4	14	124	<=0.06	No	142.649	ENA:ERR449221	This study
1009-99	No	1998	2 to 4	22F	433	<=0.06	No	158.109	ENA:ERR449222	This study
0581-99	No	1998	2 to 4	18C	113	<=0.06	No	147.333	ENA:ERR449224	This study
0584-99	No	1998	5 to 17	22F	433	<=0.06	No	178.444	ENA:ERR449225	This study
0602-99	No	1998	5 to 17	11A	62	<=0.06	No	189.285	ENA:ERR449226	This study
0648-99	No	1998	2 to 4	14	67	>=0.12	No	146.553	ENA:ERR449227	This study
0767-99	No	1998	5 to 17	23F	81	>=0.12	No	183.728	ENA:ERR449228	This study
0840-99	No	1998	2 to 4	9V	162	<=0.06	No	182	ENA:ERR449229	This study
0880-99	No	1998	2 to 4	9V	162	<=0.06	No	382.174	ENA:ERR449230	This study
0892-99	No	1998	5 to 17	9V	1269	<=0.06	No	180.772	ENA:ERR449232	This study
0936-99	No	1998	2 to 4	19F	193	<=0.06	No	156.001	ENA:ERR449233	This study
1013-99	No	1998	2 to 4	23F	81	>=0.12	No	181.847	ENA:ERR449234	This study
1014-99	No	1998	5 to 17	1	227	<=0.06	No	161.153	ENA:ERR449235	This study
3027-03	No	1999	2 to 4	18C	1711	<=0.06	No	164.932	ENA:ERR449236	This study
3031-03	No	1999	2 to 4	19A	667	<=0.06	No	175.353	ENA:ERR449237	This study
5317-99	No	1999	2 to 4	14	9	<=0.06	No	200.831	ENA:ERR449238	This study
5412-99	No	1999	2 to 4	23F	81	>=0.12	No	142.87	ENA:ERR449239	This study
3611-99	Yes	1998	2 to 4	23F	1389	<=0.06	Yes	196.185	ENA:ERR449241	This study
3615-99	No	1998	2 to 4	18C	113	<=0.06	No	206.876	ENA:ERR449243	This study
3698-99	No	1998	2 to 4	19F	81	>=0.12	No	190.328	ENA:ERR449244	This study
3710-99	No	1998	2 to 4	18C	1073	<=0.06	No	184.192	ENA:ERR449245	This study
3731-99	No	1998	5 to 17	6B	384	>=0.12	No	177.301	ENA:ERR449246	This study
7534-99	No	1999	2 to 4	6A	376	>=0.12	No	166.499	ENA:ERR449247	This study
7585-99	No	1999	5 to 17	9V	643	>=0.12	No	370.366	ENA:ERR449248	This study
3433-99	No	1999	2 to 4	19A	199	>=0.12	No	181.808	ENA:ERR449249	This study
3482-99	No	1998	2 to 4	14	156	>=0.12	No	168.784	ENA:ERR449250	This study
3484-99	No	1998	2 to 4	14	156	>=0.12	No	498.853	ENA:ERR449251	This study
1962-99	No	1998	2 to 4	14	124	<=0.06	No	192.827	ENA:ERR449253	This study
7742-99	No	1999	2 to 4	14	124	<=0.06	No	289.573	ENA:ERR449254	This study
7777-99	No	1999	2 to 4	4	205	<=0.06	No	185.322	ENA:ERR449255	This study
3090-99	No	1999	2 to 4	14	13	>=0.12	No	266.799	ENA:ERR449256	This study
5817-99	No	1999	2 to 4	38	393	<=0.06	No	167.378	ENA:ERR449257	This study
2184-98	No	1998	5 to 17	23F	37	>=0.12	Yes	154.462	ENA:ERR449258	This study
2344-98	No	1998	2 to 4	9V	156	>=0.12	No	192.87	ENA:ERR449259	This study
2641-98	No	1998	5 to 17	1	227	<=0.06	No	180.795	ENA:ERR449260	This study
1839-98	Yes	1998	5 to 17	15B	199	<=0.06	No	166.298	ENA:ERR449261	This study
0814-00	No	1999	2 to 4	4	9557	<=0.06	No	181.438	ENA:ERR449262	This study
4566-00	No	1999	2 to 4	6B	146	<=0.06	No	195.632	ENA:ERR449263	This study
4740-00	No	1999	5 to 17	19A	668	>=0.12	No	167.514	ENA:ERR449264	This study
1288-98	No	1998	<2	14	13	>=0.12	No	354.429	ENA:ERR460189	This study
5351-00	No	1999	<2	9V	156	>=0.12	No	285.979	ENA:ERR460190	This study
2896-99	No	1998	2 to 4	14	782	>=0.12	No	310.328	ENA:ERR460191	This study
0223-99	No	1998	2 to 4	14	124	<=0.06	No	311.698	ENA:ERR460192	This study
0869-99	No	1998	2 to 4	23F	439	<=0.06	Yes	335.225	ENA:ERR460193	This study
6985-03	No	1999	2 to 4	1	227	<=0.06	No	304.601	ENA:ERR460194	This study
0452-99	No	1998	>64	6B	384	>=0.12	No	257.069	ENA:ERR460195	This study
2009215889	No	2009	2 to 4	9N	4666	<=0.06	No	333.856	ENA:ERR460198	Metcalf et al, Clin Microbiol Infect. 2016 Jan;22(1):60
2009218325	No	2009	2 to 4	19A	667	<=0.06	No	265.549	ENA:ERR460199	Metcalf et al, Clin Microbiol Infect. 2016 Jan;22(1):60
2009210908	No	2009	2 to 4	19A	1339	>=0.12	No	281.05	ENA:ERR460200	Metcalf et al, Clin Microbiol Infect. 2016 Jan;22(1):60
2009210936	No	2009	<2	19A	320	>=0.12	No	289.896	ENA:ERR460201	Metcalf et al, Clin Microbiol Infect. 2016 Jan;22(1):60
2009219568	No	1999	<2	12F	218	<=0.06	No	343.183	ENA:ERR460204	This study
2733-99	Yes	1998	2 to 4	6A	1390	<=0.06	No	326.146	ENA:ERR460207	This study
4804-00	No	1999	2 to 4	18C	643	<=0.06	No	273.668	ENA:ERR460209	This study
5631-98	No	1998	2 to 4	19F	193	<=0.06	No	177.765	ENA:ERR467039	This study
5312-03	No	1999	2 to 4	18C	3060	<=0.06	No	141.314	ENA:ERR467040	This study
2010210016	No	2009	18 to 64	9N	66	<=0.06	No	183.702	ENA:ERR501460	This study
2010200716	No	2009	>64	15B	199	<=0.06	No	184.957	ENA:ERR501461	This study
2010208367	No	2009	>64	7F	191	<=0.06	No	187.629	ENA:ERR501462	This study
2010208397	No	2009	>64	7F	191	<=0.06	No	182.952	ENA:ERR501464	This study
2010208407	No	2009	18 to 64	1	306	<=0.06	No	175.891	ENA:ERR501465	This study
2009218358	No	2009	5 to 17	15A	817	>=0.12	No	191.697	ENA:ERR501466	This study
2010208436	No	2009	5 to 17	35F	498	<=0.06	No	208.998	ENA:ERR501467	This study
2010208441	No	2009	18 to 64	19A	2733	<=0.06	No	195.061	ENA:ERR501468	This study
2010208466	No	2009	5 to 17	19A	695	>=0.12	No	185.589	ENA:ERR501470	This study
2010216082	No	2009	18 to 64	23F	81	>=0.12	No	182.965	ENA:ERR501471	This study
2010216083	No	2009	18 to 64	NT	498	<=0.06	No	182.889	ENA:ERR501472	This study
2010203350	No	2009	5 to 17	7F	191	<=0.06	No	190.997	ENA:ERR501475	This study
2009214171	No	2009	18 to 64	19A	1451	<=0.06	No	168.306	ENA:ERR501476	This study
2010203477	Yes	2009	>64	23B	NA	>=0.12	Yes	155.545	ENA:ERR501477	This study
2010205273	No	2009	>64	35F	498	<=0.06	No	180.578	ENA:ERR501480	This study
2009216801	No	2009	>64	7F	191	<=0.06	No	197.368	ENA:ERR501481	This study
2009218420	No	2009	5 to 17	7F	191	<=0.06	No	217.164	ENA:ERR501483	This study
2009217681	No	2009	>64	7F	191	<=0.06	No	166.221	ENA:ERR501484	This study
2010206720	No	2009	<2	19A	NA	>=0.12	No	266.831	ENA:ERR505730	Metcalf et al, Clin Microbiol Infect. 2016 Jan;22(1):60
2010206726	No	2009	<2	16F	3157	<=0.06	No	223.945	ENA:ERR505731	Metcalf et al, Clin Microbiol Infect. 2016 Jan;22(1):60
2010206729	Yes	2009	<2	19A	320	>=0.12	No	243.156	ENA:ERR505732	Metcalf et al, Clin Microbiol Infect. 2016 Jan;22(1):60
2010207743	No	2009	<2	19A	320	>=0.12	No	236.362	ENA:ERR505733	Metcalf et al, Clin Microbiol Infect. 2016 Jan;22(1):60
2010207769	No	2009	<2	7F	191	<=0.06	No	197.619	ENA:ERR505734	Metcalf et al, Clin Microbiol Infect. 2016 Jan;22(1):60
2010205298	No	2009	2 to 4	15A	63	>=0.12	No	183.511	ENA:ERR505735	Metcalf et al, Clin Microbiol Infect. 2016 Jan;22(1):60
2010205338	No	2009	<2	6C	395	<=0.06	No	225.724	ENA:ERR505736	Metcalf et al, Clin Microbiol Infect. 2016 Jan;22(1):60
2010205342	No	2009	<2	15C	199	<=0.06	No	220.823	ENA:ERR505737	Metcalf et al, Clin Microbiol Infect. 2016 Jan;22(1):60
2010205347	No	2009	<2	19A	695	>=0.12	No	226.606	ENA:ERR505738	Metcalf et al, Clin Microbiol Infect. 2016 Jan;22(1):60
2010205398	No	2009	2 to 4	7F	191	<=0.06	No	258.011	ENA:ERR505740	Metcalf et al, Clin Microbiol Infect. 2016 Jan;22(1):60
2010205404	No	2009	<2	15C	3280	>=0.12	No	242.582	ENA:ERR505741	Metcalf et al, Clin Microbiol Infect. 2016 Jan;22(1):60
2010208283	No	2009	<2	19A	156	>=0.12	No	200.327	ENA:ERR505742	Metcalf et al, Clin Microbiol Infect. 2016 Jan;22(1):60
2010208292	No	2009	<2	7F	191	<=0.06	No	215.423	ENA:ERR505743	Metcalf et al, Clin Microbiol Infect. 2016 Jan;22(1):60
2010208307	No	2009	<2	19A	320	>=0.12	No	192.62	ENA:ERR505744	Metcalf et al, Clin Microbiol Infect. 2016 Jan;22(1):60
2010208327	No	2009	<2	19A	199	>=0.12	No	205.436	ENA:ERR505745	Metcalf et al, Clin Microbiol Infect. 2016 Jan;22(1):60
2010205423	No	2009	<2	7F	191	<=0.06	No	208.579	ENA:ERR505746	Metcalf et al, Clin Microbiol Infect. 2016 Jan;22(1):60
2010206270	No	2009	<2	19A	695	<=0.06	No	200.665	ENA:ERR505747	Metcalf et al, Clin Microbiol Infect. 2016 Jan;22(1):60
2010206275	No	2009	<2	19A	320	>=0.12	No	181.265	ENA:ERR505748	Metcalf et al, Clin Microbiol Infect. 2016 Jan;22(1):60
2010206276	No	2009	<2	16F	995	<=0.06	No	162.661	ENA:ERR505749	Metcalf et al, Clin Microbiol Infect. 2016 Jan;22(1):60
2010206713	No	2009	2 to 4	19A	695	<=0.06	No	221.355	ENA:ERR505750	Metcalf et al, Clin Microbiol Infect. 2016 Jan;22(1):60
2010206716	No	2009	<2	23B	1847	<=0.06	Yes	185.351	ENA:ERR505751	Metcalf et al, Clin Microbiol Infect. 2016 Jan;22(1):60
2010205418	No	2009	<2	19A	320	>=0.12	No	208.952	ENA:ERR505753	Metcalf et al, Clin Microbiol Infect. 2016 Jan;22(1):60
2010208330	No	2009	<2	33F	2705	<=0.06	No	200.967	ENA:ERR505754	Metcalf et al, Clin Microbiol Infect. 2016 Jan;22(1):60
2010220270	No	2009	<2	15B	199	<=0.06	No	223.356	ENA:ERR505755	Metcalf et al, Clin Microbiol Infect. 2016 Jan;22(1):60
2010220276	No	2009	<2	19A	695	>=0.12	No	203.68	ENA:ERR505756	Metcalf et al, Clin Microbiol Infect. 2016 Jan;22(1):60
2010220340	No	2009	<2	16F	2966	<=0.06	No	181.687	ENA:ERR505758	Metcalf et al, Clin Microbiol Infect. 2016 Jan;22(1):60
2010220349	No	2009	2 to 4	15C	199	<=0.06	No	190.507	ENA:ERR505759	Metcalf et al, Clin Microbiol Infect. 2016 Jan;22(1):60
2010223233	No	2009	<2	10A	816	<=0.06	Yes	216.132	ENA:ERR505760	Metcalf et al, Clin Microbiol Infect. 2016 Jan;22(1):60
2010223244	No	2009	<2	16F	659	<=0.06	No	213.963	ENA:ERR505761	Metcalf et al, Clin Microbiol Infect. 2016 Jan;22(1):60
2010223245	No	2009	<2	19A	8197	>=0.12	No	224.775	ENA:ERR505762	Metcalf et al, Clin Microbiol Infect. 2016 Jan;22(1):60
2010216166	No	2009	<2	7F	191	<=0.06	No	203.111	ENA:ERR505763	Metcalf et al, Clin Microbiol Infect. 2016 Jan;22(1):60
2010216187	No	2009	2 to 4	1	227	<=0.06	No	193.795	ENA:ERR505764	Metcalf et al, Clin Microbiol Infect. 2016 Jan;22(1):60
2010216188	No	2009	<2	7F	191	<=0.06	No	205.816	ENA:ERR505765	Metcalf et al, Clin Microbiol Infect. 2016 Jan;22(1):60
2010216219	No	2009	<2	19A	320	>=0.12	No	180.194	ENA:ERR505766	Metcalf et al, Clin Microbiol Infect. 2016 Jan;22(1):60
2010216221	No	2009	<2	33F	100	<=0.06	No	239.783	ENA:ERR505767	Metcalf et al, Clin Microbiol Infect. 2016 Jan;22(1):60
2010216229	No	2009	2 to 4	19A	199	>=0.12	No	205.471	ENA:ERR505768	Metcalf et al, Clin Microbiol Infect. 2016 Jan;22(1):60
2010216231	No	2009	<2	10A	816	<=0.06	Yes	206.911	ENA:ERR505769	Metcalf et al, Clin Microbiol Infect. 2016 Jan;22(1):60
2010216248	No	2009	<2	19A	695	>=0.12	No	196.24	ENA:ERR505770	Metcalf et al, Clin Microbiol Infect. 2016 Jan;22(1):60
2010216251	No	2009	<2	19A	320	>=0.12	No	192.394	ENA:ERR505771	Metcalf et al, Clin Microbiol Infect. 2016 Jan;22(1):60
2010216304	Yes	2009	<2	19A	667	<=0.06	No	206.792	ENA:ERR505772	Metcalf et al, Clin Microbiol Infect. 2016 Jan;22(1):60
2010216334	No	2009	<2	19A	695	>=0.12	No	185.783	ENA:ERR505773	Metcalf et al, Clin Microbiol Infect. 2016 Jan;22(1):60
2009211518	No	2009	<2	19A	320	>=0.12	No	207.707	ENA:ERR505774	Metcalf et al, Clin Microbiol Infect. 2016 Jan;22(1):60
2010220051	No	2009	<2	15C	NA	<=0.06	No	230.334	ENA:ERR505776	Metcalf et al, Clin Microbiol Infect. 2016 Jan;22(1):60
2009203268	No	2009	<2	4	899	<=0.06	No	239.681	ENA:ERR505777	Metcalf et al, Clin Microbiol Infect. 2016 Jan;22(1):60
2009203513	No	2009	<2	19A	NA	>=0.12	No	212.095	ENA:ERR505778	Metcalf et al, Clin Microbiol Infect. 2016 Jan;22(1):60
2009205599	No	2009	2 to 4	19A	320	>=0.12	No	213.506	ENA:ERR505779	Metcalf et al, Clin Microbiol Infect. 2016 Jan;22(1):60
2009205600	No	2009	<2	33F	100	<=0.06	No	207.006	ENA:ERR505780	Metcalf et al, Clin Microbiol Infect. 2016 Jan;22(1):60
2009207275	No	2009	2 to 4	33F	2705	<=0.06	No	198.568	ENA:ERR505781	Metcalf et al, Clin Microbiol Infect. 2016 Jan;22(1):60
2009207277	No	2009	2 to 4	19A	320	>=0.12	No	177.334	ENA:ERR505782	Metcalf et al, Clin Microbiol Infect. 2016 Jan;22(1):60
2010209966	No	2009	<2	19A	320	>=0.12	No	157.694	ENA:ERR505786	Metcalf et al, Clin Microbiol Infect. 2016 Jan;22(1):60
2010209973	No	2009	<2	38	393	<=0.06	No	188.727	ENA:ERR505788	Metcalf et al, Clin Microbiol Infect. 2016 Jan;22(1):60
2010209984	No	2009	<2	19A	1756	>=0.12	No	178.984	ENA:ERR505789	Metcalf et al, Clin Microbiol Infect. 2016 Jan;22(1):60
2010209989	No	2009	<2	19A	695	>=0.12	No	184.792	ENA:ERR505790	Metcalf et al, Clin Microbiol Infect. 2016 Jan;22(1):60
2010209998	No	2009	2 to 4	19A	9356	>=0.12	No	207.865	ENA:ERR505791	Metcalf et al, Clin Microbiol Infect. 2016 Jan;22(1):60
2010210051	No	2009	<2	3	180	<=0.06	No	183.315	ENA:ERR505792	Metcalf et al, Clin Microbiol Infect. 2016 Jan;22(1):60
2010208343	No	2009	<2	19A	199	>=0.12	No	184.387	ENA:ERR505793	Metcalf et al, Clin Microbiol Infect. 2016 Jan;22(1):60
2010208351	No	2009	<2	19A	320	>=0.12	No	193.403	ENA:ERR505794	Metcalf et al, Clin Microbiol Infect. 2016 Jan;22(1):60
2010208354	No	2009	2 to 4	38	393	<=0.06	No	177.597	ENA:ERR505795	Metcalf et al, Clin Microbiol Infect. 2016 Jan;22(1):60
2010208358	No	2009	<2	7F	191	<=0.06	No	169.406	ENA:ERR505796	Metcalf et al, Clin Microbiol Infect. 2016 Jan;22(1):60
2010208374	No	2009	<2	23B	439	<=0.06	Yes	180.64	ENA:ERR505797	Metcalf et al, Clin Microbiol Infect. 2016 Jan;22(1):60
2010208412	No	2009	<2	7F	191	<=0.06	No	218.568	ENA:ERR505799	Metcalf et al, Clin Microbiol Infect. 2016 Jan;22(1):60
2010208429	No	2009	2 to 4	19A	320	>=0.12	No	181.814	ENA:ERR505800	Metcalf et al, Clin Microbiol Infect. 2016 Jan;22(1):60
2010208437	No	2009	<2	19A	320	>=0.12	No	238.898	ENA:ERR505801	Metcalf et al, Clin Microbiol Infect. 2016 Jan;22(1):60
2010216075	No	2009	<2	19A	320	>=0.12	No	177.219	ENA:ERR505803	Metcalf et al, Clin Microbiol Infect. 2016 Jan;22(1):60
2010216081	No	2009	<2	11A	62	<=0.06	Yes	155.983	ENA:ERR505804	Metcalf et al, Clin Microbiol Infect. 2016 Jan;22(1):60
2010216092	No	2009	<2	19A	8197	>=0.12	No	192.643	ENA:ERR505805	Metcalf et al, Clin Microbiol Infect. 2016 Jan;22(1):60
2010216114	No	2009	<2	38	393	<=0.06	No	174.611	ENA:ERR505806	Metcalf et al, Clin Microbiol Infect. 2016 Jan;22(1):60
2010216128	No	2009	<2	7F	191	<=0.06	No	182.866	ENA:ERR505807	Metcalf et al, Clin Microbiol Infect. 2016 Jan;22(1):60
2010216137	No	2009	<2	33F	2705	<=0.06	No	188.093	ENA:ERR505808	Metcalf et al, Clin Microbiol Infect. 2016 Jan;22(1):60
4549-99	No	1998	2 to 4	14	1269	<=0.06	No	182.817	ENA:ERR505810	This study
2829-98	No	1998	<2	14	9	<=0.06	No	189.196	ENA:ERR505811	This study
3331-99	No	1999	<2	14	124	<=0.06	No	181.775	ENA:ERR505812	This study
3364-99	No	1999	<2	14	67	>=0.12	No	177.88	ENA:ERR505813	This study
3366-99	No	1999	<2	14	13	<=0.06	No	197.275	ENA:ERR505814	This study
6006-99	No	1999	<2	9V	156	>=0.12	No	201.583	ENA:ERR505817	This study
0131-99	No	1998	2 to 4	23F	33	<=0.06	Yes	231.552	ENA:ERR505818	This study
4890-00	No	1999	<2	6B	640	<=0.06	No	188.603	ENA:ERR505819	This study
0890-99	No	1998	>64	9V	156	>=0.12	No	189.696	ENA:ERR505820	This study
2479-99	No	1998	>64	9V	162	<=0.06	No	191.584	ENA:ERR505821	This study
2009219506	Yes	1999	18 to 64	24F	72	<=0.06	No	190.711	ENA:ERR505825	This study
2009219597	No	1999	>64	23F	33	<=0.06	Yes	192.877	ENA:ERR505826	This study
2009219599	No	1999	>64	14	124	<=0.06	No	183.978	ENA:ERR505827	This study
6317-99	No	1998	>64	6B	641	>=0.12	No	177.227	ENA:ERR505828	This study
5869-99	Yes	1999	>64	18C	NA	>=0.12	No	202.941	ENA:ERR505829	This study
4223-99	No	1999	18 to 64	37	447	<=0.06	No	213.44	ENA:ERR505830	This study
4464-99	No	1998	18 to 64	9N	738	<=0.06	No	214.701	ENA:ERR505831	This study
3210-99	No	1999	18 to 64	15C	199	<=0.06	No	176.096	ENA:ERR505834	This study
2915-99	No	1998	>64	19F	NA	>=0.12	No	165.502	ENA:ERR505835	This study
5762-99	No	1999	>64	23F	81	>=0.12	No	147.787	ENA:ERR505836	This study
1461-00	No	1999	>64	3	180	<=0.06	No	191.47	ENA:ERR505837	This study
1957-00	No	1999	18 to 64	14	124	<=0.06	No	170.12	ENA:ERR505839	This study
0853-99	No	1998	5 to 17	1	303	<=0.06	No	221.558	ENA:ERR505840	This study
2279-99	No	1998	18 to 64	18B	113	<=0.06	No	180.422	ENA:ERR505841	This study
1971-99	No	1998	18 to 64	14	230	>=0.12	No	173.799	ENA:ERR505842	This study
2010203401	No	2009	2 to 4	7F	191	<=0.06	No	176.804	ENA:ERR505843	Metcalf et al, Clin Microbiol Infect. 2016 Jan;22(1):60
2010220053	No	2009	18 to 64	19A	2346	>=0.12	No	154.292	ENA:ERR505844	This study
2010220069	No	2009	5 to 17	6A	473	>=0.12	No	180.284	ENA:ERR505845	This study
2010220110	No	2009	<2	33F	100	<=0.06	No	209.148	ENA:ERR505846	Metcalf et al, Clin Microbiol Infect. 2016 Jan;22(1):60
2010220116	No	2009	<2	19A	320	>=0.12	No	207.638	ENA:ERR505847	Metcalf et al, Clin Microbiol Infect. 2016 Jan;22(1):60
2010220126	No	2009	<2	19A	8207	>=0.12	No	174.945	ENA:ERR505848	Metcalf et al, Clin Microbiol Infect. 2016 Jan;22(1):60
2010220131	No	2009	2 to 4	19A	3936	>=0.12	No	183.11	ENA:ERR505849	Metcalf et al, Clin Microbiol Infect. 2016 Jan;22(1):60
2009208012	No	2009	18 to 64	9N	1257	<=0.06	No	187.715	ENA:ERR505850	This study
2009208015	No	2009	>64	7C	1797	<=0.06	No	162.665	ENA:ERR505851	This study
2010200832	No	2009	18 to 64	18C	199	<=0.06	No	188.62	ENA:ERR505852	This study
2009208555	No	2009	18 to 64	7F	191	<=0.06	No	207.068	ENA:ERR505853	This study
2009209281	No	2009	18 to 64	10A	816	<=0.06	Yes	199.336	ENA:ERR505854	This study
2009209482	No	2009	<2	7F	191	<=0.06	No	189.541	ENA:ERR505855	Metcalf et al, Clin Microbiol Infect. 2016 Jan;22(1):60
2009206427	No	2009	5 to 17	7F	191	<=0.06	No	190.42	ENA:ERR505856	This study
2009206428	No	2009	18 to 64	3	180	<=0.06	No	188.417	ENA:ERR505857	This study
2009206447	No	2009	5 to 17	35B	558	>=0.12	No	190.388	ENA:ERR505858	This study
2009210961	No	2009	18 to 64	3	180	<=0.06	No	198.768	ENA:ERR505859	This study
2009211964	No	2009	18 to 64	7F	191	<=0.06	No	185.195	ENA:ERR505860	This study
2009212611	No	2009	18 to 64	9N	NA	<=0.06	No	210.386	ENA:ERR505861	This study
2009215846	No	2009	>64	16F	392	>=0.12	No	229.113	ENA:ERR505862	This study
2009214111	No	2009	18 to 64	7F	191	<=0.06	No	193.685	ENA:ERR505863	This study
2010216299	No	2009	>64	16F	3157	<=0.06	No	191.163	ENA:ERR505864	This study
2009214133	No	2009	5 to 17	19A	NA	>=0.12	No	181.645	ENA:ERR505865	This study
2009214150	No	2009	18 to 64	8	1268	<=0.06	No	193.826	ENA:ERR505866	This study
2009214158	No	2009	18 to 64	14	NA	>=0.12	No	196.477	ENA:ERR505867	This study
2009216461	No	2009	18 to 64	19A	667	<=0.06	No	189.082	ENA:ERR505868	This study
2009214177	No	2009	>64	6C	473	<=0.06	No	171.389	ENA:ERR505869	This study
2009211096	No	2009	18 to 64	17F	392	<=0.06	No	177.058	ENA:ERR505870	This study
2010200803	No	2009	5 to 17	19A	695	>=0.12	No	169.48	ENA:ERR505871	This study
2009209909	Yes	2009	18 to 64	10A	816	<=0.06	Yes	165.997	ENA:ERR505872	This study
2009209970	No	2009	>64	22F	433	<=0.06	No	188.312	ENA:ERR505873	This study
2009211070	No	2009	<2	7F	191	<=0.06	No	176.909	ENA:ERR505874	Metcalf et al, Clin Microbiol Infect. 2016 Jan;22(1):60
2009211080	No	2009	18 to 64	7F	191	<=0.06	No	192.79	ENA:ERR505875	This study
2009214102	No	2009	18 to 64	17F	392	<=0.06	No	187.669	ENA:ERR505876	This study
2009211112	No	2009	>64	6C	1692	<=0.06	No	156.299	ENA:ERR505877	This study
2009211129	No	2009	5 to 17	19A	695	>=0.12	No	154.257	ENA:ERR505880	This study
2009211244	No	2009	18 to 64	3	180	<=0.06	No	174.335	ENA:ERR505881	This study
2009211246	No	2009	>64	7F	191	<=0.06	No	149.645	ENA:ERR505882	This study
2009211267	No	2009	18 to 64	22F	433	<=0.06	No	208.819	ENA:ERR505883	This study
2009212646	No	2009	>64	7F	191	<=0.06	No	169.547	ENA:ERR505884	This study
2009212662	No	2009	18 to 64	7F	191	<=0.06	No	181.135	ENA:ERR505885	This study
2009212704	No	2009	>64	19A	199	>=0.12	No	133.081	ENA:ERR505886	This study
2009212726	No	2009	18 to 64	7F	191	<=0.06	No	196.289	ENA:ERR505887	This study
2009212730	No	2009	18 to 64	7F	191	<=0.06	No	183.501	ENA:ERR505888	This study
2009212732	No	2009	18 to 64	22F	433	<=0.06	No	160.969	ENA:ERR505889	This study
2009212786	No	2009	5 to 17	3	180	<=0.06	No	161.334	ENA:ERR505890	This study
2009212796	No	2009	18 to 64	19A	320	>=0.12	No	165.547	ENA:ERR505891	This study
2009212801	No	2009	18 to 64	35B	452	<=0.06	No	202.618	ENA:ERR505987	This study
2009212847	No	2009	18 to 64	3	180	<=0.06	No	204.721	ENA:ERR505988	This study
2009212848	No	2009	18 to 64	22F	433	<=0.06	No	212.661	ENA:ERR505989	This study
2009212866	No	2009	>64	23A	438	<=0.06	No	217.164	ENA:ERR505990	This study
2009213993	No	2009	>64	33F	1367	<=0.06	No	209.107	ENA:ERR505991	This study
2009213998	No	2009	18 to 64	19A	320	>=0.12	Yes	189.212	ENA:ERR505992	This study
2010216124	No	2009	18 to 64	19A	320	>=0.12	Yes	204.845	ENA:ERR505993	This study
2009214030	No	2009	>64	19A	320	>=0.12	No	235.814	ENA:ERR505994	This study
2010208415	No	2009	18 to 64	15A	63	<=0.06	No	214.624	ENA:ERR505995	This study
2009215603	No	2009	18 to 64	4	695	<=0.06	No	233.133	ENA:ERR505996	This study
2009215656	No	2009	18 to 64	7F	191	<=0.06	No	238.215	ENA:ERR505997	This study
2009215658	Yes	2009	18 to 64	7C	3162	<=0.06	No	232.042	ENA:ERR505998	This study
2009215670	No	2009	>64	33F	100	<=0.06	No	288.881	ENA:ERR505999	This study
2009215685	No	2009	18 to 64	3	180	<=0.06	No	285.185	ENA:ERR506000	This study
2009215728	No	2009	>64	7F	191	<=0.06	No	255.203	ENA:ERR506002	This study
2009215738	No	2009	>64	34	547	<=0.06	No	246.733	ENA:ERR506003	This study
2009215785	No	2009	>64	19A	320	>=0.12	No	249.448	ENA:ERR506005	This study
2009215790	No	2009	18 to 64	7F	191	<=0.06	No	249.328	ENA:ERR506006	This study
2009215816	No	2009	18 to 64	7F	191	<=0.06	No	236.62	ENA:ERR506008	This study
2009215864	No	2009	5 to 17	19A	320	>=0.12	No	229.86	ENA:ERR506010	This study
2009215873	No	2009	>64	7F	191	<=0.06	No	214.981	ENA:ERR506011	This study
2009215909	No	2009	18 to 64	19A	199	>=0.12	No	223.089	ENA:ERR506012	This study
2009216755	No	2009	18 to 64	1	227	<=0.06	No	231.149	ENA:ERR506013	This study
2010203397	No	2009	18 to 64	3	458	<=0.06	No	171.925	ENA:ERR506014	This study
2010206356	No	2009	18 to 64	6A	1092	>=0.12	No	158.705	ENA:ERR506015	This study
2010206379	No	2009	18 to 64	38	393	<=0.06	No	199.62	ENA:ERR506016	This study
2010205413	No	2009	5 to 17	19A	320	>=0.12	No	204.245	ENA:ERR506017	This study
2010206279	No	2009	18 to 64	7F	191	<=0.06	No	229.628	ENA:ERR506018	This study
2010207737	No	2009	>64	19A	199	>=0.12	No	198.19	ENA:ERR506020	This study
2010207959	No	2009	18 to 64	11A	62	<=0.06	No	222.728	ENA:ERR506021	This study
2010203946	No	2009	18 to 64	19A	320	>=0.12	No	194.457	ENA:ERR506022	This study
2010205280	No	2009	18 to 64	19A	199	>=0.12	No	160.022	ENA:ERR506023	This study
2010205285	No	2009	18 to 64	19A	320	>=0.12	No	202.684	ENA:ERR506024	This study
2010205286	No	2009	5 to 17	22F	433	<=0.06	No	214.821	ENA:ERR506025	This study
2010205303	No	2009	5 to 17	7F	191	<=0.06	No	232.413	ENA:ERR506026	This study
2010205309	No	2009	>64	20	1257	<=0.06	No	219.657	ENA:ERR506027	This study
2010205384	No	2009	18 to 64	19A	320	>=0.12	No	206.687	ENA:ERR506028	This study
2010208298	No	2009	5 to 17	1	227	<=0.06	No	212.579	ENA:ERR506030	This study
2010208317	No	2009	5 to 17	1	304	<=0.06	No	250.401	ENA:ERR506031	This study
2010208336	No	2009	5 to 17	7F	191	<=0.06	No	223.464	ENA:ERR506032	This study
2010223250	No	2009	18 to 64	12F	218	<=0.06	No	241.161	ENA:ERR506033	This study
2010220243	No	2009	>64	31	1994	<=0.06	No	270.069	ENA:ERR506034	This study
2010220245	No	2009	<2	19A	320	>=0.12	No	210.439	ENA:ERR506035	Metcalf et al, Clin Microbiol Infect. 2016 Jan;22(1):60
2010220284	No	2009	18 to 64	22F	433	<=0.06	No	207.115	ENA:ERR506036	This study
2010220292	No	2009	5 to 17	23A	338	>=0.12	Yes	204.149	ENA:ERR506038	This study
2010220299	No	2009	>64	19A	320	>=0.12	No	190.09	ENA:ERR506039	This study
2010220350	No	2009	>64	7F	191	<=0.06	No	204.444	ENA:ERR506041	This study
2010223246	No	2009	2 to 4	19A	1756	>=0.12	No	209.854	ENA:ERR506042	Metcalf et al, Clin Microbiol Infect. 2016 Jan;22(1):60
2010223249	No	2009	>64	22F	433	<=0.06	No	200.339	ENA:ERR506043	This study
2010220106	No	2009	18 to 64	12F	220	<=0.06	No	232.314	ENA:ERR506044	This study
2010216235	No	2009	18 to 64	7F	191	<=0.06	No	203.5	ENA:ERR506046	This study
2010216243	Yes	2009	18 to 64	22F	433	<=0.06	No	198.549	ENA:ERR506047	This study
2010216266	No	2009	5 to 17	19A	320	>=0.12	No	202.894	ENA:ERR506048	This study
2010216281	No	2009	18 to 64	7F	191	<=0.06	No	202.381	ENA:ERR506049	This study
2010216285	No	2009	5 to 17	3	180	<=0.06	No	166.876	ENA:ERR506050	This study
2009218394	No	2009	18 to 64	16F	659	<=0.06	No	208.286	ENA:ERR506051	This study
2010216317	No	2009	18 to 64	22F	433	<=0.06	No	185.162	ENA:ERR506052	This study
2010225288	No	2009	>64	23A	338	>=0.12	Yes	197.067	ENA:ERR506055	This study
2010225299	No	2009	<2	19A	199	>=0.12	No	202.735	ENA:ERR506056	Metcalf et al, Clin Microbiol Infect. 2016 Jan;22(1):60
2009203274	No	2009	>64	19F	NA	>=0.12	No	163.126	ENA:ERR506057	This study
2009203511	No	2009	>64	7F	191	<=0.06	No	192.414	ENA:ERR506058	This study
2010209941	No	2009	5 to 17	7F	191	<=0.06	No	214.158	ENA:ERR506061	This study
2010209946	No	2009	5 to 17	7F	191	<=0.06	No	183.407	ENA:ERR506062	This study
2010209965	No	2009	18 to 64	6C	1379	>=0.12	No	211.786	ENA:ERR506063	This study
2010209976	No	2009	>64	38	393	<=0.06	No	183.949	ENA:ERR506064	This study
2010209982	No	2009	18 to 64	7F	191	<=0.06	No	195.834	ENA:ERR506065	This study
2010209992	No	2009	>64	8	1268	<=0.06	No	207.83	ENA:ERR506066	This study
2010210015	No	2009	>64	7F	191	<=0.06	No	221.335	ENA:ERR506067	This study
2010206274	No	2009	<2	10A	97	<=0.06	Yes	167.041	ENA:ERR568758	Metcalf et al, Clin Microbiol Infect. 2016 Jan;22(1):60
2010220298	Yes	2009	<2	10A	585	<=0.06	Yes	276.976	ENA:ERR568759	Metcalf et al, Clin Microbiol Infect. 2016 Jan;22(1):60
2010216163	No	2009	<2	15C	3280	>=0.12	No	101.901	ENA:ERR568760	Metcalf et al, Clin Microbiol Infect. 2016 Jan;22(1):60
2009212799	No	2009	18 to 64	19A	7915	>=0.12	No	324.196	ENA:ERR568762	This study
2009215608	No	2009	18 to 64	23A	42	<=0.06	No	74.7918	ENA:ERR568771	This study
2009216775	No	2009	18 to 64	11A	62	<=0.06	No	70.1407	ENA:ERR568773	This study
2010203365	No	2009	5 to 17	6C	1390	>=0.12	No	79.6358	ENA:ERR568774	This study
2010205406	No	2009	5 to 17	6C	NA	<=0.06	No	160.426	ENA:ERR568776	This study
2010216293	Yes	2009	5 to 17	6C	1292	>=0.12	No	161.434	ENA:ERR568777	This study
2009217665	No	2009	<2	19A	320	>=0.12	No	173.847	ENA:ERR578019	Metcalf et al, Clin Microbiol Infect. 2016 Jan;22(1):60
2009217675	No	2009	<2	19A	320	>=0.12	No	195.957	ENA:ERR578022	Metcalf et al, Clin Microbiol Infect. 2016 Jan;22(1):60
2009217687	No	2009	<2	19A	1451	>=0.12	No	170.635	ENA:ERR578023	Metcalf et al, Clin Microbiol Infect. 2016 Jan;22(1):60
2009217709	No	2009	<2	34	547	<=0.06	No	187.688	ENA:ERR578025	Metcalf et al, Clin Microbiol Infect. 2016 Jan;22(1):60
2009217714	No	2009	<2	33F	2705	<=0.06	No	180.218	ENA:ERR578026	Metcalf et al, Clin Microbiol Infect. 2016 Jan;22(1):60
2009217716	No	2009	<2	22F	433	<=0.06	No	172.803	ENA:ERR578027	Metcalf et al, Clin Microbiol Infect. 2016 Jan;22(1):60
2009217744	No	2009	2 to 4	7F	191	<=0.06	No	192.608	ENA:ERR578031	Metcalf et al, Clin Microbiol Infect. 2016 Jan;22(1):60
2009217747	No	2009	<2	19A	271	>=0.12	No	191.462	ENA:ERR578032	Metcalf et al, Clin Microbiol Infect. 2016 Jan;22(1):60
2010200704	No	2009	<2	19A	320	>=0.12	No	230.202	ENA:ERR586317	Metcalf et al, Clin Microbiol Infect. 2016 Jan;22(1):60
2009216956	No	2009	2 to 4	22F	320	<=0.06	No	230.101	ENA:ERR586391	Metcalf et al, Clin Microbiol Infect. 2016 Jan;22(1):60
2010200830	No	2009	<2	38	393	<=0.06	No	198.777	ENA:ERR586430	This study
2009217700	No	2009	>64	35B	558	>=0.12	No	360.671	ENA:ERR600078	This study
2010209939	No	2009	>64	15A	199	>=0.12	No	219.432	ENA:ERR600079	This study
2009217738	No	2009	5 to 17	19A	8290	<=0.06	No	297.319	ENA:ERR600080	This study
2009217743	No	2009	18 to 64	8	1268	<=0.06	No	287.062	ENA:ERR600081	This study
2009216934	No	2009	18 to 64	9V	156	>=0.12	No	317.031	ENA:ERR600082	This study
2009218203	No	2009	18 to 64	9N	66	<=0.06	No	334.157	ENA:ERR600083	This study
2009218225	No	2009	18 to 64	7F	191	<=0.06	No	309.001	ENA:ERR600084	This study
2009218242	No	2009	18 to 64	8	53	<=0.06	No	362.864	ENA:ERR600085	This study
2009218244	No	2009	5 to 17	23B	1373	>=0.12	Yes	223.354	ENA:ERR600086	This study
2012218130	No	2012	2 to 4	22F	433	<=0.06	No	231.141	ENA:ERR600205	This study
2009216915	No	2009	<2	5	289	<=0.06	Yes	229.893	ENA:ERR662305	This study
2009216952	No	2009	2 to 4	19A	1451	>=0.12	No	428.749	ENA:ERR662306	This study
2009218366	No	2009	<2	19F	654	<=0.06	No	62.8828	ENA:ERR662310	This study
2010200675	No	2009	<2	19A	1673	>=0.12	No	208.341	ENA:ERR662311	This study
2010200681	No	2009	<2	38	393	<=0.06	No	444.578	ENA:ERR662312	This study
2012218049	Yes	2012	18 to 64	7F	191	<=0.06	No	326.992	ENA:ERR662317	This study
2012218067	No	2012	>64	7F	191	<=0.06	No	305.896	ENA:ERR662318	This study
2012218206	No	2012	18 to 64	35B	558	>=0.12	No	310.779	ENA:ERR662319	This study
2012220343	Yes	2012	5 to 17	15B	1840	>=0.12	No	145.868	ENA:ERR662320	This study
2012220641	No	2012	18 to 64	15A	7479	>=0.12	No	173.727	ENA:ERR662321	This study
2012221291	No	2012	18 to 64	15A	63	<=0.06	No	171.67	ENA:ERR662322	This study
2012220662	No	2012	>64	3	NA	<=0.06	No	306.953	ENA:ERR662323	This study
2012221327	No	2012	18 to 64	35B	NA	>=0.12	No	319.731	ENA:ERR662324	This study
2012221544	No	2012	5 to 17	23B	558	<=0.06	No	258.81	ENA:ERR662325	This study
2012221577	No	2012	18 to 64	3	439	<=0.06	Yes	296.986	ENA:ERR662326	This study
2012221960	No	2012	18 to 64	35B	180	>=0.12	No	276.489	ENA:ERR662327	This study
2012222439	No	2012	18 to 64	7F	558	<=0.06	No	289.782	ENA:ERR662328	This study
2012222486	Yes	2012	18 to 64	3	191	<=0.06	No	302.523	ENA:ERR662329	This study
2012222537	No	2012	18 to 64	15A	180	<=0.06	No	308.338	ENA:ERR662330	This study
2012223309	No	2012	>64	15B	NA	>=0.12	No	297.277	ENA:ERR662331	This study
2012224310	No	2012	18 to 64	7F	NA	<=0.06	No	307.351	ENA:ERR662332	This study
2012225593	No	2012	18 to 64	23B	191	<=0.06	No	279.861	ENA:ERR662333	This study
2012225724	No	2012	18 to 64	11A	439	<=0.06	Yes	316.552	ENA:ERR662334	This study
2013206197	No	2012	18 to 64	22F	62	<=0.06	Yes	353.444	ENA:ERR662335	This study
2013206215	No	2012	18 to 64	3	433	<=0.06	No	262.269	ENA:ERR662336	This study
2013206358	No	2012	18 to 64	10A	180	<=0.06	No	248.329	ENA:ERR662337	This study
2013209129	No	2012	18 to 64	22F	97	<=0.06	Yes	261.884	ENA:ERR662338	This study
2013209148	No	2012	18 to 64	12F	433	<=0.06	No	268.014	ENA:ERR662339	This study
2013210908	No	2012	18 to 64	12F	220	<=0.06	No	291.297	ENA:ERR662340	This study
2013211290	No	2012	>64	11A	220	<=0.06	No	449.544	ENA:ERR662341	This study
2013201333	No	2012	18 to 64	15C	62	>=0.12	No	258.561	ENA:ERR662342	This study
2013201713	No	2012	18 to 64	22F	7479	<=0.06	No	624.672	ENA:ERR662343	This study
2013205799	No	2012	>64	3	433	<=0.06	No	258.305	ENA:ERR662344	This study
2012215656	No	2012	>64	31	180	<=0.06	No	392.059	ENA:ERR662345	This study
2012219787	No	2012	18 to 64	9N	568	<=0.06	No	534.177	ENA:ERR662346	This study
2012219840	No	2012	18 to 64	12F	405	<=0.06	No	242.26	ENA:ERR662347	This study
2012224878	Yes	2012	18 to 64	19A	218	>=0.12	No	259.722	ENA:ERR662348	This study
2013208734	No	2012	18 to 64	10A	320	<=0.06	No	216.785	ENA:ERR662349	This study
2013209060	No	2012	>64	17F	199	<=0.06	No	250.756	ENA:ERR662351	This study
2013212277	No	2012	18 to 64	12F	392	<=0.06	No	256.598	ENA:ERR662352	This study
2013213738	No	2012	18 to 64	7F	220	<=0.06	No	269.042	ENA:ERR662353	This study
2013215771	No	2012	>64	16F	191	<=0.06	No	288.73	ENA:ERR662355	This study
2013215796	No	2012	18 to 64	22F	570	<=0.06	No	248.674	ENA:ERR662356	This study
2013211414	No	2012	>64	23A	433	>=0.12	No	218.073	ENA:ERR662357	This study
2013211433	No	2012	>64	22F	338	<=0.06	Yes	211.061	ENA:ERR662358	This study
2013213388	Yes	2012	>64	19F	433	>=0.12	No	237.252	ENA:ERR662359	This study
2013208464	No	2012	18 to 64	19A	236	>=0.12	No	597.836	ENA:ERR662360	This study
2013208482	No	2012	18 to 64	16F	320	>=0.12	No	241.243	ENA:ERR662361	This study
2013208500	No	2012	18 to 64	19A	NA	>=0.12	No	237.966	ENA:ERR662362	This study
2009218336	No	2009	>64	22F	1451	<=0.06	No	241.741	ENA:ERR662363	This study
2009214044	No	2009	18 to 64	15A	433	>=0.12	No	265.976	ENA:ERR662364	This study
2010220239	No	2009	>64	12F	63	<=0.06	No	202.752	ENA:ERR662365	This study
2010200662	No	2009	>64	31	1111	<=0.06	No	209.542	ENA:ERR662367	This study
2010200721	No	2009	18 to 64	6C	1390	<=0.06	No	255.119	ENA:ERR662368	This study
2010200776	No	2009	18 to 64	6C	473	<=0.06	No	527.541	ENA:ERR662369	This study
2010200780	No	2009	18 to 64	7F	191	<=0.06	No	254.587	ENA:ERR662370	This study
2009214178	No	2009	18 to 64	17F	3060	<=0.06	No	217.453	ENA:ERR662371	This study
2010205265	No	2009	18 to 64	19A	199	>=0.12	No	224.557	ENA:ERR662372	This study
2013201709	No	2012	<2	7F	1176	<=0.06	No	229.849	ENA:ERR662373	This study
2013205714	No	2012	<2	21	3280	>=0.12	No	227.266	ENA:ERR662374	This study
2012215593	No	2012	<2	35B	558	>=0.12	No	249.351	ENA:ERR662375	This study
2012215608	No	2012	<2	35B	NA	>=0.12	No	282.022	ENA:ERR662376	This study
2012215624	No	2012	<2	3	180	<=0.06	No	284.5	ENA:ERR662377	This study
2012215640	Yes	2012	<2	35B	NA	>=0.12	No	261.604	ENA:ERR662378	This study
2012219788	No	2012	<2	6C	NA	<=0.06	Yes	255.672	ENA:ERR662379	This study
2012219790	No	2012	2 to 4	15C	3280	>=0.12	No	241.133	ENA:ERR662380	This study
2012219794	No	2012	<2	8	3280	<=0.06	No	199.926	ENA:ERR662381	This study
2012219825	Yes	2012	2 to 4	10A	816	<=0.06	Yes	202.727	ENA:ERR662382	This study
2012224859	No	2012	<2	11A	3276	<=0.06	Yes	232.817	ENA:ERR662383	This study
2013208723	Yes	2012	<2	35B	558	>=0.12	No	242.732	ENA:ERR662384	This study
2013208749	No	2012	<2	15B	199	<=0.06	No	231.444	ENA:ERR662385	This study
2013210857	No	2012	<2	12F	220	<=0.06	No	249.102	ENA:ERR662386	This study
2013211431	No	2012	<2	11A	62	<=0.06	Yes	245.158	ENA:ERR662387	This study
2013218465	No	2012	<2	15C	3280	>=0.12	No	252.245	ENA:ERR662388	This study
2012210256	No	2012	<2	15A	63	>=0.12	No	290.964	ENA:ERR662389	This study
2012211516	No	2012	2 to 4	15C	199	<=0.06	No	316.784	ENA:ERR662390	This study
2012213977	No	2012	<2	19A	338	>=0.12	Yes	889.487	ENA:ERR662391	This study
2012214376	No	2012	<2	31	568	<=0.06	No	421.438	ENA:ERR662392	This study
2012214434	No	2012	<2	15C	199	<=0.06	No	381.904	ENA:ERR662393	This study
2012217273	No	2012	2 to 4	12F	220	<=0.06	No	185.73	ENA:ERR662394	This study
2012214433	Yes	2012	<2	11A	62	<=0.06	No	303.762	ENA:ERR662395	This study
2012214448	No	2012	<2	35B	NA	>=0.12	No	264.337	ENA:ERR662396	This study
2013202263	No	2012	<2	35B	448	>=0.12	No	225.353	ENA:ERR662397	This study
2012218005	No	2012	<2	31	568	<=0.06	No	227.503	ENA:ERR662398	This study
2013206354	No	2012	<2	35B	558	>=0.12	No	291.145	ENA:ERR662399	This study
2012225302	No	2012	2 to 4	19A	199	>=0.12	No	662.838	ENA:ERR662400	This study
2012210259	No	2012	18 to 64	3	558	<=0.06	No	290.583	ENA:ERR662401	This study
2012222475	No	2012	<2	11A	62	<=0.06	Yes	295.463	ENA:ERR662402	This study
2012212205	No	2012	2 to 4	15C	2154	<=0.06	No	279.959	ENA:ERR662403	This study
2012214505	No	2012	2 to 4	15A	63	>=0.12	No	295.973	ENA:ERR662404	This study
2012214951	No	2012	2 to 4	38	393	<=0.06	No	246.192	ENA:ERR662405	This study
2012217987	No	2012	2 to 4	3	180	<=0.06	No	261.499	ENA:ERR662406	This study
2012218149	No	2012	2 to 4	15B	7479	>=0.12	No	255.347	ENA:ERR662407	This study
2012219022	No	2012	2 to 4	10A	97	<=0.06	Yes	288.004	ENA:ERR662408	This study
2012221320	No	2012	2 to 4	38	393	<=0.06	No	218.547	ENA:ERR662409	This study
2013202621	No	2012	5 to 17	15C	199	<=0.06	No	261.792	ENA:ERR662410	This study
2013207668	No	2012	2 to 4	10A	816	<=0.06	Yes	275.492	ENA:ERR662412	This study
2012219828	No	2012	2 to 4	19A	199	>=0.12	No	231.585	ENA:ERR662413	This study
2013215776	No	2012	2 to 4	15C	199	<=0.06	No	281.453	ENA:ERR662414	This study
2013208522	No	2012	5 to 17	7F	191	<=0.06	No	284.209	ENA:ERR662415	This study
2012212204	No	2012	>64	23A	180	<=0.06	No	279.109	ENA:ERR662416	This study
2012212206	Yes	2012	5 to 17	12F	220	<=0.06	No	364.761	ENA:ERR662417	This study
2012211643	No	2012	>64	19A	220	>=0.12	No	279.858	ENA:ERR662419	This study
2012211745	No	2012	5 to 17	19A	220	>=0.12	No	320.24	ENA:ERR662420	This study
2012211927	No	2012	>64	31	1451	<=0.06	No	233.093	ENA:ERR662421	This study
2012212666	No	2012	>64	6A	320	<=0.06	No	204.304	ENA:ERR662422	This study
2012213280	No	2012	18 to 64	12F	8289	<=0.06	No	309.314	ENA:ERR662423	This study
2012213944	No	2012	18 to 64	19A	460	>=0.12	No	199.388	ENA:ERR662424	This study
2012213962	No	2012	18 to 64	19F	220	<=0.06	No	305.589	ENA:ERR662425	This study
2012213996	Yes	2012	18 to 64	15C	2365	<=0.06	No	280.129	ENA:ERR662426	This study
2012214401	No	2012	>64	22F	NA	<=0.06	No	229.944	ENA:ERR662427	This study
2012214420	No	2012	18 to 64	17F	199	<=0.06	No	277.761	ENA:ERR662428	This study
2012218239	No	2012	>64	6C	7314	>=0.12	No	250.645	ENA:ERR662429	This study
2012214461	No	2012	>64	7F	392	<=0.06	No	224.576	ENA:ERR662430	This study
2012214479	No	2012	>64	35B	1390	>=0.12	No	369.46	ENA:ERR662431	This study
2012214931	No	2012	18 to 64	34	191	<=0.06	No	290.037	ENA:ERR662432	This study
2012215474	No	2012	>64	16F	5258	<=0.06	No	241.767	ENA:ERR662434	This study
2012215020	Yes	2012	18 to 64	10A	1840	<=0.06	No	273.797	ENA:ERR662435	This study
2012215769	No	2012	5 to 17	7F	816	<=0.06	Yes	271.706	ENA:ERR662436	This study
2012216057	No	2012	>64	3	191	<=0.06	No	463.144	ENA:ERR662437	This study
2012217990	Yes	2012	18 to 64	NT	180	<=0.06	No	203.483	ENA:ERR662438	This study
2012218014	No	2012	>64	16F	1480	<=0.06	No	254.123	ENA:ERR662439	This study
2012220096	No	2012	>64	7F	659	<=0.06	No	282.137	ENA:ERR662440	This study
2012220500	No	2012	18 to 64	11A	191	<=0.06	No	266.245	ENA:ERR662441	This study
2012212039	No	2012	>64	31	62	<=0.06	Yes	454.534	ENA:ERR662442	This study
2013208517	No	2012	>64	35F	568	<=0.06	No	151.861	ENA:ERR662443	This study
2013208536	No	2012	18 to 64	22F	498	<=0.06	No	264.186	ENA:ERR662444	This study
2013208554	No	2012	>64	19A	433	>=0.12	No	302.864	ENA:ERR662445	This study
2013213407	No	2012	18 to 64	3	320	<=0.06	No	291.639	ENA:ERR662446	This study
2013213945	No	2012	>64	16F	180	<=0.06	No	318.792	ENA:ERR662447	This study
2013215464	No	2012	>64	7C	995	<=0.06	No	257.87	ENA:ERR662448	This study
2013212897	No	2012	>64	19A	1797	>=0.12	No	275.818	ENA:ERR662449	This study
2013212880	No	2012	18 to 64	23B	199	<=0.06	No	242.624	ENA:ERR662450	This study
2013212863	No	2012	>64	31	1847	<=0.06	Yes	178.047	ENA:ERR662451	This study
2012215002	No	2012	18 to 64	19A	1111	>=0.12	No	263.197	ENA:ERR662452	This study
2446-01	No	2000	<2	14	13	<=0.06	No	266.302	ENA:ERR662453	This study
4959-01	No	2000	<2	38	393	<=0.06	No	245.16	ENA:ERR662455	This study
3594-02	No	2001	<2	15C	199	<=0.06	No	241.272	ENA:ERR662456	This study
3660-06	Yes	2005	<2	7F	191	<=0.06	No	284.439	ENA:ERR662457	This study
7866-05	No	2005	<2	12F	220	<=0.06	No	289.326	ENA:ERR662458	This study
8189-05	No	2005	2 to 4	11A	4478	<=0.06	Yes	281.943	ENA:ERR662459	This study
2008237882	No	2008	<2	19A	695	<=0.06	No	271.311	ENA:ERR662460	This study
2012224892	No	2012	<2	15B	162	<=0.06	No	234.757	ENA:ERR742334	This study
2012220420	No	2012	18 to 64	33F	320	<=0.06	No	220.878	ENA:ERR742335	This study
2013210866	No	2012	18 to 64	33F	2705	<=0.06	No	271.457	ENA:ERR742336	This study
2012224898	No	2012	>64	6C	2705	<=0.06	No	275.293	ENA:ERR742337	This study
2013208713	No	2012	>64	3	639	<=0.06	No	281.046	ENA:ERR742338	This study
2013212247	No	2012	>64	6C	180	<=0.06	No	256.123	ENA:ERR742339	This study
2013212843	No	2012	18 to 64	3	138	<=0.06	No	226.599	ENA:ERR742340	This study
5187-01	No	2000	<2	14	124	<=0.06	No	203.021	ENA:ERR742342	This study
2009206314	No	2008	<2	22F	433	<=0.06	No	201.407	ENA:ERR742343	Metcalf et al, Clin Microbiol Infect. 2016 Jan;22(1):60
2009201154	Yes	2008	<2	15C	199	<=0.06	No	222.076	ENA:ERR742344	Metcalf et al, Clin Microbiol Infect. 2016 Jan;22(1):60
2009201416	No	2008	<2	22F	433	<=0.06	No	231.698	ENA:ERR742345	Metcalf et al, Clin Microbiol Infect. 2016 Jan;22(1):60
2009202614	Yes	2008	<2	7F	2331	<=0.06	No	240.877	ENA:ERR742346	Metcalf et al, Clin Microbiol Infect. 2016 Jan;22(1):60
2009216595	No	2001	<2	22F	433	<=0.06	No	225.684	ENA:ERR742347	This study
2009214582	No	2002	2 to 4	14	782	>=0.12	No	226.17	ENA:ERR742348	This study
2009216552	No	2001	2 to 4	18C	3060	<=0.06	No	257.818	ENA:ERR742349	This study
2009216553	Yes	2001	<2	18C	638	<=0.06	No	275.135	ENA:ERR742350	This study
0536-02	No	2001	<2	12F	220	<=0.06	No	261.614	ENA:ERR742351	This study
6002-01	No	2001	2 to 4	24B	72	<=0.06	No	236.714	ENA:ERR742352	This study
3978-02	No	2002	<2	19A	199	>=0.12	No	186.474	ENA:ERR742353	This study
0337-02	No	2001	<2	14	124	<=0.06	No	287.617	ENA:ERR742354	This study
6161-00	No	2000	<2	14	124	<=0.06	No	277.581	ENA:ERR742355	This study
5387-00	No	2000	<2	9V	156	>=0.12	No	247.402	ENA:ERR742356	This study
5416-00	No	2000	<2	6A	460	<=0.06	No	197.798	ENA:ERR742357	This study
4116-07	No	2006	2 to 4	19A	180	>=0.12	No	228.785	ENA:ERR742358	This study
9173-04	No	2004	2 to 4	22F	433	<=0.06	No	226.392	ENA:ERR742359	This study
5186-02	No	2000	<2	18C	113	<=0.06	No	241.236	ENA:ERR742360	This study
5636-02	No	2002	<2	6B	146	<=0.06	No	236.416	ENA:ERR742361	This study
5987-02	No	2002	2 to 4	6B	138	<=0.06	No	130.965	ENA:ERR742362	This study
5135-03	No	2001	<2	23F	81	>=0.12	No	207.135	ENA:ERR742363	This study
6023-03	No	2003	<2	19F	654	<=0.06	No	238.35	ENA:ERR742364	This study
6025-03	No	2003	<2	9V	156	>=0.12	No	240.366	ENA:ERR742365	This study
4477-02	No	2001	2 to 4	19F	201	<=0.06	No	214.843	ENA:ERR742366	This study
2011200206	No	2000	<2	7F	191	<=0.06	No	244.378	ENA:ERR742367	This study
5235-00	No	2000	<2	19F	81	>=0.12	No	205.421	ENA:ERR742368	This study
5773-06	No	2005	2 to 4	19A	667	<=0.06	No	199.91	ENA:ERR742369	This study
6827-06	No	2006	2 to 4	3	180	<=0.06	No	221.358	ENA:ERR742370	This study
9429-06	No	2006	<2	19A	1339	>=0.12	No	198.563	ENA:ERR742371	This study
9284-06	No	2006	<2	6C	1379	<=0.06	No	196.205	ENA:ERR742372	This study
7992-06	No	2006	<2	19A	NA	>=0.12	No	240.915	ENA:ERR742373	This study
8445-06	No	2006	<2	19A	1756	>=0.12	No	218.674	ENA:ERR742374	This study
8922-06	No	2006	<2	19A	199	>=0.12	No	203.082	ENA:ERR742375	This study
3850-07	No	2006	<2	22F	433	<=0.06	No	206.886	ENA:ERR742376	This study
4011-07	No	2006	<2	19A	1451	>=0.12	No	214.751	ENA:ERR742377	This study
9556-06	No	2006	<2	1	227	<=0.06	No	211.324	ENA:ERR742378	This study
9693-04	No	2004	2 to 4	15B	3065	<=0.06	No	208.808	ENA:ERR742379	This study
3114-01	No	2000	18 to 64	9N	668	<=0.06	No	240.524	ENA:ERR742380	This study
6205-04	No	2003	<2	3	NA	<=0.06	No	275.544	ENA:ERR742381	This study
4268-07	No	2006	<2	33F	100	<=0.06	No	259.502	ENA:ERR742382	This study
8162-07	No	2007	2 to 4	38	393	<=0.06	No	219.296	ENA:ERR742383	This study
7090-07	No	2006	2 to 4	19F	654	<=0.06	No	222.382	ENA:ERR742384	This study
7565-07	No	2007	<2	3	180	<=0.06	No	230.732	ENA:ERR742385	This study
7574-07	No	2007	<2	23B	1349	>=0.12	Yes	200.86	ENA:ERR742386	This study
3489-08	No	2007	<2	19A	320	>=0.12	No	252.041	ENA:ERR742387	This study
3491-08	No	2007	2 to 4	19A	2365	>=0.12	No	225.168	ENA:ERR742388	This study
8290-07	No	2007	<2	19A	2346	>=0.12	No	278.535	ENA:ERR742389	This study
8433-07	No	2007	2 to 4	12F	218	<=0.06	No	275.15	ENA:ERR742390	This study
2008004334	No	2007	<2	19A	320	>=0.12	No	220.285	ENA:ERR742392	This study
2008008385	No	2007	2 to 4	6C	1390	<=0.06	No	202.039	ENA:ERR742393	This study
2008008731	No	2007	<2	22F	433	<=0.06	No	217.284	ENA:ERR742394	This study
2008227157	Yes	2007	2 to 4	19A	199	>=0.12	No	222.77	ENA:ERR742395	This study
5339-08	No	2008	2 to 4	19A	NA	>=0.12	No	237.668	ENA:ERR742396	This study
2008227894	No	2007	<2	33F	199	<=0.06	No	240.392	ENA:ERR742397	This study
2008227920	No	2007	<2	15C	2705	<=0.06	No	263.206	ENA:ERR742398	This study
2008232452	No	2008	<2	8	1480	<=0.06	No	221.802	ENA:ERR742399	Metcalf et al, Clin Microbiol Infect. 2016 Jan;22(1):60
2008232504	No	2008	<2	38	393	<=0.06	No	200.108	ENA:ERR742400	Metcalf et al, Clin Microbiol Infect. 2016 Jan;22(1):60
2008235379	No	2008	<2	19A	419	>=0.12	No	204.348	ENA:ERR742401	Metcalf et al, Clin Microbiol Infect. 2016 Jan;22(1):60
2008235380	No	2008	2 to 4	7F	191	<=0.06	No	219.573	ENA:ERR742402	Metcalf et al, Clin Microbiol Infect. 2016 Jan;22(1):60
2009203640	No	2008	<2	7F	191	<=0.06	No	251.596	ENA:ERR742403	Metcalf et al, Clin Microbiol Infect. 2016 Jan;22(1):60
2008228002	No	2008	<2	15A	63	>=0.12	No	237.892	ENA:ERR742404	Metcalf et al, Clin Microbiol Infect. 2016 Jan;22(1):60
2008229142	No	2008	<2	35B	452	<=0.06	No	247.139	ENA:ERR742405	Metcalf et al, Clin Microbiol Infect. 2016 Jan;22(1):60
2008237702	No	2008	<2	19A	320	>=0.12	No	281.966	ENA:ERR742406	Metcalf et al, Clin Microbiol Infect. 2016 Jan;22(1):60
2008238089	No	2008	<2	19A	NA	>=0.12	No	238.906	ENA:ERR742407	Metcalf et al, Clin Microbiol Infect. 2016 Jan;22(1):60
2009201003	No	2008	<2	38	393	<=0.06	No	224.671	ENA:ERR742408	Metcalf et al, Clin Microbiol Infect. 2016 Jan;22(1):60
2008230628	No	2008	<2	19A	320	>=0.12	No	213.283	ENA:ERR742409	This study
2008230642	Yes	2008	<2	7F	191	<=0.06	No	247.646	ENA:ERR742410	Metcalf et al, Clin Microbiol Infect. 2016 Jan;22(1):60
2008232792	No	2008	2 to 4	19A	320	>=0.12	No	264.553	ENA:ERR742411	Metcalf et al, Clin Microbiol Infect. 2016 Jan;22(1):60
2008232831	No	2008	<2	33F	2705	<=0.06	No	278.969	ENA:ERR742412	Metcalf et al, Clin Microbiol Infect. 2016 Jan;22(1):60
2008232885	No	2008	<2	19A	2346	>=0.12	No	249.764	ENA:ERR742413	Metcalf et al, Clin Microbiol Infect. 2016 Jan;22(1):60
2009202419	No	2008	2 to 4	22F	4553	<=0.06	No	311.194	ENA:ERR742414	Metcalf et al, Clin Microbiol Infect. 2016 Jan;22(1):60
2008236096	No	2008	<2	35B	558	>=0.12	No	297.537	ENA:ERR742415	Metcalf et al, Clin Microbiol Infect. 2016 Jan;22(1):60
2305-01	No	2001	<2	6B	205	>=0.12	No	280.314	ENA:ERR742416	This study
2522-01	No	2001	<2	14	13	>=0.12	No	239.881	ENA:ERR742417	This study
2841-01	No	2001	2 to 4	14	13	>=0.12	No	251.564	ENA:ERR742418	This study
2874-01	No	2001	2 to 4	9V	1857	<=0.06	No	252.503	ENA:ERR742419	This study
3124-00	No	2000	<2	12F	218	<=0.06	No	285.764	ENA:ERR742420	This study
3464-00	No	2000	<2	14	13	>=0.12	No	243.247	ENA:ERR742421	This study
1904-00	No	2000	<2	6B	138	<=0.06	No	223.686	ENA:ERR742422	This study
6526-03	No	2003	2 to 4	22F	1337	<=0.06	No	255.733	ENA:ERR742423	This study
7015-03	No	2003	<2	19A	199	>=0.12	No	231.912	ENA:ERR742424	This study
7234-03	No	2002	<2	11A	62	<=0.06	No	256.668	ENA:ERR742425	This study
2141-00	No	2000	<2	18C	113	<=0.06	No	216.305	ENA:ERR742426	This study
4308-04	No	2003	2 to 4	19A	667	<=0.06	No	280.771	ENA:ERR742427	This study
4824-04	No	2004	<2	7F	191	<=0.06	No	281.825	ENA:ERR742428	This study
0165-01	No	2000	2 to 4	19F	81	>=0.12	No	266.109	ENA:ERR742429	This study
0181-01	No	2000	<2	14	13	>=0.12	No	225.069	ENA:ERR742430	This study
0254-01	No	2000	<2	14	13	>=0.12	No	223.842	ENA:ERR742431	This study
5063-04	Yes	2001	2 to 4	6A	227	>=0.12	No	258.05	ENA:ERR742432	This study
5138-04	No	2001	<2	6A	191	<=0.06	No	288.634	ENA:ERR742433	This study
5808-04	No	2004	<2	33F	2705	<=0.06	No	274.479	ENA:ERR742434	This study
5567-04	Yes	2004	<2	22F	433	<=0.06	No	285.087	ENA:ERR742435	This study
0525-01	No	2000	<2	9V	1269	<=0.06	No	251.113	ENA:ERR742436	This study
0649-01	No	2000	<2	6B	138	<=0.06	No	271.437	ENA:ERR742437	This study
0993-01	No	2000	<2	23F	439	<=0.06	Yes	290.726	ENA:ERR742438	This study
1128-01	No	2000	2 to 4	14	124	<=0.06	No	268.357	ENA:ERR742439	This study
6048-01	No	2001	<2	19F	251	<=0.06	No	273.392	ENA:ERR742440	This study
5817-03	No	2002	<2	6B	146	<=0.06	No	273.174	ENA:ERR742441	This study
6065-04	No	2003	<2	15C	199	<=0.06	No	238.591	ENA:ERR742442	This study
6226-00	No	2000	2 to 4	4	899	<=0.06	No	272.755	ENA:ERR742443	This study
6935-04	No	2004	2 to 4	15C	8495	<=0.06	No	273.274	ENA:ERR742444	This study
7618-04	No	2004	<2	19A	199	>=0.12	No	258.476	ENA:ERR742445	This study
4547-05	No	2004	2 to 4	18C	638	<=0.06	No	258.667	ENA:ERR742446	This study
9483-04	No	2004	<2	19A	NA	>=0.12	No	259.571	ENA:ERR742447	This study
4404-05	No	2004	<2	38	393	<=0.06	No	261.664	ENA:ERR742448	This study
4214-05	No	2004	<2	17F	1794	<=0.06	No	261.546	ENA:ERR742449	This study
4736-05	No	2004	<2	6A	460	<=0.06	No	231.859	ENA:ERR742450	This study
4784-05	No	2004	2 to 4	19A	320	>=0.12	No	236.182	ENA:ERR742451	This study
5395-05	No	2004	<2	19A	199	>=0.12	No	240.707	ENA:ERR742452	This study
7051-03	No	2000	<2	6A	460	<=0.06	No	215.674	ENA:ERR742453	This study
7060-03	Yes	2000	<2	19A	251	<=0.06	No	236.471	ENA:ERR742454	This study
7711-03	No	2000	2 to 4	6B	384	>=0.12	No	230.069	ENA:ERR742455	This study
7735-03	No	2000	<2	4	393	<=0.06	No	225.363	ENA:ERR742456	This study
7741-03	No	2000	<2	14	671	>=0.12	No	237.712	ENA:ERR742457	This study
3904-01	No	2000	2 to 4	6B	460	<=0.06	No	216.264	ENA:ERR742458	This study
3933-01	No	2000	5 to 17	14	156	>=0.12	No	220.438	ENA:ERR742459	This study
5127-01	No	2001	2 to 4	18C	133	<=0.06	No	224.379	ENA:ERR742460	This study
1775-02	No	2001	2 to 4	6B	138	<=0.06	No	226.68	ENA:ERR742461	This study
3639-06	No	2005	2 to 4	34	547	<=0.06	No	225.299	ENA:ERR742462	This study
6143-05	Yes	2004	5 to 17	16F	NA	<=0.06	No	245.051	ENA:ERR742463	This study
6779-05	No	2005	2 to 4	22F	433	<=0.06	No	264.175	ENA:ERR742464	This study
7077-05	No	2005	2 to 4	19A	695	<=0.06	No	215.474	ENA:ERR742465	This study
7886-05	No	2005	2 to 4	19A	292	<=0.06	No	229.683	ENA:ERR742466	This study
7266-05	No	2005	2 to 4	12F	220	<=0.06	No	221.076	ENA:ERR742467	This study
2009201376	No	2008	5 to 17	10A	816	<=0.06	Yes	266.041	ENA:ERR742469	This study
2009212993	No	2003	2 to 4	19F	654	<=0.06	No	273.277	ENA:ERR742470	This study
2009203420	No	2008	2 to 4	19A	NA	>=0.12	No	227.354	ENA:ERR742471	Metcalf et al, Clin Microbiol Infect. 2016 Jan;22(1):60
2009216540	No	2001	2 to 4	23F	439	<=0.06	Yes	214.932	ENA:ERR742472	This study
2010209061	No	2002	2 to 4	38	393	<=0.06	No	215.041	ENA:ERR742473	This study
4062-03	No	2002	2 to 4	33F	2705	<=0.06	No	210.439	ENA:ERR742474	This study
4003-03	No	2002	2 to 4	19F	425	<=0.06	No	206.004	ENA:ERR742475	This study
6355-01	No	2000	5 to 17	9V	1269	<=0.06	No	245.362	ENA:ERR742476	This study
5432-00	Yes	2000	2 to 4	23F	242	>=0.12	No	252.636	ENA:ERR742477	This study
5569-02	Yes	2002	5 to 17	14	124	<=0.06	No	247.636	ENA:ERR742478	This study
6848-04	No	2003	2 to 4	3	180	<=0.06	No	220.1	ENA:ERR742479	This study
0265-02	No	2001	2 to 4	23F	37	>=0.12	Yes	212.841	ENA:ERR742480	This study
5748-02	No	2000	2 to 4	9V	156	>=0.12	No	225.938	ENA:ERR742481	This study
3744-03	No	2002	2 to 4	6B	138	<=0.06	No	195.457	ENA:ERR742482	This study
4878-03	Yes	2003	5 to 17	1	227	<=0.06	No	253.977	ENA:ERR742484	This study
5187-03	No	2003	5 to 17	11A	62	<=0.06	No	267.256	ENA:ERR742485	This study
6103-03	No	2003	2 to 4	19A	199	<=0.06	No	192.163	ENA:ERR742486	This study
4848-02	No	2002	2 to 4	18C	133	<=0.06	No	216.048	ENA:ERR742487	This study
6895-06	No	2005	5 to 17	19A	NA	>=0.12	No	218.939	ENA:ERR742488	This study
8474-06	No	2006	2 to 4	19A	199	>=0.12	No	211.042	ENA:ERR742489	This study
8821-06	No	2006	5 to 17	19A	695	<=0.06	No	234.278	ENA:ERR742490	This study
4534-04	No	2003	2 to 4	6A	NA	<=0.06	No	195.804	ENA:ERR742491	This study
3192-07	No	2006	2 to 4	3	180	<=0.06	No	261.789	ENA:ERR742492	This study
6223-04	No	2000	2 to 4	14	124	<=0.06	No	201.053	ENA:ERR742493	This study
3260-04	No	2003	2 to 4	15C	199	<=0.06	No	213.261	ENA:ERR742494	This study
4196-07	No	2006	2 to 4	15C	199	<=0.06	No	214.443	ENA:ERR742495	This study
4233-07	No	2006	2 to 4	15B	199	<=0.06	No	224.359	ENA:ERR742496	This study
5993-07	No	2006	2 to 4	38	393	<=0.06	No	241.477	ENA:ERR742497	This study
6042-07	No	2006	5 to 17	19F	1258	<=0.06	No	278.098	ENA:ERR742499	This study
6072-07	No	2007	5 to 17	19A	667	<=0.06	No	253.256	ENA:ERR742500	This study
8559-07	No	2007	5 to 17	12F	218	<=0.06	No	217.265	ENA:ERR742501	This study
8366-07	No	2007	2 to 4	6A	376	>=0.12	No	248.944	ENA:ERR742502	This study
2008008728	No	2007	2 to 4	19A	695	<=0.06	No	247.825	ENA:ERR742503	This study
2008227516	No	2007	2 to 4	19A	667	<=0.06	No	243.907	ENA:ERR742504	This study
2008227542	No	2007	2 to 4	7F	191	<=0.06	No	238.898	ENA:ERR742505	This study
2008232564	No	2008	5 to 17	1	227	<=0.06	No	243.109	ENA:ERR742506	This study
2008229069	Yes	2008	2 to 4	15C	199	<=0.06	No	219.084	ENA:ERR742507	Metcalf et al, Clin Microbiol Infect. 2016 Jan;22(1):60
2009201605	No	2008	2 to 4	19A	320	>=0.12	No	251.203	ENA:ERR742508	Metcalf et al, Clin Microbiol Infect. 2016 Jan;22(1):60
2008230676	No	2008	2 to 4	3	180	<=0.06	No	271.723	ENA:ERR742509	Metcalf et al, Clin Microbiol Infect. 2016 Jan;22(1):60
2008236056	No	2007	2 to 4	19A	NA	>=0.12	No	219.937	ENA:ERR742510	This study
2009202815	No	2008	5 to 17	19A	NA	>=0.12	No	242.463	ENA:ERR742511	This study
2008237194	No	2008	2 to 4	7F	191	<=0.06	No	240.284	ENA:ERR742512	Metcalf et al, Clin Microbiol Infect. 2016 Jan;22(1):60
2279-01	Yes	2001	2 to 4	19F	NA	>=0.12	No	225.166	ENA:ERR742513	This study
3658-02	No	2001	2 to 4	19A	695	<=0.06	No	226.945	ENA:ERR742514	This study
5493-04	No	2001	2 to 4	6B	90	>=0.12	No	224.507	ENA:ERR742515	This study
4654-04	No	2002	2 to 4	18C	3060	<=0.06	No	218.406	ENA:ERR742517	This study
1240-01	No	2000	5 to 17	22F	433	<=0.06	No	242.041	ENA:ERR742518	This study
6578-04	Yes	2002	5 to 17	19A	667	<=0.06	No	225.63	ENA:ERR742519	This study
6023-01	No	2001	2 to 4	4	695	<=0.06	No	211.164	ENA:ERR742520	This study
5157-01	No	2001	2 to 4	14	NA	<=0.06	No	205.234	ENA:ERR742521	This study
3652-03	No	2002	2 to 4	4	695	<=0.06	No	204.804	ENA:ERR742522	This study
8408-04	No	2004	2 to 4	15C	199	<=0.06	No	209.568	ENA:ERR742523	This study
7699-04	No	2004	2 to 4	1	306	<=0.06	No	215.838	ENA:ERR742524	This study
7637-04	No	2004	2 to 4	1	227	<=0.06	No	213.398	ENA:ERR742525	This study
4295-05	No	2005	5 to 17	3	180	<=0.06	No	227.541	ENA:ERR742526	This study
3901-05	No	2004	2 to 4	23B	439	<=0.06	Yes	220.374	ENA:ERR742527	This study
7726-03	No	2000	2 to 4	18C	3060	<=0.06	No	200.383	ENA:ERR742528	This study
7737-03	No	2000	2 to 4	14	124	<=0.06	No	196.054	ENA:ERR742529	This study
5035-01	No	2000	18 to 64	12F	218	<=0.06	No	226.722	ENA:ERR742531	This study
5949-01	No	2001	>64	23A	338	>=0.12	Yes	212.568	ENA:ERR742532	This study
3532-02	No	2001	18 to 64	3	180	<=0.06	No	212.891	ENA:ERR742533	This study
3640-06	No	2005	>64	7F	191	<=0.06	No	205.975	ENA:ERR742535	This study
6548-05	No	2005	18 to 64	38	393	<=0.06	No	179.832	ENA:ERR742536	This study
7776-05	No	2005	>64	6C	1390	<=0.06	No	188.644	ENA:ERR742537	This study
7876-05	No	2005	>64	23A	338	>=0.12	Yes	198.395	ENA:ERR742538	This study
7271-05	No	2005	>64	19A	1756	>=0.12	No	192.382	ENA:ERR742539	This study
8423-05	No	2005	18 to 64	18A	241	<=0.06	No	215.807	ENA:ERR742540	This study
3390-06	No	2005	18 to 64	33F	100	<=0.06	No	216.63	ENA:ERR742541	This study
2008237906	Yes	2008	18 to 64	38	393	<=0.06	No	229.902	ENA:ERR742542	This study
2009201257	No	2008	18 to 64	3	180	<=0.06	No	215.621	ENA:ERR742543	This study
2009212930	No	2003	18 to 64	12F	220	<=0.06	No	209.367	ENA:ERR742544	This study
2009202755	No	2008	18 to 64	19A	320	>=0.12	No	206.215	ENA:ERR742545	This study
2009208357	No	2008	18 to 64	22F	433	<=0.06	No	214.865	ENA:ERR742547	This study
3994-03	No	2002	18 to 64	20	1257	<=0.06	No	189.863	ENA:ERR742548	This study
5213-00	No	2000	>64	4	899	<=0.06	No	213.626	ENA:ERR742549	This study
5802-01	No	2001	>64	23F	473	>=0.12	No	225.187	ENA:ERR742550	This study
1136-02	No	2001	18 to 64	12F	218	<=0.06	No	208.344	ENA:ERR742551	This study
5408-00	Yes	2000	5 to 17	4	246	<=0.06	No	230.377	ENA:ERR742552	This study
5482-02	No	2002	18 to 64	23F	36	<=0.06	No	231.202	ENA:ERR742553	This study
5739-03	No	2002	18 to 64	8	53	<=0.06	No	214.109	ENA:ERR742554	This study
4234-05	No	2004	18 to 64	6A	395	>=0.12	No	228.903	ENA:ERR742555	This study
5876-02	No	2002	>64	4	695	<=0.06	No	238.804	ENA:ERR742556	This study
3694-03	No	2002	18 to 64	9N	632	<=0.06	No	234.655	ENA:ERR742557	This study
3904-00	No	2000	>64	22F	433	<=0.06	No	225.221	ENA:ERR742558	This study
5096-03	No	2002	18 to 64	9V	643	>=0.12	No	204.263	ENA:ERR742559	This study
5153-03	No	2002	18 to 64	4	205	<=0.06	No	229.339	ENA:ERR742560	This study
5558-03	No	2002	>64	10A	97	<=0.06	Yes	214.842	ENA:ERR742561	This study
4149-03	No	2002	>64	23F	36	<=0.06	No	235.82	ENA:ERR742562	This study
4508-02	No	2001	>64	11A	62	<=0.06	Yes	228.772	ENA:ERR742563	This study
4771-02	No	2001	>64	3	180	<=0.06	No	225.712	ENA:ERR742564	This study
4970-02	No	2002	18 to 64	6A	NA	<=0.06	No	208.771	ENA:ERR742565	This study
6909-06	No	2005	18 to 64	23A	436	<=0.06	Yes	214.259	ENA:ERR742566	This study
6013-06	No	2005	>64	6C	1390	<=0.06	No	202.532	ENA:ERR742567	This study
7353-06	No	2006	18 to 64	19A	199	>=0.12	No	263.587	ENA:ERR742569	This study
6784-04	No	2003	5 to 17	5	289	<=0.06	Yes	217.585	ENA:ERR742570	This study
8085-06	No	2006	18 to 64	11A	62	<=0.06	No	241.845	ENA:ERR742571	This study
3015-07	No	2006	18 to 64	19A	320	>=0.12	No	213.961	ENA:ERR742572	This study
4070-07	No	2006	18 to 64	8	4216	<=0.06	No	227.203	ENA:ERR742573	This study
6264-04	No	2003	18 to 64	19A	667	<=0.06	No	230.343	ENA:ERR742574	This study
8190-03	No	2003	>64	11A	62	<=0.06	No	220.107	ENA:ERR742575	This study
9216-03	No	2003	18 to 64	22F	433	<=0.06	No	240.774	ENA:ERR742576	This study
9500-06	No	2006	>64	7F	191	<=0.06	No	263.394	ENA:ERR742577	This study
3182-07	Yes	2006	18 to 64	4	695	<=0.06	No	235.395	ENA:ERR742578	This study
6355-04	No	2003	18 to 64	4	695	<=0.06	No	230.338	ENA:ERR742579	This study
6455-07	No	2007	18 to 64	7F	191	<=0.06	No	250.549	ENA:ERR742581	This study
7519-07	No	2007	>64	1	227	<=0.06	No	268.592	ENA:ERR742582	This study
7649-07	Yes	2007	18 to 64	23A	7480	>=0.12	Yes	257.855	ENA:ERR742583	This study
2008008632	No	2007	>64	22F	433	<=0.06	No	259.587	ENA:ERR742584	This study
2008227206	No	2008	18 to 64	19A	199	>=0.12	No	288.992	ENA:ERR742585	This study
2008227859	No	2008	>64	35B	NA	<=0.06	No	255.948	ENA:ERR742586	This study
2009203630	No	2008	>64	19A	667	<=0.06	No	237.321	ENA:ERR742587	This study
2008229173	No	2007	18 to 64	6C	1390	<=0.06	No	235.6	ENA:ERR742588	This study
2008230577	Yes	2008	18 to 64	18C	NA	<=0.06	No	232.586	ENA:ERR742589	This study
2008232779	No	2008	>64	7C	393	<=0.06	No	244.822	ENA:ERR742590	This study
2008236099	No	2008	>64	16F	995	<=0.06	No	274.394	ENA:ERR742591	This study
7200-03	No	2002	18 to 64	4	205	<=0.06	No	275.093	ENA:ERR742592	This study
0627-01	No	2000	>64	6B	146	>=0.12	No	244.126	ENA:ERR742593	This study
4589-04	Yes	2002	18 to 64	3	180	<=0.06	No	253.768	ENA:ERR742594	This study
4689-04	No	2002	18 to 64	6B	90	>=0.12	No	245.361	ENA:ERR742595	This study
1547-01	No	2000	>64	3	180	<=0.06	No	258.743	ENA:ERR742596	This study
8322-04	No	2003	>64	23A	1839	<=0.06	Yes	250.402	ENA:ERR742597	This study
7076-04	No	2004	18 to 64	19A	156	>=0.12	No	240.998	ENA:ERR742598	This study
8579-04	No	2004	18 to 64	9N	66	<=0.06	No	229.552	ENA:ERR742599	This study
8906-04	No	2004	>64	7F	191	<=0.06	No	265.021	ENA:ERR742600	This study
9314-04	No	2004	>64	31	NA	<=0.06	No	276.554	ENA:ERR742601	This study
3811-05	No	2004	18 to 64	5	289	<=0.06	Yes	274.545	ENA:ERR742602	This study
3318-02	No	2001	18 to 64	31	444	<=0.06	No	301.182	ENA:ERR742603	This study
5648-05	No	2005	5 to 17	7F	191	<=0.06	No	309.401	ENA:ERR742604	This study
5307-05	No	2004	>64	19A	667	<=0.06	No	215.717	ENA:ERR742605	This study
2456-01	No	2000	>64	14	13	>=0.12	No	195.408	ENA:ERR742606	This study
2009209135	No	2009	2 to 4	19A	2268	>=0.12	No	202.933	ENA:ERR742607	Metcalf et al, Clin Microbiol Infect. 2016 Jan;22(1):60
2009210887	No	2009	2 to 4	3	180	<=0.06	No	235.133	ENA:ERR742608	Metcalf et al, Clin Microbiol Infect. 2016 Jan;22(1):60
2009210808	No	2009	2 to 4	19A	156	>=0.12	No	222.835	ENA:ERR742609	Metcalf et al, Clin Microbiol Infect. 2016 Jan;22(1):60
2009214073	No	2009	2 to 4	19A	2344	>=0.12	No	248.622	ENA:ERR742610	Metcalf et al, Clin Microbiol Infect. 2016 Jan;22(1):60
2009215598	No	2009	2 to 4	7F	1176	<=0.06	No	277.516	ENA:ERR742611	Metcalf et al, Clin Microbiol Infect. 2016 Jan;22(1):60
2009216705	No	2009	2 to 4	23B	1373	>=0.12	Yes	234.444	ENA:ERR742612	Metcalf et al, Clin Microbiol Infect. 2016 Jan;22(1):60
2009217643	No	2009	2 to 4	3	180	<=0.06	No	231.334	ENA:ERR742613	Metcalf et al, Clin Microbiol Infect. 2016 Jan;22(1):60
2009218296	No	2009	2 to 4	23A	338	>=0.12	Yes	213.977	ENA:ERR742614	Metcalf et al, Clin Microbiol Infect. 2016 Jan;22(1):60
2010200686	No	2009	2 to 4	19A	NA	>=0.12	No	203.445	ENA:ERR742615	Metcalf et al, Clin Microbiol Infect. 2016 Jan;22(1):60
2010205351	No	2009	2 to 4	19A	320	>=0.12	No	211.093	ENA:ERR742616	Metcalf et al, Clin Microbiol Infect. 2016 Jan;22(1):60
2010205399	No	2009	2 to 4	19A	667	<=0.06	No	234.745	ENA:ERR742617	Metcalf et al, Clin Microbiol Infect. 2016 Jan;22(1):60
2010208284	No	2009	2 to 4	19A	NA	>=0.12	No	221.759	ENA:ERR742618	Metcalf et al, Clin Microbiol Infect. 2016 Jan;22(1):60
2010223248	No	2009	2 to 4	35B	558	>=0.12	No	265.492	ENA:ERR742619	Metcalf et al, Clin Microbiol Infect. 2016 Jan;22(1):60
2009203695	No	2009	2 to 4	19A	1374	<=0.06	No	235.647	ENA:ERR742620	Metcalf et al, Clin Microbiol Infect. 2016 Jan;22(1):60
2009207274	No	2009	2 to 4	15B/C	3280	>=0.12	No	225.425	ENA:ERR742621	Metcalf et al, Clin Microbiol Infect. 2016 Jan;22(1):60
2010208432	No	2009	2 to 4	19A	695	<=0.06	No	200.314	ENA:ERR742622	Metcalf et al, Clin Microbiol Infect. 2016 Jan;22(1):60
2010220052	No	2009	<2	7F	191	<=0.06	No	211.867	ENA:ERR742623	Metcalf et al, Clin Microbiol Infect. 2016 Jan;22(1):60
2009208020	No	2009	<2	19A	2268	>=0.12	No	200.863	ENA:ERR742624	Metcalf et al, Clin Microbiol Infect. 2016 Jan;22(1):60
2009208544	No	2009	2 to 4	23B	1373	<=0.06	Yes	194.764	ENA:ERR742625	Metcalf et al, Clin Microbiol Infect. 2016 Jan;22(1):60
2009210923	No	2009	<2	19A	320	>=0.12	No	203.202	ENA:ERR742626	Metcalf et al, Clin Microbiol Infect. 2016 Jan;22(1):60
2009212612	No	2009	<2	15B/C	346	>=0.12	No	214.125	ENA:ERR742627	Metcalf et al, Clin Microbiol Infect. 2016 Jan;22(1):60
2009214140	No	2009	2 to 4	19A	320	>=0.12	No	224.985	ENA:ERR742628	Metcalf et al, Clin Microbiol Infect. 2016 Jan;22(1):60
2009214145	No	2009	<2	19A	199	>=0.12	No	206.222	ENA:ERR742629	Metcalf et al, Clin Microbiol Infect. 2016 Jan;22(1):60
2009209907	No	2009	<2	19A	2540	>=0.12	No	203.35	ENA:ERR742630	Metcalf et al, Clin Microbiol Infect. 2016 Jan;22(1):60
2009209974	No	2009	<2	33F	2705	<=0.06	No	215.551	ENA:ERR742631	Metcalf et al, Clin Microbiol Infect. 2016 Jan;22(1):60
2009211127	No	2009	2 to 4	6C	2777	>=0.12	Yes	193.938	ENA:ERR742632	Metcalf et al, Clin Microbiol Infect. 2016 Jan;22(1):60
2009211133	No	2009	<2	3	180	<=0.06	No	245.124	ENA:ERR742633	Metcalf et al, Clin Microbiol Infect. 2016 Jan;22(1):60
2009212807	No	2009	<2	11A	62	<=0.06	No	241.622	ENA:ERR742634	Metcalf et al, Clin Microbiol Infect. 2016 Jan;22(1):60
2009212823	No	2009	<2	35B	398	<=0.06	No	243.315	ENA:ERR742635	Metcalf et al, Clin Microbiol Infect. 2016 Jan;22(1):60
2009212860	No	2009	<2	23B	63	>=0.12	No	244.657	ENA:ERR742636	Metcalf et al, Clin Microbiol Infect. 2016 Jan;22(1):60
2009213994	No	2009	2 to 4	33F	100	<=0.06	No	218.993	ENA:ERR742637	Metcalf et al, Clin Microbiol Infect. 2016 Jan;22(1):60
2009215898	No	2009	<2	19A	695	<=0.06	No	214.54	ENA:ERR742638	Metcalf et al, Clin Microbiol Infect. 2016 Jan;22(1):60
2009215911	Yes	2009	<2	7F	191	<=0.06	No	216.963	ENA:ERR742639	Metcalf et al, Clin Microbiol Infect. 2016 Jan;22(1):60
2009218157	No	2009	<2	6C	138	<=0.06	No	200.298	ENA:ERR742640	Metcalf et al, Clin Microbiol Infect. 2016 Jan;22(1):60
2009218419	No	2009	2 to 4	11A	62	<=0.06	No	228.746	ENA:ERR742641	Metcalf et al, Clin Microbiol Infect. 2016 Jan;22(1):60
2009217666	No	2009	<2	38	393	<=0.06	No	224.394	ENA:ERR742642	Metcalf et al, Clin Microbiol Infect. 2016 Jan;22(1):60
2009211119	No	2009	18 to 64	6B	146	<=0.06	No	243.655	ENA:ERR742643	This study
2009211125	No	2009	5 to 17	19A	695	<=0.06	No	239.014	ENA:ERR742644	This study
2009215713	No	2009	18 to 64	35B	558	>=0.12	No	223.609	ENA:ERR742645	This study
2009215761	No	2009	18 to 64	3	180	<=0.06	No	231.731	ENA:ERR742646	This study
2009215765	No	2009	18 to 64	6C	NA	<=0.06	No	225.941	ENA:ERR742647	This study
2009215803	No	2009	18 to 64	3	180	<=0.06	No	220.501	ENA:ERR742648	This study
2009214115	No	2009	>64	16F	2685	<=0.06	No	229.877	ENA:ERR742649	This study
2010205368	No	2009	5 to 17	6C	2064	<=0.06	No	237.978	ENA:ERR742650	This study
2010205394	No	2009	18 to 64	3	180	<=0.06	No	242.078	ENA:ERR742651	This study
2010220290	No	2009	18 to 64	19F	695	<=0.06	No	226.293	ENA:ERR742652	This study
2010220324	No	2009	18 to 64	6A	1876	>=0.12	No	220.369	ENA:ERR742653	This study
2010216182	Yes	2009	18 to 64	23A	338	>=0.12	Yes	189.684	ENA:ERR742654	This study
2010216324	No	2009	18 to 64	10F	3735	<=0.06	No	224.833	ENA:ERR742655	This study
2010225221	No	2009	>64	23A	338	>=0.12	Yes	241.782	ENA:ERR742656	This study
2009218339	Yes	2009	18 to 64	15A	8324	>=0.12	No	225.765	ENA:ERR742657	This study
2010208368	No	2009	18 to 64	3	180	<=0.06	No	236.897	ENA:ERR742658	This study
2010208461	No	2009	>64	33F	2705	<=0.06	No	251.429	ENA:ERR742659	This study
2010216106	No	2009	18 to 64	19A	2927	>=0.12	No	221.06	ENA:ERR742660	This study
2009216811	No	2009	18 to 64	22F	433	<=0.06	No	225.008	ENA:ERR742664	This study
2010200816	Yes	2009	18 to 64	11A	62	<=0.06	Yes	250.286	ENA:ERR742665	This study
2013215448	No	2012	>64	6C	1150	<=0.06	No	224.177	ENA:ERR742666	This study
4567-03	No	2003	<2	4	899	<=0.06	No	55.5921	ENA:ERR845737	This study
6163-00	No	2000	<2	19F	251	<=0.06	No	86.1903	ENA:ERR845738	This study
5781-03	No	2003	2 to 4	35F	498	<=0.06	No	56.8495	ENA:ERR845739	This study
2838-00	No	2000	2 to 4	23F	36	<=0.06	No	223.388	ENA:ERR845740	This study
6073-02	Yes	2002	<2	15C	199	<=0.06	No	37.0707	ENA:ERR845741	This study
3673-03	No	2002	<2	33F	100	<=0.06	No	232.355	ENA:ERR845742	This study
3101-04	No	2003	2 to 4	10A	NA	<=0.06	Yes	612.22	ENA:ERR845745	This study
1209-02	No	2001	<2	19A	199	>=0.12	No	516.528	ENA:ERR845746	This study
5076-05	No	2005	2 to 4	16F	3157	<=0.06	No	588.885	ENA:ERR845747	This study
7669-03	No	2000	<2	19F	NA	<=0.06	No	633.049	ENA:ERR845748	This study
1665-02	Yes	2001	5 to 17	18C	496	<=0.06	No	639.88	ENA:ERR845749	This study
4567-06	No	2005	2 to 4	19A	320	>=0.12	No	616.835	ENA:ERR845750	This study
5590-01	No	2001	2 to 4	14	13	<=0.06	No	529.286	ENA:ERR845751	This study
3869-05	No	2004	2 to 4	19A	199	>=0.12	No	511.324	ENA:ERR845752	This study
8574-06	No	2006	2 to 4	23B	1349	>=0.12	Yes	529.766	ENA:ERR845753	This study
5448-07	No	2006	5 to 17	7F	191	<=0.06	No	601.975	ENA:ERR845754	This study
8367-07	No	2007	2 to 4	12F	218	<=0.06	No	636.328	ENA:ERR845755	This study
2008008293	No	2007	2 to 4	NT	199	<=0.06	No	600.436	ENA:ERR845756	This study
1864-01	No	2000	>64	6C	1379	<=0.06	No	635.693	ENA:ERR845757	This study
2176-99	No	1998	<2	23F	629	<=0.06	Yes	241.815	ENA:ERR876431	This study
2266-99	No	1998	<2	14	156	>=0.12	No	232.453	ENA:ERR876432	This study
0760-99	No	1998	2 to 4	6B	9560	<=0.06	No	237.264	ENA:ERR876433	This study
0769-99	No	1998	<2	14	13	<=0.06	No	227.442	ENA:ERR876434	This study
1769-00	No	1999	<2	14	124	<=0.06	No	221.42	ENA:ERR876435	This study
1851-00	No	1999	2 to 4	6A	460	<=0.06	No	230.733	ENA:ERR876436	This study
1554-00	No	1999	<2	14	13	>=0.12	No	251.144	ENA:ERR876437	This study
5877-99	Yes	1999	<2	19F	425	<=0.06	No	240.643	ENA:ERR876438	This study
1829-99	Yes	1998	<2	14	13	<=0.06	No	187.209	ENA:ERR876439	This study
4226-99	No	1999	<2	6B	90	>=0.12	No	168.771	ENA:ERR876440	This study
1553-99	No	1998	<2	14	13	>=0.12	No	183.594	ENA:ERR876441	This study
1555-99	Yes	1998	<2	6B	1536	>=0.12	No	211.39	ENA:ERR876442	This study
1564-99	No	1998	<2	14	13	>=0.12	No	214.356	ENA:ERR876443	This study
1194-99	No	1998	<2	19F	162	<=0.06	No	187.868	ENA:ERR876444	This study
2750-99	No	1998	<2	35F	498	<=0.06	No	222.947	ENA:ERR876445	This study
2799-99	No	1998	<2	14	9	<=0.06	No	272.175	ENA:ERR876446	This study
3912-99	No	1999	<2	14	13	<=0.06	No	201.518	ENA:ERR876447	This study
4604-99	No	1998	<2	14	124	<=0.06	No	195.495	ENA:ERR876448	This study
[truncated: 56 more rows]
