# Supplementary material for: Genome-wide association analyses of invasive pneumococcal isolates identify a missense bacterial mutation associated with meningitis
Source: Nat Commun. 2019 Jan 14;10:178. doi: 10.1038/s41467-018-07997-y (PMC6331587; doi:10.1038/s41467-018-07997-y)
Supplement: Supplementary file 4 — Supplementary Data 2 [file 41467_2018_7997_MOESM4_ESM.xlsx]

## Sheet: File2
Supplementary Data file 2. List of 2518 confirmatory cohort isolates
LABID	Meningitis Syndrome	Surveillance Year	State	Patient Age (years)	Serotype	Multilocus sequence type (MLST)	pbp1b641C	PEN MIC (µg/mL)	AMO MIC (µg/mL)	MER MIC (µg/mL)	TAX MIC (µg/mL)	CFT MIC (µg/mL)	CFX MIC (µg/mL)	Sequencing Depth	Accession.number	Reference
20151510	No	2015	GA	>64	23A	42	No	0.03	0.03	0.06	0.06	0.03	0.5	19.4435	NCBI:SAMN06282939	This study
20151515	No	2015	GA	>64	6C	4302	No	0.06	0.03	0.06	0.06	0.06	0.5	183.061	NCBI:SAMN05220841	Metcalf et al, Clin Microbiol Infect. 2016 Dec;22(12):1002
20151517	No	2015	GA	18 to 64	3	180	No	0.03	0.03	0.06	0.06	0.03	0.5	47.3867	NCBI:SAMN05220842	Metcalf et al, Clin Microbiol Infect. 2016 Dec;22(12):1002
20151518	No	2015	GA	18 to 64	33F	100	No	0.03	0.03	0.06	0.06	0.03	0.5	145.656	NCBI:SAMN05220843	Metcalf et al, Clin Microbiol Infect. 2016 Dec;22(12):1002
20151520	No	2015	GA	18 to 64	9N	632	No	0.03	0.03	0.06	0.06	0.03	0.5	99.2249	NCBI:SAMN05220844	Metcalf et al, Clin Microbiol Infect. 2016 Dec;22(12):1002
20151617	No	2015	GA	18 to 64	10A	816	Yes	0.03	0.03	0.06	0.06	0.03	0.5	253.223	NCBI:SAMN05220845	Metcalf et al, Clin Microbiol Infect. 2016 Dec;22(12):1002
20151618	No	2015	GA	18 to 64	16F	3157	No	0.03	0.03	0.06	0.06	0.03	0.5	43.0111	NCBI:SAMN05220846	Metcalf et al, Clin Microbiol Infect. 2016 Dec;22(12):1002
20151619	No	2015	GA	18 to 64	9N	1257	No	0.03	0.03	0.06	0.06	0.03	0.5	285.493	NCBI:SAMN05220847	Metcalf et al, Clin Microbiol Infect. 2016 Dec;22(12):1002
20151620	No	2015	GA	18 to 64	23A	338	Yes	0.5	0.12	0.06	0.25	0.25	0.5	190	NCBI:SAMN05220848	Metcalf et al, Clin Microbiol Infect. 2016 Dec;22(12):1002
20151621	No	2015	GA	18 to 64	22F	433	No	0.03	0.03	0.06	0.06	0.03	0.5	96.9616	NCBI:SAMN05220849	Metcalf et al, Clin Microbiol Infect. 2016 Dec;22(12):1002
20151624	No	2015	GA	18 to 64	9N	1257	No	0.03	0.03	0.06	0.06	0.03	0.5	173.943	NCBI:SAMN05220852	Metcalf et al, Clin Microbiol Infect. 2016 Dec;22(12):1002
20151626	No	2015	GA	>64	3	4777	No	0.03	0.03	0.06	0.06	0.03	0.5	66.6483	NCBI:SAMN05220853	Metcalf et al, Clin Microbiol Infect. 2016 Dec;22(12):1002
20151631	No	2015	GA	18 to 64	22F	433	No	0.03	0.03	0.06	0.06	0.03	0.5	60.7861	NCBI:SAMN05220854	Metcalf et al, Clin Microbiol Infect. 2016 Dec;22(12):1002
20151632	No	2015	GA	18 to 64	3	180	No	0.06	0.06	0.06	0.25	0.25	1	27.5898	NCBI:SAMN05220855	Metcalf et al, Clin Microbiol Infect. 2016 Dec;22(12):1002
20151633	No	2015	GA	>64	24F/24A/24B	230	No	1	0.12	0.12	0.25	0.25	0.5	56.0867	NCBI:SAMN05220856	Metcalf et al, Clin Microbiol Infect. 2016 Dec;22(12):1002
20151636	No	2015	GA	<2	23B	36	No	0.03	0.03	0.06	0.06	0.03	0.5	35.0444	NCBI:SAMN05220858	Metcalf et al, Clin Microbiol Infect. 2016 Dec;22(12):1002
20151637	No	2015	GA	18 to 64	3	180	No	0.03	0.03	0.06	0.06	0.03	0.5	20.3949	NCBI:SAMN05220859	Metcalf et al, Clin Microbiol Infect. 2016 Dec;22(12):1002
20151638	No	2015	GA	18 to 64	15A	3811	No	0.03	0.03	0.06	0.06	0.03	0.5	98.8978	NCBI:SAMN05220860	Metcalf et al, Clin Microbiol Infect. 2016 Dec;22(12):1002
20151639	No	2015	GA	18 to 64	23A	338	Yes	0.25	0.06	0.06	0.06	0.12	0.5	25.4436	NCBI:SAMN05220861	Metcalf et al, Clin Microbiol Infect. 2016 Dec;22(12):1002
20151640	No	2015	GA	18 to 64	33F	100	No	0.03	0.03	0.06	0.06	0.03	0.5	58.423	NCBI:SAMN05220862	Metcalf et al, Clin Microbiol Infect. 2016 Dec;22(12):1002
20151641	No	2015	GA	>64	6C	1292	No	1	1	0.25	0.25	0.25	2	32.6883	NCBI:SAMN05220863	Metcalf et al, Clin Microbiol Infect. 2016 Dec;22(12):1002
20151642	Yes	2015	GA	5 to 17	23B	1373	Yes	0.25	0.12	0.06	0.12	0.12	0.5	271.981	NCBI:SAMN05220864	Metcalf et al, Clin Microbiol Infect. 2016 Dec;22(12):1002
20151885	No	2015	GA	18 to 64	19A	319	No	0.5	0.5	0.25	0.25	0.25	0.5	204.388	NCBI:SAMN05220865	Metcalf et al, Clin Microbiol Infect. 2016 Dec;22(12):1002
20151886	No	2015	GA	>64	17F	392	No	0.03	0.03	0.06	0.06	0.03	0.5	89.3005	NCBI:SAMN05220866	Metcalf et al, Clin Microbiol Infect. 2016 Dec;22(12):1002
20151887	No	2015	GA	18 to 64	9N	1257	No	0.03	0.03	0.06	0.06	0.03	0.5	234.199	NCBI:SAMN05220867	Metcalf et al, Clin Microbiol Infect. 2016 Dec;22(12):1002
20151888	No	2015	GA	>64	35F	446	No	0.03	0.03	0.06	0.06	0.03	0.5	158.748	NCBI:SAMN05220868	Metcalf et al, Clin Microbiol Infect. 2016 Dec;22(12):1002
20151890	No	2015	GA	18 to 64	16F	995	No	0.03	0.03	0.06	0.06	0.03	0.5	48.0669	NCBI:SAMN05220870	Metcalf et al, Clin Microbiol Infect. 2016 Dec;22(12):1002
20151891	Yes	2015	GA	18 to 64	12F	220	No	0.03	0.03	0.06	0.06	0.03	0.5	205.668	NCBI:SAMN05220871	Metcalf et al, Clin Microbiol Infect. 2016 Dec;22(12):1002
20151892	No	2015	GA	18 to 64	3	180	No	0.03	0.03	0.06	0.06	0.03	0.5	161.356	NCBI:SAMN05220872	Metcalf et al, Clin Microbiol Infect. 2016 Dec;22(12):1002
20151893	Yes	2015	GA	>64	35B	558	No	2	4	1	1	1	2	38.0537	NCBI:SAMN05220873	Metcalf et al, Clin Microbiol Infect. 2016 Dec;22(12):1002
20151894	No	2015	GA	>64	33F	673	No	0.03	0.03	0.06	0.06	0.03	0.5	19.6144	NCBI:SAMN05220874	Metcalf et al, Clin Microbiol Infect. 2016 Dec;22(12):1002
20151896	No	2015	GA	>64	23A	338	Yes	0.25	0.25	0.06	0.12	0.12	0.5	69.0104	NCBI:SAMN05220876	Metcalf et al, Clin Microbiol Infect. 2016 Dec;22(12):1002
20151897	No	2015	GA	>64	15A	3811	No	0.03	0.03	0.06	0.06	0.03	0.5	76.6775	NCBI:SAMN05220877	Metcalf et al, Clin Microbiol Infect. 2016 Dec;22(12):1002
20151898	Yes	2015	GA	5 to 17	23A	338	Yes	0.25	0.06	0.06	0.12	0.12	0.5	16.1097	NCBI:SAMN05220878	Metcalf et al, Clin Microbiol Infect. 2016 Dec;22(12):1002
20151899	No	2015	GA	>64	23B	5183	Yes	0.25	0.12	0.06	0.06	0.06	0.5	7.89677	NCBI:SAMN05220879	Metcalf et al, Clin Microbiol Infect. 2016 Dec;22(12):1002
20151900	No	2015	GA	18 to 64	15B	199	No	0.03	0.03	0.06	0.06	0.03	0.5	76.7374	NCBI:SAMN05220880	Metcalf et al, Clin Microbiol Infect. 2016 Dec;22(12):1002
20151901	No	2015	GA	18 to 64	7C	10443	No	0.03	0.03	0.06	0.06	0.03	0.5	141.611	NCBI:SAMN05220881	Metcalf et al, Clin Microbiol Infect. 2016 Dec;22(12):1002
20152129	Yes	2015	GA	18 to 64	15A	3811	No	0.03	0.03	0.06	0.06	0.03	0.5	275.698	NCBI:SAMN05220882	Metcalf et al, Clin Microbiol Infect. 2016 Dec;22(12):1002
20152130	No	2015	GA	18 to 64	35B	558	No	4	4	1	1	1	2	98.7121	NCBI:SAMN05220883	Metcalf et al, Clin Microbiol Infect. 2016 Dec;22(12):1002
20152131	No	2015	GA	>64	35B	156	No	2	1	0.5	1	1	2	586.783	NCBI:SAMN05220884	Metcalf et al, Clin Microbiol Infect. 2016 Dec;22(12):1002
20152132	No	2015	GA	>64	15A	3811	No	0.03	0.03	0.06	0.06	0.03	0.5	229.66	NCBI:SAMN05220885	Metcalf et al, Clin Microbiol Infect. 2016 Dec;22(12):1002
20152134	No	2015	GA	>64	11A	62	Yes	0.03	0.03	0.06	0.06	0.03	0.5	30.3769	NCBI:SAMN05220887	Metcalf et al, Clin Microbiol Infect. 2016 Dec;22(12):1002
20152135	No	2015	GA	18 to 64	15A	63	No	0.5	0.5	0.12	0.25	0.25	0.5	18.4586	NCBI:SAMN06282940	This study
20152151	No	2015	GA	18 to 64	10A	97	Yes	0.03	0.03	0.06	0.06	0.03	0.5	86.8104	NCBI:SAMN05220888	Metcalf et al, Clin Microbiol Infect. 2016 Dec;22(12):1002
20152152	No	2015	GA	18 to 64	8	1480	No	0.03	0.03	0.06	0.06	0.03	0.5	283.476	NCBI:SAMN05220889	Metcalf et al, Clin Microbiol Infect. 2016 Dec;22(12):1002
20152153	No	2015	GA	>64	15A	63	No	2	4	1	0.5	1	2	16.3586	NCBI:SAMN05220890	Metcalf et al, Clin Microbiol Infect. 2016 Dec;22(12):1002
20152154	No	2015	GA	>64	22F	433	No	0.03	0.03	0.06	0.06	0.03	0.5	113.242	NCBI:SAMN05220891	Metcalf et al, Clin Microbiol Infect. 2016 Dec;22(12):1002
20152155	No	2015	GA	18 to 64	19A	320	No	4	8	1	1	1	2	14.5201	NCBI:SAMN06282941	This study
20152156	Yes	2015	GA	18 to 64	15B	199	No	0.03	0.03	0.06	0.06	0.03	0.5	86.5255	NCBI:SAMN05220892	Metcalf et al, Clin Microbiol Infect. 2016 Dec;22(12):1002
20152158	No	2015	GA	>64	22F	7314	No	0.03	0.03	0.06	0.06	0.03	0.5	154.935	NCBI:SAMN05220894	Metcalf et al, Clin Microbiol Infect. 2016 Dec;22(12):1002
20152159	Yes	2015	GA	18 to 64	15A	63	No	0.25	0.03	0.06	0.06	0.06	0.5	155.853	NCBI:SAMN05220895	Metcalf et al, Clin Microbiol Infect. 2016 Dec;22(12):1002
20152190	No	2015	GA	>64	31	3548	No	0.03	0.03	0.06	0.06	0.03	0.5	57.0596	NCBI:SAMN05220897	Metcalf et al, Clin Microbiol Infect. 2016 Dec;22(12):1002
20152191	No	2015	GA	18 to 64	6C	1292	No	0.5	1	0.12	0.25	0.25	2	63.9072	NCBI:SAMN05220898	Metcalf et al, Clin Microbiol Infect. 2016 Dec;22(12):1002
20152192	No	2015	GA	18 to 64	31	568	No	0.03	0.03	0.06	0.06	0.03	0.5	113.322	NCBI:SAMN05220899	Metcalf et al, Clin Microbiol Infect. 2016 Dec;22(12):1002
20152193	No	2015	GA	>64	38	393	No	0.03	0.03	0.06	0.06	0.03	0.5	174.838	NCBI:SAMN05220900	Metcalf et al, Clin Microbiol Infect. 2016 Dec;22(12):1002
20152204	No	2015	NY	<2	19A	320	No	4	8	0.5	4	4	2	351.256	NCBI:SAMN05220902	Metcalf et al, Clin Microbiol Infect. 2016 Dec;22(12):1002
20152206	No	2015	NY	18 to 64	15A	3811	No	0.03	0.03	0.06	0.06	0.03	0.5	266.692	NCBI:SAMN05220903	Metcalf et al, Clin Microbiol Infect. 2016 Dec;22(12):1002
20152208	No	2015	NY	>64	3	180	No	0.03	0.03	0.06	0.06	0.03	0.5	142.556	NCBI:SAMN05220904	Metcalf et al, Clin Microbiol Infect. 2016 Dec;22(12):1002
20152209	No	2015	NY	>64	19F	654	No	0.03	0.03	0.06	0.06	0.03	0.5	289.055	NCBI:SAMN05220905	Metcalf et al, Clin Microbiol Infect. 2016 Dec;22(12):1002
20152210	No	2015	NY	18 to 64	10A	816	Yes	0.03	0.03	0.06	0.06	0.03	0.5	379.934	NCBI:SAMN05220906	Metcalf et al, Clin Microbiol Infect. 2016 Dec;22(12):1002
20152214	No	2015	NY	18 to 64	19A	320	No	4	8	1	1	1	2	92.1332	NCBI:SAMN05220907	Metcalf et al, Clin Microbiol Infect. 2016 Dec;22(12):1002
20152216	No	2015	NY	18 to 64	19A	320	No	8	8	1	8	8	2	241.574	NCBI:SAMN05220908	Metcalf et al, Clin Microbiol Infect. 2016 Dec;22(12):1002
20152217	No	2015	NY	18 to 64	3	10445	No	0.03	0.03	0.06	0.06	0.03	0.5	236.508	NCBI:SAMN05220909	Metcalf et al, Clin Microbiol Infect. 2016 Dec;22(12):1002
20152218	No	2015	NY	>64	7C	7260	No	0.03	0.03	0.06	0.06	0.03	0.5	360.349	NCBI:SAMN05220910	Metcalf et al, Clin Microbiol Infect. 2016 Dec;22(12):1002
20152219	Yes	2015	NY	>64	19A	1451	No	4	8	1	2	2	2	62.5854	NCBI:SAMN05220911	Metcalf et al, Clin Microbiol Infect. 2016 Dec;22(12):1002
20152220	No	2015	NY	18 to 64	9N	66	No	0.03	0.06	0.06	0.06	0.03	0.5	85.0743	NCBI:SAMN05220912	Metcalf et al, Clin Microbiol Infect. 2016 Dec;22(12):1002
20152222	Yes	2015	NY	5 to 17	22F	433	No	0.03	0.03	0.06	0.06	0.03	0.5	222.844	NCBI:SAMN05220913	Metcalf et al, Clin Microbiol Infect. 2016 Dec;22(12):1002
20152223	No	2015	NY	>64	3	180	No	0.03	0.03	0.06	0.06	0.03	0.5	189.863	NCBI:SAMN05220914	Metcalf et al, Clin Microbiol Infect. 2016 Dec;22(12):1002
20152224	No	2015	NY	18 to 64	9N	10447	No	0.03	0.03	0.06	0.06	0.03	0.5	213.952	NCBI:SAMN05220915	Metcalf et al, Clin Microbiol Infect. 2016 Dec;22(12):1002
20152240	No	2015	GA	>64	3	180	No	0.03	0.03	0.06	0.06	0.03	0.5	66.7573	NCBI:SAMN05220917	Metcalf et al, Clin Microbiol Infect. 2016 Dec;22(12):1002
20152241	No	2015	GA	>64	15A	63	No	0.5	0.5	0.12	0.25	0.5	0.5	159.835	NCBI:SAMN05220918	Metcalf et al, Clin Microbiol Infect. 2016 Dec;22(12):1002
20152242	No	2015	GA	>64	31	1111	No	0.03	0.03	0.06	0.06	0.03	0.5	97.5622	NCBI:SAMN05220919	Metcalf et al, Clin Microbiol Infect. 2016 Dec;22(12):1002
20152243	Yes	2015	GA	18 to 64	16F	8476	No	0.03	0.03	0.06	0.06	0.03	0.5	93.5945	NCBI:SAMN05220920	Metcalf et al, Clin Microbiol Infect. 2016 Dec;22(12):1002
20152244	Yes	2015	GA	<2	10A	11248	Yes	0.03	0.03	0.06	0.06	0.03	0.5	77.7918	NCBI:SAMN05220921	Metcalf et al, Clin Microbiol Infect. 2016 Dec;22(12):1002
20152245	No	2015	GA	>64	19A	695	No	0.12	0.06	0.06	0.06	0.06	0.5	82.9508	NCBI:SAMN05220922	Metcalf et al, Clin Microbiol Infect. 2016 Dec;22(12):1002
20152247	No	2015	GA	>64	35B	558	No	2	2	0.5	1	1	2	149.791	NCBI:SAMN05220924	Metcalf et al, Clin Microbiol Infect. 2016 Dec;22(12):1002
20152248	No	2015	GA	18 to 64	17F	392	No	0.03	0.03	0.06	0.06	0.03	0.5	164.346	NCBI:SAMN05220925	Metcalf et al, Clin Microbiol Infect. 2016 Dec;22(12):1002
20152250	No	2015	GA	18 to 64	15A	3811	No	0.03	0.03	0.06	0.06	0.03	0.5	83.6305	NCBI:SAMN05220927	Metcalf et al, Clin Microbiol Infect. 2016 Dec;22(12):1002
20152251	No	2015	GA	>64	23A	338	Yes	0.25	0.06	0.06	0.06	0.12	0.5	114.461	NCBI:SAMN05220928	Metcalf et al, Clin Microbiol Infect. 2016 Dec;22(12):1002
20152252	No	2015	GA	18 to 64	11A	62	No	0.03	0.03	0.06	0.06	0.03	0.5	105.853	NCBI:SAMN05220929	Metcalf et al, Clin Microbiol Infect. 2016 Dec;22(12):1002
20152253	No	2015	GA	>64	15A	63	No	0.12	0.06	0.06	0.06	0.03	0.5	155.098	NCBI:SAMN05220930	Metcalf et al, Clin Microbiol Infect. 2016 Dec;22(12):1002
20152254	No	2015	GA	18 to 64	31	568	No	0.03	0.03	0.06	0.06	0.03	0.5	153.884	NCBI:SAMN05220931	Metcalf et al, Clin Microbiol Infect. 2016 Dec;22(12):1002
20152257	No	2015	OR	2 to 4	19A	199	No	0.12	0.12	0.06	0.06	0.12	0.5	99.9438	NCBI:SAMN05220934	Metcalf et al, Clin Microbiol Infect. 2016 Dec;22(12):1002
20152258	No	2015	OR	18 to 64	3	180	No	0.03	0.03	0.06	0.06	0.03	0.5	174.092	NCBI:SAMN05220935	Metcalf et al, Clin Microbiol Infect. 2016 Dec;22(12):1002
20152259	No	2015	OR	18 to 64	23A	338	Yes	0.25	0.12	0.06	0.06	0.12	0.5	146.39	NCBI:SAMN05220936	Metcalf et al, Clin Microbiol Infect. 2016 Dec;22(12):1002
20152260	No	2015	OR	>64	22F	433	No	0.03	0.03	0.06	0.06	0.03	0.5	215.02	NCBI:SAMN05220937	Metcalf et al, Clin Microbiol Infect. 2016 Dec;22(12):1002
20152261	No	2015	OR	>64	6C	473	No	0.06	0.03	0.06	0.06	0.06	0.5	166.45	NCBI:SAMN05220938	Metcalf et al, Clin Microbiol Infect. 2016 Dec;22(12):1002
20152262	No	2015	OR	>64	3	180	No	0.06	0.06	0.06	0.25	0.25	1	532.701	NCBI:SAMN05220939	Metcalf et al, Clin Microbiol Infect. 2016 Dec;22(12):1002
20152263	No	2015	OR	>64	35F	1635	No	0.03	0.03	0.06	0.06	0.03	0.5	164.154	NCBI:SAMN05220940	Metcalf et al, Clin Microbiol Infect. 2016 Dec;22(12):1002
20152264	No	2015	OR	>64	12F	11249	No	0.03	0.03	0.06	0.06	0.03	0.5	467.202	NCBI:SAMN05220941	Metcalf et al, Clin Microbiol Infect. 2016 Dec;22(12):1002
20152265	No	2015	OR	18 to 64	8	1268	No	0.03	0.03	0.06	0.06	0.03	0.5	182.344	NCBI:SAMN05220942	Metcalf et al, Clin Microbiol Infect. 2016 Dec;22(12):1002
20152266	No	2015	OR	18 to 64	19A	695	No	0.12	0.06	0.06	0.06	0.06	0.5	246.463	NCBI:SAMN05220943	Metcalf et al, Clin Microbiol Infect. 2016 Dec;22(12):1002
20152268	No	2015	OR	<2	3	180	No	0.03	0.03	0.06	0.06	0.03	0.5	127.271	NCBI:SAMN05220945	Metcalf et al, Clin Microbiol Infect. 2016 Dec;22(12):1002
20152269	No	2015	OR	18 to 64	3	180	No	0.03	0.03	0.06	0.06	0.03	0.5	93.5607	NCBI:SAMN05220946	Metcalf et al, Clin Microbiol Infect. 2016 Dec;22(12):1002
20152270	No	2015	OR	>64	3	180	No	0.03	0.03	0.06	0.06	0.03	0.5	158.301	NCBI:SAMN05220947	Metcalf et al, Clin Microbiol Infect. 2016 Dec;22(12):1002
20152271	No	2015	OR	18 to 64	7F	191	No	0.03	0.03	0.06	0.06	0.03	0.5	242.205	NCBI:SAMN05220948	Metcalf et al, Clin Microbiol Infect. 2016 Dec;22(12):1002
20152272	No	2015	OR	18 to 64	11A	62	Yes	0.03	0.03	0.06	0.06	0.03	0.5	183.264	NCBI:SAMN05220949	Metcalf et al, Clin Microbiol Infect. 2016 Dec;22(12):1002
20152273	No	2015	OR	>64	34	547	No	0.03	0.03	0.06	0.06	0.03	0.5	171.134	NCBI:SAMN05220950	Metcalf et al, Clin Microbiol Infect. 2016 Dec;22(12):1002
20152274	No	2015	OR	18 to 64	22F	433	No	0.03	0.03	0.06	0.06	0.03	0.5	113.941	NCBI:SAMN05220951	Metcalf et al, Clin Microbiol Infect. 2016 Dec;22(12):1002
20152276	No	2015	OR	18 to 64	23A	338	Yes	0.25	0.06	0.06	0.06	0.12	0.5	185.289	NCBI:SAMN05220953	Metcalf et al, Clin Microbiol Infect. 2016 Dec;22(12):1002
20152278	No	2015	OR	>64	23A	438	No	0.03	0.03	0.06	0.06	0.03	0.5	161.095	NCBI:SAMN05220955	Metcalf et al, Clin Microbiol Infect. 2016 Dec;22(12):1002
20152422	No	2015	MN	>64	3	180	No	0.03	0.03	0.06	0.06	0.03	0.5	98.5355	NCBI:SAMN05220956	Metcalf et al, Clin Microbiol Infect. 2016 Dec;22(12):1002
20152423	No	2015	MN	>64	22F	10163	No	0.03	0.03	0.06	0.06	0.03	0.5	195.42	NCBI:SAMN05220957	Metcalf et al, Clin Microbiol Infect. 2016 Dec;22(12):1002
20152424	No	2015	MN	>64	8	1480	No	0.03	0.03	0.06	0.06	0.03	0.5	146.506	NCBI:SAMN05220958	Metcalf et al, Clin Microbiol Infect. 2016 Dec;22(12):1002
20152425	No	2015	MN	>64	7F	191	No	0.03	0.03	0.06	0.06	0.03	0.5	88.2606	NCBI:SAMN05220959	Metcalf et al, Clin Microbiol Infect. 2016 Dec;22(12):1002
20152426	No	2015	MN	>64	3	180	No	0.03	0.03	0.06	0.06	0.03	0.5	75.2499	NCBI:SAMN05220960	Metcalf et al, Clin Microbiol Infect. 2016 Dec;22(12):1002
20152427	No	2015	MN	2 to 4	16F	659	No	0.03	0.03	0.06	0.06	0.03	0.5	56.2101	NCBI:SAMN05220961	Metcalf et al, Clin Microbiol Infect. 2016 Dec;22(12):1002
20152428	No	2015	MN	>64	33F	9029	No	0.03	0.03	0.06	0.06	0.03	0.5	164.913	NCBI:SAMN05220962	Metcalf et al, Clin Microbiol Infect. 2016 Dec;22(12):1002
20152429	No	2015	MN	>64	38	393	No	0.03	0.03	0.06	0.06	0.03	0.5	328.637	NCBI:SAMN05220963	Metcalf et al, Clin Microbiol Infect. 2016 Dec;22(12):1002
20152430	No	2015	MN	18 to 64	22F	433	No	0.03	0.03	0.06	0.06	0.03	0.5	147.312	NCBI:SAMN05220964	Metcalf et al, Clin Microbiol Infect. 2016 Dec;22(12):1002
20152431	No	2015	MN	18 to 64	3	10457	No	0.03	0.03	0.06	0.06	0.03	0.5	106.03	NCBI:SAMN05220965	Metcalf et al, Clin Microbiol Infect. 2016 Dec;22(12):1002
20152432	No	2015	MN	18 to 64	8	1268	No	0.03	0.03	0.06	0.06	0.03	0.5	172.853	NCBI:SAMN05220966	Metcalf et al, Clin Microbiol Infect. 2016 Dec;22(12):1002
20152433	No	2015	MN	>64	3	180	No	0.03	0.03	0.06	0.06	0.03	0.5	127.041	NCBI:SAMN05220967	Metcalf et al, Clin Microbiol Infect. 2016 Dec;22(12):1002
20152434	No	2015	MN	18 to 64	8	1480	No	0.03	0.03	0.06	0.06	0.03	0.5	274.982	NCBI:SAMN05220968	Metcalf et al, Clin Microbiol Infect. 2016 Dec;22(12):1002
20152435	No	2015	MN	>64	8	1480	No	0.03	0.03	0.06	0.06	0.03	0.5	141.643	NCBI:SAMN05220969	Metcalf et al, Clin Microbiol Infect. 2016 Dec;22(12):1002
20152627	No	2015	GA	18 to 64	22F	433	No	0.03	0.03	0.06	0.06	0.03	0.5	177.118	NCBI:SAMN05220970	Metcalf et al, Clin Microbiol Infect. 2016 Dec;22(12):1002
20152628	Yes	2015	GA	18 to 64	6C	1379	No	0.5	1	0.12	0.5	0.25	2	324.96	NCBI:SAMN05220971	Metcalf et al, Clin Microbiol Infect. 2016 Dec;22(12):1002
20152629	No	2015	GA	>64	33F	100	No	0.03	0.03	0.06	0.06	0.03	0.5	239.105	NCBI:SAMN05220972	Metcalf et al, Clin Microbiol Infect. 2016 Dec;22(12):1002
20152630	No	2015	GA	>64	16F	659	No	0.03	0.03	0.06	0.06	0.03	0.5	231.991	NCBI:SAMN05220973	Metcalf et al, Clin Microbiol Infect. 2016 Dec;22(12):1002
20152632	No	2015	GA	>64	9N	1257	No	0.03	0.03	0.06	0.06	0.03	0.5	180.309	NCBI:SAMN05220975	Metcalf et al, Clin Microbiol Infect. 2016 Dec;22(12):1002
20152633	No	2015	GA	2 to 4	22F	7314	No	0.03	0.03	0.06	0.06	0.03	0.5	129.621	NCBI:SAMN05220976	Metcalf et al, Clin Microbiol Infect. 2016 Dec;22(12):1002
20152635	No	2015	GA	>64	35B	558	No	1	2	0.5	1	1	2	201.918	NCBI:SAMN05220978	Metcalf et al, Clin Microbiol Infect. 2016 Dec;22(12):1002
20152638	No	2015	GA	18 to 64	6C	1092	No	0.5	1	0.12	0.25	0.5	2	251.812	NCBI:SAMN05220979	Metcalf et al, Clin Microbiol Infect. 2016 Dec;22(12):1002
20152639	No	2015	GA	<2	19A	320	No	4	8	1	2	2	2	191.422	NCBI:SAMN05220980	Metcalf et al, Clin Microbiol Infect. 2016 Dec;22(12):1002
20152641	No	2015	GA	18 to 64	22F	433	No	0.03	0.03	0.06	0.06	0.03	0.5	163.594	NCBI:SAMN05220981	Metcalf et al, Clin Microbiol Infect. 2016 Dec;22(12):1002
20152643	No	2015	GA	18 to 64	9N	1257	No	0.03	0.03	0.06	0.06	0.03	0.5	30.2277	NCBI:SAMN05220982	Metcalf et al, Clin Microbiol Infect. 2016 Dec;22(12):1002
20152644	No	2015	GA	>64	12F	229	No	0.03	0.03	0.06	0.06	0.03	0.5	245.885	NCBI:SAMN05220983	Metcalf et al, Clin Microbiol Infect. 2016 Dec;22(12):1002
20152645	No	2015	GA	18 to 64	22F	433	No	0.03	0.03	0.06	0.06	0.03	0.5	272.737	NCBI:SAMN05220984	Metcalf et al, Clin Microbiol Infect. 2016 Dec;22(12):1002
20152646	No	2015	GA	18 to 64	8	53	No	0.03	0.03	0.06	0.06	0.03	0.5	164.066	NCBI:SAMN05220985	Metcalf et al, Clin Microbiol Infect. 2016 Dec;22(12):1002
20152647	No	2015	GA	<2	15B	7479	No	0.25	0.5	0.25	0.06	0.12	0.5	166.433	NCBI:SAMN05220986	Metcalf et al, Clin Microbiol Infect. 2016 Dec;22(12):1002
20152649	No	2015	GA	18 to 64	35B	558	No	2	2	0.5	1	1	2	179.596	NCBI:SAMN05220988	Metcalf et al, Clin Microbiol Infect. 2016 Dec;22(12):1002
20152650	Yes	2015	GA	18 to 64	19A	320	No	4	8	1	2	2	2	112.829	NCBI:SAMN05220989	Metcalf et al, Clin Microbiol Infect. 2016 Dec;22(12):1002
20152651	No	2015	GA	>64	35B	558	No	2	4	0.5	1	1	2	196.801	NCBI:SAMN05220990	Metcalf et al, Clin Microbiol Infect. 2016 Dec;22(12):1002
20152652	No	2015	GA	<2	35B	11250	No	2	8	1	1	1	2	197.289	NCBI:SAMN05220991	Metcalf et al, Clin Microbiol Infect. 2016 Dec;22(12):1002
20152653	No	2015	GA	18 to 64	15A	63	No	0.25	0.25	0.06	0.06	0.12	0.5	325.498	NCBI:SAMN05220992	Metcalf et al, Clin Microbiol Infect. 2016 Dec;22(12):1002
20152654	No	2015	GA	>64	22F	7314	No	0.03	0.03	0.06	0.06	0.03	0.5	145.646	NCBI:SAMN05220993	Metcalf et al, Clin Microbiol Infect. 2016 Dec;22(12):1002
20152655	No	2015	GA	>64	6B	11251	No	2	8	1	1	1	2	323.537	NCBI:SAMN05220994	Metcalf et al, Clin Microbiol Infect. 2016 Dec;22(12):1002
20152656	Yes	2015	GA	18 to 64	23A	10458	Yes	0.5	0.25	0.06	0.25	0.25	0.5	219.296	NCBI:SAMN05220995	Metcalf et al, Clin Microbiol Infect. 2016 Dec;22(12):1002
20152658	No	2015	NM	>64	3	180	No	0.03	0.03	0.06	0.06	0.03	0.5	54.4092	NCBI:SAMN05220996	Metcalf et al, Clin Microbiol Infect. 2016 Dec;22(12):1002
20152662	No	2015	NM	18 to 64	15B	199	No	0.03	0.03	0.06	0.06	0.03	0.5	153.61	NCBI:SAMN05220997	Metcalf et al, Clin Microbiol Infect. 2016 Dec;22(12):1002
20152663	No	2015	NM	<2	16F	10459	No	0.03	0.03	0.06	0.06	0.03	0.5	116.208	NCBI:SAMN05220998	Metcalf et al, Clin Microbiol Infect. 2016 Dec;22(12):1002
20152664	No	2015	NM	>64	3	180	No	0.03	0.03	0.06	0.06	0.03	0.5	172.64	NCBI:SAMN05220999	Metcalf et al, Clin Microbiol Infect. 2016 Dec;22(12):1002
20152665	No	2015	NM	>64	23B	1373	Yes	0.25	0.06	0.06	0.12	0.06	0.5	176.287	NCBI:SAMN05221000	Metcalf et al, Clin Microbiol Infect. 2016 Dec;22(12):1002
20152666	No	2015	NM	>64	23A	338	Yes	0.25	0.12	0.06	0.12	0.12	0.5	62.6838	NCBI:SAMN05221001	Metcalf et al, Clin Microbiol Infect. 2016 Dec;22(12):1002
20152668	No	2015	NM	18 to 64	3	180	No	0.03	0.03	0.06	0.06	0.03	0.5	129.994	NCBI:SAMN05221002	Metcalf et al, Clin Microbiol Infect. 2016 Dec;22(12):1002
20152669	No	2015	NM	18 to 64	3	180	No	0.03	0.03	0.06	0.06	0.03	0.5	104.999	NCBI:SAMN05221003	Metcalf et al, Clin Microbiol Infect. 2016 Dec;22(12):1002
20152670	No	2015	NM	>64	8	1480	No	0.03	0.03	0.06	0.06	0.03	0.5	45.091	NCBI:SAMN05221004	Metcalf et al, Clin Microbiol Infect. 2016 Dec;22(12):1002
20152671	No	2015	NM	>64	7F	191	No	0.03	0.03	0.06	0.06	0.03	0.5	266.358	NCBI:SAMN06282942	This study
20152673	No	2015	NM	>64	3	NA	No	0.03	0.03	0.06	0.06	0.03	0.5	149.753	NCBI:SAMN05221006	Metcalf et al, Clin Microbiol Infect. 2016 Dec;22(12):1002
20152675	No	2015	NM	5 to 17	33F	2705	No	0.03	0.03	0.06	0.06	0.03	0.5	167.762	NCBI:SAMN05221007	Metcalf et al, Clin Microbiol Infect. 2016 Dec;22(12):1002
20152676	No	2015	NM	18 to 64	12F	220	No	0.03	0.03	0.06	0.06	0.03	0.5	96.8501	NCBI:SAMN05221008	Metcalf et al, Clin Microbiol Infect. 2016 Dec;22(12):1002
20152677	No	2015	NM	18 to 64	19F	11602	No	0.03	0.03	0.06	0.06	0.03	0.5	117.309	NCBI:SAMN05221009	Metcalf et al, Clin Microbiol Infect. 2016 Dec;22(12):1002
20152678	No	2015	NM	18 to 64	16F	1840	No	0.06	0.06	0.06	0.06	0.12	0.5	77.9792	NCBI:SAMN05221010	Metcalf et al, Clin Microbiol Infect. 2016 Dec;22(12):1002
20152679	No	2015	NM	18 to 64	4	10172	No	0.03	0.03	0.06	0.06	0.03	0.5	131.221	NCBI:SAMN05221011	Metcalf et al, Clin Microbiol Infect. 2016 Dec;22(12):1002
20152680	No	2015	NM	18 to 64	8	1480	No	0.03	0.03	0.06	0.06	0.03	0.5	42.173	NCBI:SAMN05221012	Metcalf et al, Clin Microbiol Infect. 2016 Dec;22(12):1002
20152681	No	2015	NM	>64	9N	4666	No	0.03	0.03	0.06	0.06	0.03	0.5	198.391	NCBI:SAMN05221013	Metcalf et al, Clin Microbiol Infect. 2016 Dec;22(12):1002
20152682	No	2015	NM	18 to 64	9N	66	No	0.03	0.03	0.06	0.06	0.03	0.5	196.092	NCBI:SAMN05221014	Metcalf et al, Clin Microbiol Infect. 2016 Dec;22(12):1002
20152683	No	2015	NM	18 to 64	8	1480	No	0.03	0.03	0.06	0.06	0.03	0.5	111.474	NCBI:SAMN05221015	Metcalf et al, Clin Microbiol Infect. 2016 Dec;22(12):1002
20152685	No	2015	NM	18 to 64	20	1257	No	0.03	0.03	0.06	0.06	0.03	0.5	101.624	NCBI:SAMN05221016	Metcalf et al, Clin Microbiol Infect. 2016 Dec;22(12):1002
20152687	No	2015	NM	18 to 64	8	63	No	0.12	0.06	0.06	0.06	0.06	0.5	139.051	NCBI:SAMN05221017	Metcalf et al, Clin Microbiol Infect. 2016 Dec;22(12):1002
20152689	No	2015	NM	18 to 64	31	11563	No	0.03	0.03	0.06	0.06	0.03	0.5	167.964	NCBI:SAMN06282943	This study
20152690	No	2015	NM	>64	3	180	No	0.03	0.03	0.06	0.06	0.03	0.5	89.8654	NCBI:SAMN06282944	This study
20152691	No	2015	NM	18 to 64	17F	NA	No	0.03	0.03	0.06	0.06	0.03	0.5	221.457	NCBI:SAMN05221018	Metcalf et al, Clin Microbiol Infect. 2016 Dec;22(12):1002
20152692	No	2015	NM	<2	22F	7314	No	0.03	0.03	0.06	0.06	0.03	0.5	67.1609	NCBI:SAMN05221019	Metcalf et al, Clin Microbiol Infect. 2016 Dec;22(12):1002
20152694	Yes	2015	NM	>64	35B	558	No	2	2	0.5	1	1	2	95.0151	NCBI:SAMN05221020	Metcalf et al, Clin Microbiol Infect. 2016 Dec;22(12):1002
20152695	No	2015	NM	18 to 64	8	1480	No	0.03	0.03	0.06	0.06	0.03	0.5	117.701	NCBI:SAMN05221021	Metcalf et al, Clin Microbiol Infect. 2016 Dec;22(12):1002
20152697	No	2015	NM	>64	3	180	No	0.03	0.03	0.06	0.06	0.03	0.5	93.9456	NCBI:SAMN05221022	Metcalf et al, Clin Microbiol Infect. 2016 Dec;22(12):1002
20152698	No	2015	NM	>64	33F	100	No	0.06	0.03	0.06	0.12	0.12	0.5	144.315	NCBI:SAMN05221023	Metcalf et al, Clin Microbiol Infect. 2016 Dec;22(12):1002
20152699	No	2015	NM	>64	8	1480	No	0.03	0.03	0.06	0.06	0.03	0.5	73.5177	NCBI:SAMN05221024	Metcalf et al, Clin Microbiol Infect. 2016 Dec;22(12):1002
20152700	No	2015	NM	18 to 64	3	180	No	0.03	0.03	0.06	0.06	0.03	0.5	157.642	NCBI:SAMN05221025	Metcalf et al, Clin Microbiol Infect. 2016 Dec;22(12):1002
20152701	No	2015	NM	>64	11A	62	No	0.03	0.03	0.06	0.06	0.03	0.5	96.7364	NCBI:SAMN05221026	Metcalf et al, Clin Microbiol Infect. 2016 Dec;22(12):1002
20152702	No	2015	NM	18 to 64	10A	1263	No	0.03	0.03	0.06	0.06	0.03	0.5	211.979	NCBI:SAMN05221027	Metcalf et al, Clin Microbiol Infect. 2016 Dec;22(12):1002
20152703	No	2015	NM	2 to 4	3	180	No	0.03	0.03	0.06	0.06	0.03	0.5	185.316	NCBI:SAMN06282945	This study
20152704	No	2015	NM	>64	3	180	No	0.03	0.03	0.06	0.06	0.03	0.5	156.145	NCBI:SAMN05221028	Metcalf et al, Clin Microbiol Infect. 2016 Dec;22(12):1002
20152705	No	2015	NM	18 to 64	20	1257	No	0.03	0.03	0.06	0.06	0.03	0.5	128.997	NCBI:SAMN05221029	Metcalf et al, Clin Microbiol Infect. 2016 Dec;22(12):1002
20152706	No	2015	NM	18 to 64	3	180	No	0.03	0.03	0.06	0.06	0.03	0.5	123.135	NCBI:SAMN05221030	Metcalf et al, Clin Microbiol Infect. 2016 Dec;22(12):1002
20152707	No	2015	NM	<2	16F	1840	No	0.03	0.03	0.06	0.06	0.03	0.5	49.9282	NCBI:SAMN05221031	Metcalf et al, Clin Microbiol Infect. 2016 Dec;22(12):1002
20152709	No	2015	NM	>64	3	180	No	0.03	0.03	0.06	0.06	0.03	0.5	76.2929	NCBI:SAMN05221033	Metcalf et al, Clin Microbiol Infect. 2016 Dec;22(12):1002
20152710	No	2015	NM	18 to 64	10A	816	Yes	0.03	0.03	0.06	0.06	0.03	0.5	78.6136	NCBI:SAMN05221034	Metcalf et al, Clin Microbiol Infect. 2016 Dec;22(12):1002
20152711	No	2015	NM	18 to 64	20	1257	No	0.03	0.03	0.06	0.06	0.03	0.5	277.353	NCBI:SAMN05221035	Metcalf et al, Clin Microbiol Infect. 2016 Dec;22(12):1002
20152712	No	2015	NM	>64	35B	558	No	2	4	1	1	1	2	78.7283	NCBI:SAMN05221036	Metcalf et al, Clin Microbiol Infect. 2016 Dec;22(12):1002
20152713	No	2015	NM	18 to 64	8	1480	No	0.03	0.03	0.06	0.06	0.03	0.5	47.789	NCBI:SAMN05221037	Metcalf et al, Clin Microbiol Infect. 2016 Dec;22(12):1002
20152714	No	2015	NM	>64	3	180	No	0.03	0.03	0.06	0.06	0.03	0.5	121.512	NCBI:SAMN05221038	Metcalf et al, Clin Microbiol Infect. 2016 Dec;22(12):1002
20152715	No	2015	NM	18 to 64	20	1257	No	0.03	0.03	0.06	0.06	0.03	0.5	103.619	NCBI:SAMN05221039	Metcalf et al, Clin Microbiol Infect. 2016 Dec;22(12):1002
20152716	No	2015	NM	>64	23B	1448	No	0.03	0.03	0.06	0.06	0.03	1	186.767	NCBI:SAMN05221040	Metcalf et al, Clin Microbiol Infect. 2016 Dec;22(12):1002
20152717	No	2015	NM	<2	12F	220	No	0.03	0.03	0.06	0.06	0.03	0.5	224.392	NCBI:SAMN05221041	Metcalf et al, Clin Microbiol Infect. 2016 Dec;22(12):1002
20152718	No	2015	NM	18 to 64	12F	220	No	0.03	0.03	0.06	0.06	0.03	0.5	340.581	NCBI:SAMN05221042	Metcalf et al, Clin Microbiol Infect. 2016 Dec;22(12):1002
20152719	No	2015	NM	18 to 64	12F	220	No	0.03	0.03	0.06	0.06	0.03	0.5	52.0345	NCBI:SAMN05221043	Metcalf et al, Clin Microbiol Infect. 2016 Dec;22(12):1002
20152720	No	2015	NM	18 to 64	12F	220	No	0.03	0.03	0.06	0.06	0.03	0.5	376.336	NCBI:SAMN05221044	Metcalf et al, Clin Microbiol Infect. 2016 Dec;22(12):1002
20152721	No	2015	NM	18 to 64	12F	220	No	0.03	0.03	0.06	0.06	0.03	0.5	113.138	NCBI:SAMN05221045	Metcalf et al, Clin Microbiol Infect. 2016 Dec;22(12):1002
20152722	No	2015	NM	>64	22F	433	No	0.03	0.03	0.06	0.06	0.03	0.5	62.6107	NCBI:SAMN05221046	Metcalf et al, Clin Microbiol Infect. 2016 Dec;22(12):1002
20152723	No	2015	NM	>64	23A	338	Yes	0.25	0.06	0.06	0.12	0.12	0.5	114.442	NCBI:SAMN05221047	Metcalf et al, Clin Microbiol Infect. 2016 Dec;22(12):1002
20152724	No	2015	NM	18 to 64	12F	220	No	0.03	0.03	0.06	0.06	0.03	0.5	117.92	NCBI:SAMN05221048	Metcalf et al, Clin Microbiol Infect. 2016 Dec;22(12):1002
20152725	No	2015	NM	18 to 64	15A	3058	No	0.03	0.03	0.06	0.06	0.03	0.5	95.1937	NCBI:SAMN05221049	Metcalf et al, Clin Microbiol Infect. 2016 Dec;22(12):1002
20152726	No	2015	NM	18 to 64	33F	100	No	0.03	0.03	0.06	0.06	0.03	0.5	166.623	NCBI:SAMN05221050	Metcalf et al, Clin Microbiol Infect. 2016 Dec;22(12):1002
20152727	No	2015	NM	18 to 64	19A	320	No	4	8	1	4	4	2	129.926	NCBI:SAMN05221051	Metcalf et al, Clin Microbiol Infect. 2016 Dec;22(12):1002
20152803	No	2015	GA	>64	12F	220	No	0.03	0.03	0.06	0.06	0.03	0.5	92.4976	NCBI:SAMN05221052	Metcalf et al, Clin Microbiol Infect. 2016 Dec;22(12):1002
20152804	No	2015	GA	>64	6C	8446	No	0.03	0.03	0.06	0.06	0.03	0.5	151.047	NCBI:SAMN05221053	Metcalf et al, Clin Microbiol Infect. 2016 Dec;22(12):1002
20152805	No	2015	GA	>64	35B	558	No	2	4	1	1	1	2	22.7421	NCBI:SAMN05221054	Metcalf et al, Clin Microbiol Infect. 2016 Dec;22(12):1002
20152806	No	2015	GA	>64	23A	42	No	0.03	0.03	0.06	0.06	0.03	0.5	45.8444	NCBI:SAMN05221055	Metcalf et al, Clin Microbiol Infect. 2016 Dec;22(12):1002
20152807	No	2015	GA	18 to 64	7C	1797	No	0.03	0.03	0.06	0.06	0.03	0.5	55.3974	NCBI:SAMN05221056	Metcalf et al, Clin Microbiol Infect. 2016 Dec;22(12):1002
20152808	No	2015	GA	18 to 64	16F	414	No	0.03	0.03	0.06	0.06	0.03	0.5	56.0113	NCBI:SAMN05221057	Metcalf et al, Clin Microbiol Infect. 2016 Dec;22(12):1002
20152809	No	2015	GA	18 to 64	3	180	No	0.03	0.03	0.06	0.06	0.03	0.5	103.975	NCBI:SAMN05221058	Metcalf et al, Clin Microbiol Infect. 2016 Dec;22(12):1002
20152810	Yes	2015	GA	18 to 64	19A	677	No	0.03	0.03	0.06	0.06	0.03	0.5	61.7932	NCBI:SAMN05221059	Metcalf et al, Clin Microbiol Infect. 2016 Dec;22(12):1002
20152811	No	2015	GA	5 to 17	22F	433	No	0.03	0.03	0.06	0.06	0.03	0.5	122.451	NCBI:SAMN05221060	Metcalf et al, Clin Microbiol Infect. 2016 Dec;22(12):1002
20152812	No	2015	GA	18 to 64	10A	816	Yes	0.03	0.06	0.06	0.06	0.03	0.5	216.162	NCBI:SAMN05221061	Metcalf et al, Clin Microbiol Infect. 2016 Dec;22(12):1002
20152813	No	2015	GA	18 to 64	22F	433	No	0.03	0.03	0.06	0.06	0.03	0.5	38.676	NCBI:SAMN05221062	Metcalf et al, Clin Microbiol Infect. 2016 Dec;22(12):1002
20152814	No	2015	GA	>64	16F	659	No	0.03	0.03	0.06	0.06	0.03	0.5	80.1291	NCBI:SAMN05221063	Metcalf et al, Clin Microbiol Infect. 2016 Dec;22(12):1002
20152815	No	2015	GA	18 to 64	11A	62	No	0.03	0.03	0.06	0.06	0.03	0.5	153.298	NCBI:SAMN05221064	Metcalf et al, Clin Microbiol Infect. 2016 Dec;22(12):1002
20152816	No	2015	GA	18 to 64	9N	66	No	0.03	0.03	0.06	0.06	0.03	0.5	143.99	NCBI:SAMN05221065	Metcalf et al, Clin Microbiol Infect. 2016 Dec;22(12):1002
20152817	No	2015	GA	>64	12F	220	No	0.03	0.03	0.06	0.06	0.03	0.5	256.822	NCBI:SAMN05221066	Metcalf et al, Clin Microbiol Infect. 2016 Dec;22(12):1002
20152818	No	2015	GA	18 to 64	19F	654	No	0.03	0.03	0.06	0.06	0.03	0.5	239.193	NCBI:SAMN05221067	Metcalf et al, Clin Microbiol Infect. 2016 Dec;22(12):1002
20152819	No	2015	GA	18 to 64	19A	156	No	1	2	0.25	0.5	0.5	2	232.322	NCBI:SAMN05221068	Metcalf et al, Clin Microbiol Infect. 2016 Dec;22(12):1002
20152820	No	2015	GA	18 to 64	16F	659	No	0.03	0.03	0.06	0.06	0.03	0.5	164.109	NCBI:SAMN05221069	Metcalf et al, Clin Microbiol Infect. 2016 Dec;22(12):1002
20152821	No	2015	GA	18 to 64	16F	659	No	0.03	0.03	0.06	0.06	0.03	0.5	267.515	NCBI:SAMN05221070	Metcalf et al, Clin Microbiol Infect. 2016 Dec;22(12):1002
20152822	No	2015	GA	18 to 64	11A	62	No	0.03	0.03	0.06	0.06	0.06	0.5	137.871	NCBI:SAMN05221071	Metcalf et al, Clin Microbiol Infect. 2016 Dec;22(12):1002
20152823	No	2015	GA	>64	12F	220	No	0.03	0.03	0.06	0.06	0.03	0.5	214.425	NCBI:SAMN05221072	Metcalf et al, Clin Microbiol Infect. 2016 Dec;22(12):1002
20152824	No	2015	GA	18 to 64	3	180	No	0.03	0.03	0.06	0.06	0.03	0.5	102.448	NCBI:SAMN05221073	Metcalf et al, Clin Microbiol Infect. 2016 Dec;22(12):1002
20152825	No	2015	GA	18 to 64	12F	220	No	0.03	0.03	0.06	0.06	0.03	0.5	67.8726	NCBI:SAMN05221074	Metcalf et al, Clin Microbiol Infect. 2016 Dec;22(12):1002
20152826	No	2015	GA	18 to 64	33A	1012	No	0.03	0.03	0.06	0.06	0.03	0.5	189.427	NCBI:SAMN05221075	Metcalf et al, Clin Microbiol Infect. 2016 Dec;22(12):1002
20152828	No	2015	GA	18 to 64	7C	10460	No	0.03	0.03	0.06	0.06	0.03	0.5	111.408	NCBI:SAMN05221076	Metcalf et al, Clin Microbiol Infect. 2016 Dec;22(12):1002
20152829	No	2015	GA	18 to 64	23A	338	Yes	0.25	0.06	0.06	0.12	0.12	0.5	49.1629	NCBI:SAMN05221077	Metcalf et al, Clin Microbiol Infect. 2016 Dec;22(12):1002
20152830	No	2015	GA	>64	23B	439	Yes	0.03	0.03	0.06	0.06	0.03	0.5	84.4753	NCBI:SAMN05221078	Metcalf et al, Clin Microbiol Infect. 2016 Dec;22(12):1002
20152831	No	2015	GA	18 to 64	15A	63	No	0.25	0.25	0.06	0.06	0.12	0.5	112.237	NCBI:SAMN05221079	Metcalf et al, Clin Microbiol Infect. 2016 Dec;22(12):1002
20152877	No	2015	TN	<2	35B	156	No	2	4	1	1	1	2	143.897	NCBI:SAMN05221081	Metcalf et al, Clin Microbiol Infect. 2016 Dec;22(12):1002
20152878	No	2015	TN	NA	3	180	No	0.03	0.03	0.06	0.06	0.03	0.5	68.8556	NCBI:SAMN05221082	Metcalf et al, Clin Microbiol Infect. 2016 Dec;22(12):1002
20152879	Yes	2015	TN	>64	3	180	No	0.03	0.03	0.06	0.06	0.03	0.5	154.114	NCBI:SAMN05221083	Metcalf et al, Clin Microbiol Infect. 2016 Dec;22(12):1002
20152880	No	2015	TN	>64	15B	3280	No	0.25	0.5	0.12	0.12	0.12	0.5	71.4728	NCBI:SAMN05221084	Metcalf et al, Clin Microbiol Infect. 2016 Dec;22(12):1002
20152881	Yes	2015	TN	18 to 64	23B	1373	Yes	0.25	0.06	0.06	0.06	0.12	0.5	116.129	NCBI:SAMN05221085	Metcalf et al, Clin Microbiol Infect. 2016 Dec;22(12):1002
20152882	No	2015	TN	18 to 64	7C	4510	No	0.03	0.03	0.06	0.06	0.03	0.5	102.219	NCBI:SAMN05221086	Metcalf et al, Clin Microbiol Infect. 2016 Dec;22(12):1002
20152883	No	2015	TN	18 to 64	19A	320	No	4	8	1	2	2	2	12.655	NCBI:SAMN06282946	This study
20152884	No	2015	TN	18 to 64	35B	9910	No	2	2	1	1	1	2	183.303	NCBI:SAMN05221087	Metcalf et al, Clin Microbiol Infect. 2016 Dec;22(12):1002
20152885	No	2015	TN	18 to 64	3	180	No	0.03	0.03	0.06	0.06	0.03	0.5	64.7636	NCBI:SAMN05221088	Metcalf et al, Clin Microbiol Infect. 2016 Dec;22(12):1002
20152887	No	2015	TN	>64	22F	7314	No	0.03	0.03	0.06	0.06	0.03	0.5	38.9183	NCBI:SAMN05221090	Metcalf et al, Clin Microbiol Infect. 2016 Dec;22(12):1002
20152888	No	2015	TN	18 to 64	19A	320	No	2	2	0.5	2	0.5	2	21.2042	NCBI:SAMN05221091	Metcalf et al, Clin Microbiol Infect. 2016 Dec;22(12):1002
20152889	No	2015	TN	18 to 64	19A	320	No	4	8	1	1	2	2	31.0571	NCBI:SAMN05221092	Metcalf et al, Clin Microbiol Infect. 2016 Dec;22(12):1002
20152890	No	2015	TN	18 to 64	7F	191	No	0.03	0.03	0.06	0.06	0.03	0.5	222.163	NCBI:SAMN05221093	Metcalf et al, Clin Microbiol Infect. 2016 Dec;22(12):1002
20152891	No	2015	TN	NA	11A	62	Yes	0.03	0.03	0.06	0.06	0.03	0.5	238.392	NCBI:SAMN05221094	Metcalf et al, Clin Microbiol Infect. 2016 Dec;22(12):1002
20152892	No	2015	TN	18 to 64	16F	1840	No	0.03	0.03	0.06	0.06	0.03	0.5	112.574	NCBI:SAMN05221095	Metcalf et al, Clin Microbiol Infect. 2016 Dec;22(12):1002
20152893	No	2015	TN	>64	23A	338	Yes	0.25	0.03	0.06	0.06	0.03	0.5	398.38	NCBI:SAMN05221096	Metcalf et al, Clin Microbiol Infect. 2016 Dec;22(12):1002
20152894	No	2015	TN	18 to 64	7C	11252	No	0.03	0.03	0.06	0.06	0.03	0.5	421.116	NCBI:SAMN05221097	Metcalf et al, Clin Microbiol Infect. 2016 Dec;22(12):1002
20152895	No	2015	TN	18 to 64	10A	816	Yes	0.03	0.03	0.06	0.06	0.03	0.5	237.223	NCBI:SAMN05221098	Metcalf et al, Clin Microbiol Infect. 2016 Dec;22(12):1002
20152896	No	2015	TN	>64	35B	558	No	2	2	0.5	0.5	1	2	143.256	NCBI:SAMN05221099	Metcalf et al, Clin Microbiol Infect. 2016 Dec;22(12):1002
20152897	No	2015	TN	>64	6C	10461	No	1	1	0.25	0.5	0.5	2	286.602	NCBI:SAMN05221100	Metcalf et al, Clin Microbiol Infect. 2016 Dec;22(12):1002
20152898	No	2015	TN	>64	19F	654	No	0.03	0.03	0.06	0.06	0.03	0.5	255.237	NCBI:SAMN05221101	Metcalf et al, Clin Microbiol Infect. 2016 Dec;22(12):1002
20152899	No	2015	TN	NA	23B	1847	Yes	0.03	0.03	0.06	0.06	0.03	0.5	109.863	NCBI:SAMN05221102	Metcalf et al, Clin Microbiol Infect. 2016 Dec;22(12):1002
20152900	No	2015	TN	>64	16F	10464	No	1	1	0.25	0.5	0.5	2	97.3691	NCBI:SAMN05221103	Metcalf et al, Clin Microbiol Infect. 2016 Dec;22(12):1002
20152902	No	2015	TN	>64	12F	220	No	0.03	0.03	0.06	0.06	0.03	0.5	204.059	NCBI:SAMN05221105	Metcalf et al, Clin Microbiol Infect. 2016 Dec;22(12):1002
20152903	No	2015	TN	18 to 64	22F	433	No	0.03	0.03	0.06	0.06	0.03	0.5	194.52	NCBI:SAMN05221106	Metcalf et al, Clin Microbiol Infect. 2016 Dec;22(12):1002
20152904	No	2015	TN	NA	23A	8080	Yes	0.25	0.12	0.06	0.12	0.12	0.5	252.796	NCBI:SAMN05221107	Metcalf et al, Clin Microbiol Infect. 2016 Dec;22(12):1002
20152905	No	2015	TN	18 to 64	17F	10465	No	0.12	0.03	0.06	0.12	0.12	0.5	225.221	NCBI:SAMN05221108	Metcalf et al, Clin Microbiol Infect. 2016 Dec;22(12):1002
20152906	No	2015	TN	18 to 64	9N	632	No	0.03	0.03	0.06	0.06	0.03	0.5	340.535	NCBI:SAMN05221109	Metcalf et al, Clin Microbiol Infect. 2016 Dec;22(12):1002
20152907	No	2015	TN	18 to 64	3	180	No	0.06	0.06	0.06	0.25	0.25	1	181.174	NCBI:SAMN05221110	Metcalf et al, Clin Microbiol Infect. 2016 Dec;22(12):1002
20152908	No	2015	TN	18 to 64	20	1257	No	0.03	0.03	0.06	0.06	0.03	0.5	121.978	NCBI:SAMN05221111	Metcalf et al, Clin Microbiol Infect. 2016 Dec;22(12):1002
20152909	No	2015	TN	18 to 64	15A	63	No	0.5	0.5	0.12	0.5	0.5	2	153.493	NCBI:SAMN05221112	Metcalf et al, Clin Microbiol Infect. 2016 Dec;22(12):1002
20152910	No	2015	TN	18 to 64	23F	81	No	2	2	0.5	2	2	2	153.57	NCBI:SAMN05221113	Metcalf et al, Clin Microbiol Infect. 2016 Dec;22(12):1002
20152911	No	2015	TN	2 to 4	23B	1373	Yes	0.25	0.06	0.06	0.12	0.12	0.5	164.279	NCBI:SAMN05221114	Metcalf et al, Clin Microbiol Infect. 2016 Dec;22(12):1002
20152912	No	2015	TN	>64	22F	7314	No	0.03	0.03	0.06	0.06	0.03	0.5	102.948	NCBI:SAMN05221115	Metcalf et al, Clin Microbiol Infect. 2016 Dec;22(12):1002
20152913	No	2015	OR	18 to 64	12F	11249	No	0.03	0.03	0.06	0.06	0.03	0.5	152.467	NCBI:SAMN05221116	Metcalf et al, Clin Microbiol Infect. 2016 Dec;22(12):1002
20152914	No	2015	OR	18 to 64	21	432	No	0.03	0.03	0.06	0.06	0.03	0.5	101.308	NCBI:SAMN06282947	This study
20152915	Yes	2015	OR	18 to 64	7C	1797	No	0.03	0.03	0.06	0.06	0.03	0.5	79.2664	NCBI:SAMN06282948	This study
20152916	Yes	2015	OR	18 to 64	6B	1845	No	2	4	1	1	1	2	135.29	NCBI:SAMN05221117	Metcalf et al, Clin Microbiol Infect. 2016 Dec;22(12):1002
20152917	No	2015	OR	>64	33F	100	No	0.03	0.03	0.06	0.06	0.03	0.5	108.207	NCBI:SAMN05221118	Metcalf et al, Clin Microbiol Infect. 2016 Dec;22(12):1002
20152918	No	2015	OR	18 to 64	3	180	No	0.03	0.03	0.06	0.06	0.03	0.5	59.1299	NCBI:SAMN05221119	Metcalf et al, Clin Microbiol Infect. 2016 Dec;22(12):1002
20152919	No	2015	OR	18 to 64	10A	816	Yes	0.03	0.03	0.06	0.06	0.03	0.5	182.623	NCBI:SAMN05221120	Metcalf et al, Clin Microbiol Infect. 2016 Dec;22(12):1002
20152920	No	2015	OR	2 to 4	23B	1373	Yes	0.25	0.06	0.06	0.06	0.06	0.5	74.2972	NCBI:SAMN05221121	Metcalf et al, Clin Microbiol Infect. 2016 Dec;22(12):1002
20152921	No	2015	OR	<2	11A	62	No	0.03	0.03	0.06	0.06	0.03	0.5	46.0088	NCBI:SAMN05221122	Metcalf et al, Clin Microbiol Infect. 2016 Dec;22(12):1002
20152922	No	2015	OR	5 to 17	33F	100	No	0.03	0.03	0.06	0.06	0.03	0.5	81.7681	NCBI:SAMN05221123	Metcalf et al, Clin Microbiol Infect. 2016 Dec;22(12):1002
20152948	No	2015	CT	18 to 64	9N	405	No	0.03	0.03	0.06	0.06	0.03	0.5	46.0618	NCBI:SAMN05221125	Metcalf et al, Clin Microbiol Infect. 2016 Dec;22(12):1002
20152949	No	2015	CT	>64	9N	632	No	0.03	0.06	0.06	0.06	0.03	0.5	59.5534	NCBI:SAMN05221126	Metcalf et al, Clin Microbiol Infect. 2016 Dec;22(12):1002
20152950	No	2015	CT	18 to 64	9N	405	No	0.03	0.03	0.06	0.06	0.03	0.5	98.597	NCBI:SAMN05221127	Metcalf et al, Clin Microbiol Infect. 2016 Dec;22(12):1002
20152951	No	2015	CT	18 to 64	23A	42	No	0.03	0.03	0.06	0.06	0.03	0.5	49.4595	NCBI:SAMN05221128	Metcalf et al, Clin Microbiol Infect. 2016 Dec;22(12):1002
20152952	No	2015	CT	>64	16F	3157	No	0.03	0.03	0.06	0.06	0.03	0.5	205.061	NCBI:SAMN05221129	Metcalf et al, Clin Microbiol Infect. 2016 Dec;22(12):1002
20152953	No	2015	CT	18 to 64	35B	558	No	2	4	1	1	1	2	72.7019	NCBI:SAMN05221130	Metcalf et al, Clin Microbiol Infect. 2016 Dec;22(12):1002
20152954	No	2015	CT	>64	35B	558	No	2	4	0.5	1	1	2	184.395	NCBI:SAMN05221131	Metcalf et al, Clin Microbiol Infect. 2016 Dec;22(12):1002
20152955	No	2015	CT	>64	20	1257	No	0.03	0.03	0.06	0.06	0.03	0.5	171.853	NCBI:SAMN05221132	Metcalf et al, Clin Microbiol Infect. 2016 Dec;22(12):1002
20152956	No	2015	CT	5 to 17	7C	1797	No	0.03	0.03	0.06	0.06	0.03	0.5	198.015	NCBI:SAMN05221133	Metcalf et al, Clin Microbiol Infect. 2016 Dec;22(12):1002
20152957	No	2015	CT	2 to 4	15A	63	No	0.25	0.06	0.06	0.12	0.12	0.5	215.17	NCBI:SAMN05221134	Metcalf et al, Clin Microbiol Infect. 2016 Dec;22(12):1002
20152958	No	2015	CT	18 to 64	22F	433	No	0.03	0.03	0.06	0.06	0.03	0.5	90.0602	NCBI:SAMN05221135	Metcalf et al, Clin Microbiol Infect. 2016 Dec;22(12):1002
20152959	No	2015	CT	18 to 64	23A	338	Yes	0.12	0.06	0.06	0.12	0.12	0.5	206.678	NCBI:SAMN05221136	Metcalf et al, Clin Microbiol Infect. 2016 Dec;22(12):1002
20152960	No	2015	CT	>64	35B	558	No	2	2	0.5	1	1	2	231.087	NCBI:SAMN05221137	Metcalf et al, Clin Microbiol Infect. 2016 Dec;22(12):1002
20152961	No	2015	CT	>64	33F	100	No	0.03	0.03	0.06	0.06	0.03	0.5	141.704	NCBI:SAMN05221138	Metcalf et al, Clin Microbiol Infect. 2016 Dec;22(12):1002
20152962	No	2015	CT	>64	22F	433	No	0.03	0.03	0.06	0.06	0.03	0.5	77.9738	NCBI:SAMN05221139	Metcalf et al, Clin Microbiol Infect. 2016 Dec;22(12):1002
20152963	No	2015	CT	18 to 64	6C	1390	No	0.03	0.03	0.06	0.06	0.03	0.5	61.8911	NCBI:SAMN05221140	Metcalf et al, Clin Microbiol Infect. 2016 Dec;22(12):1002
20152964	Yes	2015	CT	>64	10A	816	Yes	0.03	0.06	0.06	0.06	0.06	0.5	278.824	NCBI:SAMN05221141	Metcalf et al, Clin Microbiol Infect. 2016 Dec;22(12):1002
20152965	No	2015	CT	18 to 64	19A	695	No	0.12	0.12	0.06	0.06	0.06	0.5	181.168	NCBI:SAMN05221142	Metcalf et al, Clin Microbiol Infect. 2016 Dec;22(12):1002
20152966	No	2015	CT	18 to 64	6C	138	No	0.03	0.03	0.06	0.06	0.03	0.5	127.058	NCBI:SAMN05221143	Metcalf et al, Clin Microbiol Infect. 2016 Dec;22(12):1002
20152968	No	2015	CT	>64	19A	695	No	0.12	0.12	0.06	0.06	0.12	0.5	159.891	NCBI:SAMN05221144	Metcalf et al, Clin Microbiol Infect. 2016 Dec;22(12):1002
20152969	No	2015	CT	>64	7C	7260	No	0.03	0.03	0.06	0.06	0.03	0.5	141.654	NCBI:SAMN05221145	Metcalf et al, Clin Microbiol Infect. 2016 Dec;22(12):1002
20152970	No	2015	CT	18 to 64	19F	236	No	4	8	1	2	2	2	38.4899	NCBI:SAMN05221146	Metcalf et al, Clin Microbiol Infect. 2016 Dec;22(12):1002
20152998	No	2015	NY	18 to 64	11A	62	Yes	0.03	0.03	0.06	0.06	0.03	0.5	107.08	NCBI:SAMN05221147	Metcalf et al, Clin Microbiol Infect. 2016 Dec;22(12):1002
20152999	No	2015	NY	>64	15A	3811	No	0.03	0.03	0.06	0.06	0.03	0.5	223.841	NCBI:SAMN05221148	Metcalf et al, Clin Microbiol Infect. 2016 Dec;22(12):1002
20153000	No	2015	NY	18 to 64	9N	632	No	0.03	0.03	0.06	0.06	0.03	0.5	234.826	NCBI:SAMN05221149	Metcalf et al, Clin Microbiol Infect. 2016 Dec;22(12):1002
20153001	No	2015	NY	18 to 64	12F	218	No	0.06	0.06	0.06	0.06	0.06	0.5	151.224	NCBI:SAMN05221150	Metcalf et al, Clin Microbiol Infect. 2016 Dec;22(12):1002
20153002	No	2015	NY	18 to 64	9N	66	No	0.03	0.03	0.06	0.06	0.03	0.5	309.514	NCBI:SAMN05221151	Metcalf et al, Clin Microbiol Infect. 2016 Dec;22(12):1002
20153003	No	2015	NY	18 to 64	23A	338	Yes	0.25	0.06	0.06	0.12	0.12	0.5	220.91	NCBI:SAMN05221152	Metcalf et al, Clin Microbiol Infect. 2016 Dec;22(12):1002
20153004	No	2015	NY	18 to 64	35B	558	No	2	4	1	1	1	2	144.126	NCBI:SAMN05221153	Metcalf et al, Clin Microbiol Infect. 2016 Dec;22(12):1002
20153005	Yes	2015	NY	>64	15C	199	No	0.03	0.03	0.06	0.06	0.03	0.5	109.957	NCBI:SAMN05221154	Metcalf et al, Clin Microbiol Infect. 2016 Dec;22(12):1002
20153006	No	2015	NY	18 to 64	9N	632	No	0.03	0.03	0.06	0.06	0.03	0.5	263.688	NCBI:SAMN05221155	Metcalf et al, Clin Microbiol Infect. 2016 Dec;22(12):1002
20153007	No	2015	NY	>64	22F	433	No	0.03	0.03	0.06	0.06	0.03	0.5	98.6563	NCBI:SAMN05221156	Metcalf et al, Clin Microbiol Infect. 2016 Dec;22(12):1002
20153008	Yes	2015	NY	18 to 64	8	53	No	0.03	0.03	0.06	0.06	0.03	0.5	246.385	NCBI:SAMN05221157	Metcalf et al, Clin Microbiol Infect. 2016 Dec;22(12):1002
20153009	No	2015	NY	>64	6C	490	No	0.03	0.03	0.06	0.06	0.03	0.5	250.25	NCBI:SAMN05221158	Metcalf et al, Clin Microbiol Infect. 2016 Dec;22(12):1002
20153010	No	2015	NY	5 to 17	21	432	No	0.03	0.03	0.06	0.06	0.03	0.5	118.35	NCBI:SAMN05221159	Metcalf et al, Clin Microbiol Infect. 2016 Dec;22(12):1002
20153011	Yes	2015	NY	18 to 64	11A	62	Yes	0.03	0.03	0.06	0.06	0.03	0.5	203.879	NCBI:SAMN05221160	Metcalf et al, Clin Microbiol Infect. 2016 Dec;22(12):1002
20153012	No	2015	NY	5 to 17	3	180	No	0.03	0.03	0.06	0.06	0.03	0.5	214.958	NCBI:SAMN05221161	Metcalf et al, Clin Microbiol Infect. 2016 Dec;22(12):1002
20153013	No	2015	NY	18 to 64	6C	490	No	0.03	0.03	0.06	0.06	0.03	0.5	220.845	NCBI:SAMN05221162	Metcalf et al, Clin Microbiol Infect. 2016 Dec;22(12):1002
20153014	No	2015	NY	18 to 64	23B	439	Yes	0.03	0.03	0.06	0.06	0.03	0.5	121.256	NCBI:SAMN05221163	Metcalf et al, Clin Microbiol Infect. 2016 Dec;22(12):1002
20153015	No	2015	NY	<2	23A	338	Yes	0.25	0.12	0.06	0.06	0.12	0.5	57.5618	NCBI:SAMN05221164	Metcalf et al, Clin Microbiol Infect. 2016 Dec;22(12):1002
20153016	No	2015	NY	>64	23A	10147	No	0.03	0.03	0.06	0.06	0.03	0.5	249.153	NCBI:SAMN05221165	Metcalf et al, Clin Microbiol Infect. 2016 Dec;22(12):1002
20153017	No	2015	NY	18 to 64	23B	439	No	0.03	0.03	0.06	0.06	0.03	0.5	99.0824	NCBI:SAMN05221166	Metcalf et al, Clin Microbiol Infect. 2016 Dec;22(12):1002
20153018	No	2015	NY	<2	22F	433	No	0.03	0.03	0.06	0.06	0.03	0.5	81.6091	NCBI:SAMN05221167	Metcalf et al, Clin Microbiol Infect. 2016 Dec;22(12):1002
20153019	No	2015	NY	>64	22F	433	No	0.03	0.03	0.06	0.06	0.03	0.5	101.179	NCBI:SAMN05221168	Metcalf et al, Clin Microbiol Infect. 2016 Dec;22(12):1002
20153020	Yes	2015	GA	18 to 64	19F	2890	No	4	2	0.5	2	1	2	218.547	NCBI:SAMN05221169	Metcalf et al, Clin Microbiol Infect. 2016 Dec;22(12):1002
20153021	No	2015	GA	18 to 64	35B	558	No	2	2	0.5	1	1	2	172.867	NCBI:SAMN05221170	Metcalf et al, Clin Microbiol Infect. 2016 Dec;22(12):1002
20153022	No	2015	GA	18 to 64	10A	816	Yes	0.03	0.03	0.06	0.06	0.03	0.5	188.545	NCBI:SAMN05221171	Metcalf et al, Clin Microbiol Infect. 2016 Dec;22(12):1002
20153023	No	2015	GA	18 to 64	33F	2705	No	0.03	0.03	0.06	0.06	0.03	0.5	118.605	NCBI:SAMN05221172	Metcalf et al, Clin Microbiol Infect. 2016 Dec;22(12):1002
20153024	No	2015	GA	18 to 64	9N	1257	No	0.03	0.03	0.06	0.06	0.03	0.5	117.625	NCBI:SAMN05221173	Metcalf et al, Clin Microbiol Infect. 2016 Dec;22(12):1002
20153027	No	2015	GA	>64	23A	338	Yes	0.5	0.25	0.06	0.25	0.25	0.5	394.663	NCBI:SAMN05221176	Metcalf et al, Clin Microbiol Infect. 2016 Dec;22(12):1002
20153028	No	2015	GA	18 to 64	16F	995	No	0.03	0.03	0.06	0.06	0.03	0.5	193.613	NCBI:SAMN05221177	Metcalf et al, Clin Microbiol Infect. 2016 Dec;22(12):1002
20153030	No	2015	GA	18 to 64	19F	1797	No	0.03	0.03	0.06	0.06	0.03	0.5	38.281	NCBI:SAMN05221178	Metcalf et al, Clin Microbiol Infect. 2016 Dec;22(12):1002
20153031	No	2015	GA	18 to 64	22F	433	No	0.03	0.03	0.06	0.06	0.03	0.5	32.0382	NCBI:SAMN05221179	Metcalf et al, Clin Microbiol Infect. 2016 Dec;22(12):1002
20153032	No	2015	GA	18 to 64	4	205	No	0.03	0.03	0.06	0.06	0.03	0.5	21.8285	NCBI:SAMN05221180	Metcalf et al, Clin Microbiol Infect. 2016 Dec;22(12):1002
20153033	No	2015	GA	18 to 64	22F	7314	No	0.03	0.03	0.06	0.06	0.03	0.5	59.5387	NCBI:SAMN05221181	Metcalf et al, Clin Microbiol Infect. 2016 Dec;22(12):1002
20153035	No	2015	GA	<2	15B	1262	No	0.03	0.06	0.06	0.06	0.03	0.5	51.4464	NCBI:SAMN05221182	Metcalf et al, Clin Microbiol Infect. 2016 Dec;22(12):1002
20153036	No	2015	GA	18 to 64	31	568	No	0.03	0.03	0.06	0.06	0.03	0.5	32.7638	NCBI:SAMN05221183	Metcalf et al, Clin Microbiol Infect. 2016 Dec;22(12):1002
20153037	No	2015	GA	18 to 64	3	180	No	0.03	0.03	0.06	0.06	0.03	0.5	29.2479	NCBI:SAMN05221184	Metcalf et al, Clin Microbiol Infect. 2016 Dec;22(12):1002
20153038	No	2015	GA	18 to 64	22F	7314	No	0.03	0.03	0.06	0.06	0.03	0.5	114.674	NCBI:SAMN05221185	Metcalf et al, Clin Microbiol Infect. 2016 Dec;22(12):1002
20153126	No	2015	GA	18 to 64	22F	433	No	0.03	0.03	0.06	0.06	0.03	0.5	20.3036	NCBI:SAMN05221187	Metcalf et al, Clin Microbiol Infect. 2016 Dec;22(12):1002
20153127	No	2015	GA	>64	23A	11253	Yes	0.25	0.06	0.06	0.06	0.12	0.5	9.50307	NCBI:SAMN06282949	This study
20153128	No	2015	GA	<2	23B	1373	Yes	0.25	0.06	0.06	0.06	0.06	0.5	56.4205	NCBI:SAMN05221188	Metcalf et al, Clin Microbiol Infect. 2016 Dec;22(12):1002
20153129	No	2015	GA	>64	15A	3811	No	0.03	0.03	0.06	0.06	0.03	0.5	46.9744	NCBI:SAMN05221189	Metcalf et al, Clin Microbiol Infect. 2016 Dec;22(12):1002
20153130	No	2015	GA	18 to 64	22F	433	No	0.03	0.03	0.06	0.06	0.03	0.5	14.1468	NCBI:SAMN05221190	Metcalf et al, Clin Microbiol Infect. 2016 Dec;22(12):1002
20153131	No	2015	GA	18 to 64	22F	433	No	0.03	0.03	0.06	0.06	0.03	0.5	52.9241	NCBI:SAMN05221191	Metcalf et al, Clin Microbiol Infect. 2016 Dec;22(12):1002
20153133	No	2015	GA	>64	15A	3811	No	0.03	0.03	0.06	0.06	0.03	0.5	4.69416	NCBI:SAMN06282950	This study
20153134	No	2015	GA	18 to 64	9N	1257	No	0.03	0.03	0.06	0.06	0.03	0.5	8.60488	NCBI:SAMN06282951	This study
20153135	No	2015	GA	>64	31	568	No	0.03	0.03	0.06	0.06	0.03	0.5	21.0924	NCBI:SAMN05221193	Metcalf et al, Clin Microbiol Infect. 2016 Dec;22(12):1002
20153136	No	2015	GA	>64	20	235	No	0.03	0.03	0.06	0.06	0.03	0.5	12.0671	NCBI:SAMN05221194	Metcalf et al, Clin Microbiol Infect. 2016 Dec;22(12):1002
20153137	No	2015	GA	5 to 17	19F	654	No	0.03	0.03	0.06	0.06	0.03	0.5	19.1442	NCBI:SAMN05221195	Metcalf et al, Clin Microbiol Infect. 2016 Dec;22(12):1002
20153138	No	2015	GA	>64	11A	6605	Yes	0.03	0.03	0.06	0.06	0.03	0.5	16.2464	NCBI:SAMN05221196	Metcalf et al, Clin Microbiol Infect. 2016 Dec;22(12):1002
20153139	No	2015	GA	18 to 64	3	180	No	0.03	0.03	0.06	0.06	0.03	0.5	25.6472	NCBI:SAMN05221197	Metcalf et al, Clin Microbiol Infect. 2016 Dec;22(12):1002
20153141	No	2015	GA	18 to 64	3	180	No	0.03	0.03	0.06	0.06	0.03	0.5	13.5874	NCBI:SAMN05221199	Metcalf et al, Clin Microbiol Infect. 2016 Dec;22(12):1002
20153173	No	2015	OR	18 to 64	12F	11249	No	0.03	0.03	0.06	0.06	0.03	0.5	50.5424	NCBI:SAMN05221201	Metcalf et al, Clin Microbiol Infect. 2016 Dec;22(12):1002
20153174	No	2015	OR	18 to 64	8	1480	No	0.03	0.03	0.06	0.06	0.03	0.5	116.309	NCBI:SAMN05221202	Metcalf et al, Clin Microbiol Infect. 2016 Dec;22(12):1002
20153176	No	2015	OR	>64	22F	433	No	0.03	0.03	0.06	0.06	0.03	0.5	24.4307	NCBI:SAMN05221203	Metcalf et al, Clin Microbiol Infect. 2016 Dec;22(12):1002
20153177	No	2015	OR	>64	19F	654	No	0.03	0.03	0.06	0.06	0.03	0.5	93.2544	NCBI:SAMN05221204	Metcalf et al, Clin Microbiol Infect. 2016 Dec;22(12):1002
20153178	Yes	2015	OR	18 to 64	12F	11249	No	0.03	0.03	0.06	0.06	0.03	0.5	64.0687	NCBI:SAMN05221205	Metcalf et al, Clin Microbiol Infect. 2016 Dec;22(12):1002
20153179	No	2015	OR	18 to 64	8	1480	No	0.03	0.03	0.06	0.06	0.03	0.5	42.3179	NCBI:SAMN05221206	Metcalf et al, Clin Microbiol Infect. 2016 Dec;22(12):1002
20153180	No	2015	OR	18 to 64	7F	191	No	0.03	0.03	0.06	0.06	0.03	0.5	95.1196	NCBI:SAMN05221207	Metcalf et al, Clin Microbiol Infect. 2016 Dec;22(12):1002
20153181	No	2015	OR	18 to 64	10A	97	Yes	0.03	0.03	0.06	0.06	0.03	0.5	23.0217	NCBI:SAMN05221208	Metcalf et al, Clin Microbiol Infect. 2016 Dec;22(12):1002
20153182	No	2015	OR	>64	22F	433	No	0.03	0.03	0.06	0.06	0.03	0.5	83.7625	NCBI:SAMN05221209	Metcalf et al, Clin Microbiol Infect. 2016 Dec;22(12):1002
20153183	No	2015	OR	>64	19F	251	No	0.03	0.03	0.06	0.06	0.03	0.5	52.2743	NCBI:SAMN05221210	Metcalf et al, Clin Microbiol Infect. 2016 Dec;22(12):1002
20153187	No	2015	CO	18 to 64	3	180	No	0.03	0.03	0.06	0.06	0.03	0.5	32.3457	NCBI:SAMN05221211	Metcalf et al, Clin Microbiol Infect. 2016 Dec;22(12):1002
20153188	Yes	2015	CO	18 to 64	22F	433	No	0.03	0.03	0.06	0.06	0.03	0.5	90.3063	NCBI:SAMN05221212	Metcalf et al, Clin Microbiol Infect. 2016 Dec;22(12):1002
20153189	No	2015	CO	2 to 4	19A	695	No	0.12	0.06	0.06	0.06	0.12	0.5	51.0707	NCBI:SAMN05221213	Metcalf et al, Clin Microbiol Infect. 2016 Dec;22(12):1002
20153190	No	2015	CO	18 to 64	4	10172	No	0.03	0.03	0.06	0.06	0.03	0.5	28.8791	NCBI:SAMN05221214	Metcalf et al, Clin Microbiol Infect. 2016 Dec;22(12):1002
20153191	No	2015	CO	18 to 64	23A	338	Yes	0.25	0.12	0.06	0.12	0.12	0.5	38.5196	NCBI:SAMN05221215	Metcalf et al, Clin Microbiol Infect. 2016 Dec;22(12):1002
20153192	Yes	2015	CO	18 to 64	12F	218	No	0.03	0.03	0.06	0.06	0.03	0.5	115.635	NCBI:SAMN05221216	Metcalf et al, Clin Microbiol Infect. 2016 Dec;22(12):1002
20153193	No	2015	CO	18 to 64	20	1257	No	0.03	0.03	0.06	0.06	0.03	0.5	135.445	NCBI:SAMN05221217	Metcalf et al, Clin Microbiol Infect. 2016 Dec;22(12):1002
20153194	Yes	2015	CO	18 to 64	22F	433	No	0.03	0.03	0.06	0.06	0.03	0.5	110.836	NCBI:SAMN05221218	Metcalf et al, Clin Microbiol Infect. 2016 Dec;22(12):1002
20153195	No	2015	CO	18 to 64	12F	218	No	0.03	0.03	0.06	0.06	0.03	0.5	171.003	NCBI:SAMN05221219	Metcalf et al, Clin Microbiol Infect. 2016 Dec;22(12):1002
20153196	No	2015	CO	18 to 64	11A	10467	No	0.03	0.03	0.06	0.06	0.03	0.5	68.0675	NCBI:SAMN05221220	Metcalf et al, Clin Microbiol Infect. 2016 Dec;22(12):1002
20153197	No	2015	CO	18 to 64	12F	218	No	0.03	0.03	0.06	0.06	0.03	0.5	42.437	NCBI:SAMN05221221	Metcalf et al, Clin Microbiol Infect. 2016 Dec;22(12):1002
20153198	No	2015	CO	>64	8	1480	No	0.03	0.03	0.06	0.06	0.03	0.5	141.832	NCBI:SAMN05221222	Metcalf et al, Clin Microbiol Infect. 2016 Dec;22(12):1002
20153199	No	2015	CO	>64	15C	3280	No	0.25	0.5	0.25	0.12	0.12	0.5	223.924	NCBI:SAMN05221223	Metcalf et al, Clin Microbiol Infect. 2016 Dec;22(12):1002
20153200	No	2015	CO	18 to 64	22F	433	No	0.03	0.03	0.06	0.06	0.03	0.5	136.592	NCBI:SAMN05221224	Metcalf et al, Clin Microbiol Infect. 2016 Dec;22(12):1002
20153201	No	2015	CO	18 to 64	12F	218	No	0.03	0.03	0.06	0.06	0.03	0.5	173.609	NCBI:SAMN05221225	Metcalf et al, Clin Microbiol Infect. 2016 Dec;22(12):1002
20153202	No	2015	CO	18 to 64	20	235	No	0.03	0.03	0.06	0.06	0.03	0.5	184.845	NCBI:SAMN05221226	Metcalf et al, Clin Microbiol Infect. 2016 Dec;22(12):1002
20153203	No	2015	CO	18 to 64	4	10172	No	0.03	0.03	0.06	0.06	0.03	0.5	211.024	NCBI:SAMN05221227	Metcalf et al, Clin Microbiol Infect. 2016 Dec;22(12):1002
20153204	No	2015	CO	18 to 64	21	432	No	0.03	0.03	0.06	0.06	0.03	0.5	182.01	NCBI:SAMN05221228	Metcalf et al, Clin Microbiol Infect. 2016 Dec;22(12):1002
20153205	No	2015	CO	18 to 64	3	180	No	0.03	0.03	0.06	0.06	0.03	0.5	131.869	NCBI:SAMN05221229	Metcalf et al, Clin Microbiol Infect. 2016 Dec;22(12):1002
20153206	No	2015	CO	18 to 64	35B	558	No	2	4	1	1	1	2	277.977	NCBI:SAMN05221230	Metcalf et al, Clin Microbiol Infect. 2016 Dec;22(12):1002
20153207	No	2015	CO	>64	3	180	No	0.03	0.03	0.06	0.06	0.03	0.5	208.071	NCBI:SAMN05221231	Metcalf et al, Clin Microbiol Infect. 2016 Dec;22(12):1002
20153208	Yes	2015	CO	18 to 64	35F	498	No	0.03	0.03	0.06	0.06	0.03	0.5	99.7386	NCBI:SAMN05221232	Metcalf et al, Clin Microbiol Infect. 2016 Dec;22(12):1002
20153209	Yes	2015	CO	>64	23B	1847	Yes	0.03	0.03	0.06	0.06	0.03	0.5	181.255	NCBI:SAMN05221233	Metcalf et al, Clin Microbiol Infect. 2016 Dec;22(12):1002
20153210	No	2015	CO	2 to 4	8	1480	No	0.03	0.03	0.06	0.06	0.03	0.5	143.312	NCBI:SAMN05221234	Metcalf et al, Clin Microbiol Infect. 2016 Dec;22(12):1002
20153211	No	2015	CO	18 to 64	22F	433	No	0.03	0.03	0.06	0.06	0.03	0.5	144.714	NCBI:SAMN05221235	Metcalf et al, Clin Microbiol Infect. 2016 Dec;22(12):1002
20153212	No	2015	CO	18 to 64	16F	1840	No	0.03	0.03	0.06	0.06	0.03	0.5	184.405	NCBI:SAMN05221236	Metcalf et al, Clin Microbiol Infect. 2016 Dec;22(12):1002
20153213	No	2015	CO	>64	22F	433	No	0.03	0.03	0.06	0.06	0.03	0.5	132.013	NCBI:SAMN05221237	Metcalf et al, Clin Microbiol Infect. 2016 Dec;22(12):1002
20153214	No	2015	CO	>64	9N	1257	No	0.03	0.03	0.06	0.06	0.03	0.5	169.232	NCBI:SAMN05221238	Metcalf et al, Clin Microbiol Infect. 2016 Dec;22(12):1002
20153215	No	2015	CO	18 to 64	7F	2331	No	0.03	0.03	0.06	0.06	0.03	0.5	63.9659	NCBI:SAMN05221239	Metcalf et al, Clin Microbiol Infect. 2016 Dec;22(12):1002
20153216	No	2015	CO	18 to 64	19F	1258	No	0.03	0.03	0.06	0.06	0.03	0.5	192.301	NCBI:SAMN05221240	Metcalf et al, Clin Microbiol Infect. 2016 Dec;22(12):1002
20153217	No	2015	CO	>64	3	180	No	0.03	0.03	0.06	0.06	0.03	0.5	144.656	NCBI:SAMN05221241	Metcalf et al, Clin Microbiol Infect. 2016 Dec;22(12):1002
20153218	No	2015	CO	18 to 64	10A	816	Yes	0.03	0.03	0.06	0.06	0.03	0.5	141.881	NCBI:SAMN05221242	Metcalf et al, Clin Microbiol Infect. 2016 Dec;22(12):1002
20153219	No	2015	CO	<2	22F	7314	No	0.03	0.03	0.06	0.06	0.03	0.5	115.489	NCBI:SAMN05221243	Metcalf et al, Clin Microbiol Infect. 2016 Dec;22(12):1002
20153220	No	2015	CO	<2	11A	62	Yes	0.03	0.03	0.06	0.06	0.03	0.5	138.185	NCBI:SAMN05221244	Metcalf et al, Clin Microbiol Infect. 2016 Dec;22(12):1002
20153221	No	2015	CO	18 to 64	12F	218	No	0.03	0.03	0.06	0.06	0.03	0.5	220.582	NCBI:SAMN05221245	Metcalf et al, Clin Microbiol Infect. 2016 Dec;22(12):1002
20153222	No	2015	CO	18 to 64	12F	218	No	0.03	0.03	0.06	0.06	0.03	0.5	161.561	NCBI:SAMN05221246	Metcalf et al, Clin Microbiol Infect. 2016 Dec;22(12):1002
20153223	No	2015	CO	18 to 64	3	180	No	0.03	0.03	0.06	0.06	0.03	0.5	128.998	NCBI:SAMN05221247	Metcalf et al, Clin Microbiol Infect. 2016 Dec;22(12):1002
20153224	No	2015	CO	18 to 64	7C	1797	No	0.03	0.03	0.06	0.06	0.03	0.5	142.829	NCBI:SAMN05221248	Metcalf et al, Clin Microbiol Infect. 2016 Dec;22(12):1002
20153225	No	2015	CO	<2	3	180	No	0.03	0.03	0.06	0.06	0.03	0.5	110.968	NCBI:SAMN05221249	Metcalf et al, Clin Microbiol Infect. 2016 Dec;22(12):1002
20153226	No	2015	CO	>64	7C	1797	No	0.03	0.03	0.06	0.06	0.03	0.5	166.202	NCBI:SAMN05221250	Metcalf et al, Clin Microbiol Infect. 2016 Dec;22(12):1002
20153227	No	2015	CO	>64	23A	338	Yes	0.12	0.06	0.06	0.06	0.12	0.5	205.584	NCBI:SAMN05221251	Metcalf et al, Clin Microbiol Infect. 2016 Dec;22(12):1002
20153228	No	2015	CO	18 to 64	3	180	No	0.03	0.03	0.06	0.06	0.03	0.5	124.772	NCBI:SAMN05221252	Metcalf et al, Clin Microbiol Infect. 2016 Dec;22(12):1002
20153229	No	2015	CO	18 to 64	35B	11254	No	1	2	0.5	0.5	1	2	223.601	NCBI:SAMN05221253	Metcalf et al, Clin Microbiol Infect. 2016 Dec;22(12):1002
20153230	No	2015	CO	18 to 64	8	11255	No	0.03	0.03	0.06	0.06	0.03	0.5	80.8427	NCBI:SAMN05221254	Metcalf et al, Clin Microbiol Infect. 2016 Dec;22(12):1002
20153231	No	2015	CO	>64	3	180	No	0.03	0.03	0.06	0.06	0.03	0.5	188.994	NCBI:SAMN05221255	Metcalf et al, Clin Microbiol Infect. 2016 Dec;22(12):1002
20153232	No	2015	CO	18 to 64	12F	218	No	0.03	0.03	0.06	0.06	0.03	0.5	91.297	NCBI:SAMN05221256	Metcalf et al, Clin Microbiol Infect. 2016 Dec;22(12):1002
20153233	No	2015	CO	18 to 64	10A	816	Yes	0.03	0.03	0.06	0.06	0.03	0.5	159.925	NCBI:SAMN05221257	Metcalf et al, Clin Microbiol Infect. 2016 Dec;22(12):1002
20153234	No	2015	CO	18 to 64	12F	218	No	0.03	0.03	0.06	0.06	0.03	0.5	279.148	NCBI:SAMN05221258	Metcalf et al, Clin Microbiol Infect. 2016 Dec;22(12):1002
20153235	No	2015	CO	>64	11A	62	No	0.03	0.03	0.06	0.06	0.03	0.5	94.3244	NCBI:SAMN05221259	Metcalf et al, Clin Microbiol Infect. 2016 Dec;22(12):1002
20153236	No	2015	CO	18 to 64	19F	NA	No	0.03	0.03	0.06	0.06	0.03	0.5	105.464	NCBI:SAMN05221260	Metcalf et al, Clin Microbiol Infect. 2016 Dec;22(12):1002
20153237	No	2015	CO	18 to 64	7F	191	No	0.03	0.03	0.06	0.06	0.03	0.5	152.715	NCBI:SAMN05221261	Metcalf et al, Clin Microbiol Infect. 2016 Dec;22(12):1002
20153238	No	2015	NY	18 to 64	3	180	No	0.03	0.03	0.06	0.06	0.03	0.5	31.2726	NCBI:SAMN05221262	Metcalf et al, Clin Microbiol Infect. 2016 Dec;22(12):1002
20153239	No	2015	NY	18 to 64	22F	433	No	0.03	0.03	0.06	0.06	0.03	0.5	129.248	NCBI:SAMN05221263	Metcalf et al, Clin Microbiol Infect. 2016 Dec;22(12):1002
20153240	No	2015	NY	>64	23A	42	No	0.03	0.03	0.06	0.06	0.03	0.5	242.154	NCBI:SAMN05221264	Metcalf et al, Clin Microbiol Infect. 2016 Dec;22(12):1002
20153241	No	2015	NY	18 to 64	19A	4693	No	0.12	0.12	0.06	0.06	0.06	0.5	109.168	NCBI:SAMN05221265	Metcalf et al, Clin Microbiol Infect. 2016 Dec;22(12):1002
20153242	No	2015	NY	>64	31	11256	No	0.03	0.03	0.06	0.06	0.03	0.5	247.683	NCBI:SAMN05221266	Metcalf et al, Clin Microbiol Infect. 2016 Dec;22(12):1002
20153244	No	2015	NY	18 to 64	22F	7314	No	0.03	0.03	0.06	0.06	0.03	0.5	200.926	NCBI:SAMN05221267	Metcalf et al, Clin Microbiol Infect. 2016 Dec;22(12):1002
20153245	No	2015	NY	>64	35B	558	No	1	2	0.5	0.5	1	2	100.128	NCBI:SAMN05221268	Metcalf et al, Clin Microbiol Infect. 2016 Dec;22(12):1002
20153246	No	2015	NY	>64	23B	4334	No	0.03	0.03	0.06	0.06	0.03	0.5	179.946	NCBI:SAMN05221269	Metcalf et al, Clin Microbiol Infect. 2016 Dec;22(12):1002
20153247	No	2015	NY	<2	19A	695	No	0.06	0.06	0.06	0.06	0.12	0.5	252.956	NCBI:SAMN05221270	Metcalf et al, Clin Microbiol Infect. 2016 Dec;22(12):1002
20153248	No	2015	NY	18 to 64	22F	433	No	0.03	0.03	0.06	0.06	0.03	0.5	117.221	NCBI:SAMN05221271	Metcalf et al, Clin Microbiol Infect. 2016 Dec;22(12):1002
20153249	No	2015	NY	>64	23A	338	Yes	0.5	0.12	0.06	0.25	0.25	0.5	186.043	NCBI:SAMN05221272	Metcalf et al, Clin Microbiol Infect. 2016 Dec;22(12):1002
20153250	No	2015	NY	>64	22F	433	No	0.03	0.03	0.06	0.06	0.03	0.5	278.137	NCBI:SAMN05221273	Metcalf et al, Clin Microbiol Infect. 2016 Dec;22(12):1002
20153251	No	2015	NY	>64	34	547	No	0.03	0.03	0.06	0.06	0.03	0.5	168.7	NCBI:SAMN05221274	Metcalf et al, Clin Microbiol Infect. 2016 Dec;22(12):1002
20153252	No	2015	TN	5 to 17	3	11257	No	0.03	0.03	0.06	0.06	0.03	0.5	56.1359	NCBI:SAMN05221275	Metcalf et al, Clin Microbiol Infect. 2016 Dec;22(12):1002
20153253	No	2015	TN	>64	22F	433	No	0.03	0.03	0.06	0.06	0.03	0.5	191.364	NCBI:SAMN05221276	Metcalf et al, Clin Microbiol Infect. 2016 Dec;22(12):1002
20153254	No	2015	TN	>64	22F	7314	No	0.03	0.03	0.06	0.06	0.03	0.5	111.731	NCBI:SAMN05221277	Metcalf et al, Clin Microbiol Infect. 2016 Dec;22(12):1002
20153255	No	2015	TN	>64	19A	NA	No	4	8	1	1	1	2	162.372	NCBI:SAMN06282952	This study
20153256	No	2015	TN	>64	11A	62	Yes	0.03	0.03	0.06	0.06	0.03	0.5	100.321	NCBI:SAMN05221278	Metcalf et al, Clin Microbiol Infect. 2016 Dec;22(12):1002
20153257	No	2015	TN	>64	9N	1257	No	0.03	0.03	0.06	0.06	0.03	0.5	178.411	NCBI:SAMN05221279	Metcalf et al, Clin Microbiol Infect. 2016 Dec;22(12):1002
20153258	No	2015	TN	18 to 64	22F	433	No	0.03	0.03	0.06	0.25	0.12	1	180.247	NCBI:SAMN05221280	Metcalf et al, Clin Microbiol Infect. 2016 Dec;22(12):1002
20153259	No	2015	TN	18 to 64	33F	100	No	0.03	0.03	0.06	0.06	0.03	0.5	235.399	NCBI:SAMN05221281	Metcalf et al, Clin Microbiol Infect. 2016 Dec;22(12):1002
20153260	No	2015	TN	18 to 64	19A	8197	No	2	4	0.5	1	1	2	156.61	NCBI:SAMN05221282	Metcalf et al, Clin Microbiol Infect. 2016 Dec;22(12):1002
20153261	No	2015	TN	18 to 64	23A	10469	Yes	0.25	0.12	0.06	0.12	0.25	0.5	118.584	NCBI:SAMN05221283	Metcalf et al, Clin Microbiol Infect. 2016 Dec;22(12):1002
20153262	No	2015	TN	>64	9N	66	No	0.03	0.03	0.06	0.06	0.03	0.5	232.973	NCBI:SAMN05221284	Metcalf et al, Clin Microbiol Infect. 2016 Dec;22(12):1002
20153263	No	2015	TN	18 to 64	9N	1257	No	0.03	0.03	0.06	0.06	0.03	0.5	153.452	NCBI:SAMN05221285	Metcalf et al, Clin Microbiol Infect. 2016 Dec;22(12):1002
20153264	No	2015	TN	>64	8	1480	No	0.03	0.03	0.06	0.06	0.03	0.5	63.2287	NCBI:SAMN05221286	Metcalf et al, Clin Microbiol Infect. 2016 Dec;22(12):1002
20153265	No	2015	TN	>64	12F	220	No	0.03	0.03	0.06	0.06	0.03	0.5	352.147	NCBI:SAMN05221287	Metcalf et al, Clin Microbiol Infect. 2016 Dec;22(12):1002
20153266	Yes	2015	TN	18 to 64	19A	320	No	4	8	1	2	2	2	116.443	NCBI:SAMN05221288	Metcalf et al, Clin Microbiol Infect. 2016 Dec;22(12):1002
20153267	No	2015	TN	>64	9N	11258	No	0.03	0.03	0.06	0.06	0.03	0.5	241.443	NCBI:SAMN05221289	Metcalf et al, Clin Microbiol Infect. 2016 Dec;22(12):1002
20153268	No	2015	TN	>64	35B	558	No	2	2	0.5	1	1	2	137.337	NCBI:SAMN05221290	Metcalf et al, Clin Microbiol Infect. 2016 Dec;22(12):1002
20153269	Yes	2015	TN	18 to 64	4	205	No	0.03	0.03	0.06	0.06	0.03	0.5	191.85	NCBI:SAMN05221291	Metcalf et al, Clin Microbiol Infect. 2016 Dec;22(12):1002
20153270	No	2015	TN	>64	3	180	No	0.03	0.03	0.06	0.06	0.03	0.5	56.137	NCBI:SAMN05221292	Metcalf et al, Clin Microbiol Infect. 2016 Dec;22(12):1002
20153271	No	2015	TN	18 to 64	3	180	No	0.03	0.03	0.06	0.06	0.03	0.5	104.375	NCBI:SAMN05221293	Metcalf et al, Clin Microbiol Infect. 2016 Dec;22(12):1002
20153272	Yes	2015	TN	18 to 64	6C	1092	No	1	1	0.12	0.5	0.5	2	230.183	NCBI:SAMN05221294	Metcalf et al, Clin Microbiol Infect. 2016 Dec;22(12):1002
20153273	No	2015	TN	18 to 64	22F	7314	No	0.03	0.03	0.06	0.06	0.03	0.5	162.454	NCBI:SAMN05221295	Metcalf et al, Clin Microbiol Infect. 2016 Dec;22(12):1002
20153274	No	2015	TN	18 to 64	7F	191	No	0.03	0.03	0.06	0.06	0.03	0.5	206.595	NCBI:SAMN05221296	Metcalf et al, Clin Microbiol Infect. 2016 Dec;22(12):1002
20153275	No	2015	TN	18 to 64	16F	659	No	0.03	0.03	0.06	0.06	0.03	0.5	214.025	NCBI:SAMN05221297	Metcalf et al, Clin Microbiol Infect. 2016 Dec;22(12):1002
20153276	No	2015	TN	18 to 64	12F	220	No	0.03	0.03	0.06	0.06	0.03	0.5	253.8	NCBI:SAMN05221298	Metcalf et al, Clin Microbiol Infect. 2016 Dec;22(12):1002
20153277	No	2015	TN	18 to 64	12F	218	No	0.03	0.03	0.06	0.06	0.03	0.5	237.415	NCBI:SAMN05221299	Metcalf et al, Clin Microbiol Infect. 2016 Dec;22(12):1002
20153278	No	2015	TN	18 to 64	17F	392	No	0.03	0.03	0.06	0.06	0.03	0.5	57.7074	NCBI:SAMN05221300	Metcalf et al, Clin Microbiol Infect. 2016 Dec;22(12):1002
20153279	Yes	2015	TN	18 to 64	11A	62	Yes	0.03	0.03	0.06	0.06	0.03	0.5	186.593	NCBI:SAMN05221301	Metcalf et al, Clin Microbiol Infect. 2016 Dec;22(12):1002
20153280	No	2015	TN	>64	20	1030	No	0.03	0.03	0.06	0.06	0.03	0.5	121.476	NCBI:SAMN05221302	Metcalf et al, Clin Microbiol Infect. 2016 Dec;22(12):1002
20153281	Yes	2015	TN	18 to 64	34	547	No	0.03	0.03	0.06	0.06	0.03	0.5	241.848	NCBI:SAMN05221303	Metcalf et al, Clin Microbiol Infect. 2016 Dec;22(12):1002
20153282	No	2015	TN	>64	22F	433	No	0.03	0.03	0.06	0.06	0.03	0.5	112.407	NCBI:SAMN05221304	Metcalf et al, Clin Microbiol Infect. 2016 Dec;22(12):1002
20153283	No	2015	TN	>64	8	1480	No	0.03	0.03	0.06	0.06	0.03	0.5	29.6594	NCBI:SAMN05221305	Metcalf et al, Clin Microbiol Infect. 2016 Dec;22(12):1002
20153284	No	2015	TN	18 to 64	6C	10471	No	0.03	0.03	0.06	0.06	0.03	0.5	127.966	NCBI:SAMN05221306	Metcalf et al, Clin Microbiol Infect. 2016 Dec;22(12):1002
20153285	No	2015	TN	18 to 64	9N	1257	No	0.03	0.03	0.06	0.06	0.03	0.5	102.675	NCBI:SAMN05221307	Metcalf et al, Clin Microbiol Infect. 2016 Dec;22(12):1002
20153286	Yes	2015	TN	18 to 64	33F	2705	No	0.03	0.03	0.06	0.06	0.03	0.5	114.642	NCBI:SAMN05221308	Metcalf et al, Clin Microbiol Infect. 2016 Dec;22(12):1002
20153287	No	2015	TN	>64	12F	220	No	0.03	0.03	0.06	0.06	0.03	0.5	70.3957	NCBI:SAMN05221309	Metcalf et al, Clin Microbiol Infect. 2016 Dec;22(12):1002
20153288	No	2015	TN	18 to 64	3	180	No	0.03	0.03	0.06	0.06	0.03	0.5	69.783	NCBI:SAMN05221310	Metcalf et al, Clin Microbiol Infect. 2016 Dec;22(12):1002
20153289	No	2015	TN	18 to 64	6C	1092	No	4	2	0.5	1	1	2	322.715	NCBI:SAMN05221311	Metcalf et al, Clin Microbiol Infect. 2016 Dec;22(12):1002
20153290	No	2015	TN	>64	31	8289	No	0.03	0.03	0.06	0.06	0.03	0.5	251.294	NCBI:SAMN05221312	Metcalf et al, Clin Microbiol Infect. 2016 Dec;22(12):1002
20153291	No	2015	TN	18 to 64	20	1030	No	0.03	0.03	0.06	0.06	0.03	0.5	211.337	NCBI:SAMN05221313	Metcalf et al, Clin Microbiol Infect. 2016 Dec;22(12):1002
20153292	No	2015	TN	18 to 64	34	547	No	0.03	0.03	0.06	0.06	0.03	0.5	400.283	NCBI:SAMN05221314	Metcalf et al, Clin Microbiol Infect. 2016 Dec;22(12):1002
20153293	No	2015	TN	18 to 64	33F	2705	No	0.03	0.03	0.06	0.06	0.03	0.5	256.318	NCBI:SAMN05221315	Metcalf et al, Clin Microbiol Infect. 2016 Dec;22(12):1002
20153294	No	2015	TN	>64	11A	62	Yes	0.03	0.03	0.06	0.06	0.03	0.5	111.275	NCBI:SAMN05221316	Metcalf et al, Clin Microbiol Infect. 2016 Dec;22(12):1002
20153295	No	2015	TN	18 to 64	11A	62	Yes	NA	NA	NA	NA	NA	NA	339.987	NCBI:SAMN05221317	Metcalf et al, Clin Microbiol Infect. 2016 Dec;22(12):1002
20153296	No	2015	TN	18 to 64	19A	8197	No	1	0.12	0.12	0.25	0.25	1	118.017	NCBI:SAMN05221318	Metcalf et al, Clin Microbiol Infect. 2016 Dec;22(12):1002
20153297	No	2015	TN	2 to 4	31	568	No	0.03	0.03	0.06	0.06	0.03	0.5	343.407	NCBI:SAMN05221319	Metcalf et al, Clin Microbiol Infect. 2016 Dec;22(12):1002
20153298	No	2015	TN	>64	3	180	No	0.06	0.06	0.06	0.25	0.25	1	127.401	NCBI:SAMN05221320	Metcalf et al, Clin Microbiol Infect. 2016 Dec;22(12):1002
20153299	Yes	2015	TN	18 to 64	22F	433	No	0.03	0.03	0.06	0.06	0.03	0.5	76.1741	NCBI:SAMN05221321	Metcalf et al, Clin Microbiol Infect. 2016 Dec;22(12):1002
20153300	No	2015	TN	>64	15C	3280	No	0.25	0.5	0.12	0.06	0.12	0.5	32.7729	NCBI:SAMN05221322	Metcalf et al, Clin Microbiol Infect. 2016 Dec;22(12):1002
20153301	No	2015	TN	18 to 64	20	1257	No	0.03	0.03	0.06	0.06	0.03	0.5	57.7698	NCBI:SAMN05221323	Metcalf et al, Clin Microbiol Infect. 2016 Dec;22(12):1002
20153302	No	2015	TN	>64	20	235	No	0.03	0.03	0.06	0.06	0.03	0.5	54.096	NCBI:SAMN05221324	Metcalf et al, Clin Microbiol Infect. 2016 Dec;22(12):1002
20153304	No	2015	TN	18 to 64	17F	392	No	0.03	0.03	0.06	0.06	0.03	0.5	108.974	NCBI:SAMN05221325	Metcalf et al, Clin Microbiol Infect. 2016 Dec;22(12):1002
20153305	No	2015	TN	18 to 64	19F	654	No	0.03	0.03	0.06	0.06	0.03	0.5	161.731	NCBI:SAMN05221326	Metcalf et al, Clin Microbiol Infect. 2016 Dec;22(12):1002
20153306	No	2015	TN	18 to 64	11A	62	Yes	0.03	0.03	0.06	0.06	0.03	0.5	84.3058	NCBI:SAMN05221327	Metcalf et al, Clin Microbiol Infect. 2016 Dec;22(12):1002
20153307	No	2015	TN	>64	7C	1797	No	0.03	0.03	0.06	0.06	0.03	0.5	41.2984	NCBI:SAMN05221328	Metcalf et al, Clin Microbiol Infect. 2016 Dec;22(12):1002
20153308	No	2015	TN	>64	35B	558	No	2	4	1	1	1	2	288.445	NCBI:SAMN05221329	Metcalf et al, Clin Microbiol Infect. 2016 Dec;22(12):1002
20153309	No	2015	TN	18 to 64	31	568	No	0.03	0.03	0.06	0.06	0.03	0.5	92.2239	NCBI:SAMN05221330	Metcalf et al, Clin Microbiol Infect. 2016 Dec;22(12):1002
20153310	No	2015	TN	18 to 64	23B	439	No	0.03	0.03	0.06	0.06	0.03	0.5	138.696	NCBI:SAMN05221331	Metcalf et al, Clin Microbiol Infect. 2016 Dec;22(12):1002
20153311	No	2015	TN	<2	16F	10475	No	0.03	0.03	0.06	0.06	0.03	0.5	95.7218	NCBI:SAMN05221332	Metcalf et al, Clin Microbiol Infect. 2016 Dec;22(12):1002
20153312	No	2015	TN	18 to 64	8	1480	No	0.03	0.03	0.06	0.06	0.03	0.5	120.912	NCBI:SAMN05221333	Metcalf et al, Clin Microbiol Infect. 2016 Dec;22(12):1002
20153313	No	2015	TN	>64	3	180	No	0.03	0.06	0.06	0.25	0.25	0.5	81.1821	NCBI:SAMN05221334	Metcalf et al, Clin Microbiol Infect. 2016 Dec;22(12):1002
20153314	No	2015	TN	18 to 64	23A	338	Yes	0.25	0.06	0.06	0.12	0.12	0.5	165.747	NCBI:SAMN05221335	Metcalf et al, Clin Microbiol Infect. 2016 Dec;22(12):1002
20153315	No	2015	TN	18 to 64	3	180	No	0.03	0.03	0.06	0.06	0.03	0.5	150.621	NCBI:SAMN05221336	Metcalf et al, Clin Microbiol Infect. 2016 Dec;22(12):1002
20153392	No	2015	CA	18 to 64	3	180	No	0.03	0.03	0.06	0.06	0.03	0.5	149.324	NCBI:SAMN05221337	Metcalf et al, Clin Microbiol Infect. 2016 Dec;22(12):1002
20153394	No	2015	CA	18 to 64	35B	452	No	0.03	0.03	0.06	0.06	0.03	0.5	147.524	NCBI:SAMN05221338	Metcalf et al, Clin Microbiol Infect. 2016 Dec;22(12):1002
20153395	No	2015	CA	18 to 64	4	244	No	0.03	0.03	0.06	0.06	0.03	0.5	160.823	NCBI:SAMN05221339	Metcalf et al, Clin Microbiol Infect. 2016 Dec;22(12):1002
20153396	No	2015	CA	>64	3	4389	No	0.03	0.03	0.06	0.06	0.03	0.5	122.414	NCBI:SAMN05221340	Metcalf et al, Clin Microbiol Infect. 2016 Dec;22(12):1002
20153397	No	2015	CA	18 to 64	19A	432	No	0.03	0.03	0.06	0.06	0.03	0.5	187.311	NCBI:SAMN05221341	Metcalf et al, Clin Microbiol Infect. 2016 Dec;22(12):1002
20153398	No	2015	CA	18 to 64	12F	220	No	0.03	0.03	0.06	0.06	0.03	0.5	203.004	NCBI:SAMN05221342	Metcalf et al, Clin Microbiol Infect. 2016 Dec;22(12):1002
20153399	No	2015	CA	>64	16F	570	No	0.03	0.03	0.06	0.06	0.03	0.5	196.283	NCBI:SAMN05221343	Metcalf et al, Clin Microbiol Infect. 2016 Dec;22(12):1002
20153400	No	2015	CA	18 to 64	12F	220	No	0.03	0.03	0.06	0.06	0.03	0.5	154.604	NCBI:SAMN05221344	Metcalf et al, Clin Microbiol Infect. 2016 Dec;22(12):1002
20153401	No	2015	CA	18 to 64	20	1030	No	0.03	0.03	0.06	0.06	0.03	0.5	184.628	NCBI:SAMN05221345	Metcalf et al, Clin Microbiol Infect. 2016 Dec;22(12):1002
20153402	No	2015	CA	18 to 64	20	1030	No	0.03	0.03	0.06	0.06	0.03	0.5	50.1004	NCBI:SAMN05221346	Metcalf et al, Clin Microbiol Infect. 2016 Dec;22(12):1002
20153403	No	2015	CA	18 to 64	11A	8605	No	0.25	0.5	0.12	0.25	0.12	0.5	97.5561	NCBI:SAMN05221347	Metcalf et al, Clin Microbiol Infect. 2016 Dec;22(12):1002
20153404	No	2015	CA	18 to 64	7F	191	No	0.03	0.03	0.06	0.06	0.03	0.5	162.709	NCBI:SAMN05221348	Metcalf et al, Clin Microbiol Infect. 2016 Dec;22(12):1002
20153405	No	2015	CA	2 to 4	3	3599	No	0.03	0.03	0.06	0.06	0.03	0.5	96.562	NCBI:SAMN05221349	Metcalf et al, Clin Microbiol Infect. 2016 Dec;22(12):1002
20153407	No	2015	CA	>64	31	10479	No	0.03	0.03	0.06	0.06	0.03	0.5	93.5074	NCBI:SAMN05221351	Metcalf et al, Clin Microbiol Infect. 2016 Dec;22(12):1002
20153408	No	2015	CA	18 to 64	31	10479	No	0.03	0.03	0.06	0.06	0.03	0.5	136.939	NCBI:SAMN05221352	Metcalf et al, Clin Microbiol Infect. 2016 Dec;22(12):1002
20153409	Yes	2015	CA	<2	9N	66	No	0.03	0.03	0.06	0.06	0.03	0.5	157.139	NCBI:SAMN05221353	Metcalf et al, Clin Microbiol Infect. 2016 Dec;22(12):1002
20153410	No	2015	CA	18 to 64	31	10479	No	0.03	0.03	0.06	0.06	0.03	0.5	258.915	NCBI:SAMN05221354	Metcalf et al, Clin Microbiol Infect. 2016 Dec;22(12):1002
20153411	No	2015	CA	18 to 64	10F	32	Yes	0.03	0.03	0.06	0.06	0.03	0.5	237.514	NCBI:SAMN05221355	Metcalf et al, Clin Microbiol Infect. 2016 Dec;22(12):1002
20153412	No	2015	CA	>64	3	180	No	0.03	0.03	0.06	0.06	0.03	0.5	89.1658	NCBI:SAMN05221356	Metcalf et al, Clin Microbiol Infect. 2016 Dec;22(12):1002
20153413	No	2015	CA	18 to 64	7F	191	No	0.03	0.03	0.06	0.06	0.03	0.5	113.236	NCBI:SAMN05221357	Metcalf et al, Clin Microbiol Infect. 2016 Dec;22(12):1002
20153414	No	2015	CA	>64	7F	191	No	0.03	0.03	0.06	0.06	0.03	0.5	33.5873	NCBI:SAMN05221358	Metcalf et al, Clin Microbiol Infect. 2016 Dec;22(12):1002
20153415	No	2015	CA	2 to 4	35F	1635	No	0.03	0.03	0.06	0.06	0.03	0.5	67.7158	NCBI:SAMN05221359	Metcalf et al, Clin Microbiol Infect. 2016 Dec;22(12):1002
20153416	No	2015	CA	>64	38	393	No	0.03	0.03	0.06	0.06	0.03	0.5	95.4133	NCBI:SAMN05221360	Metcalf et al, Clin Microbiol Infect. 2016 Dec;22(12):1002
20153417	No	2015	CA	2 to 4	38	393	No	0.03	0.06	0.06	0.06	0.03	0.5	67.4485	NCBI:SAMN05221361	Metcalf et al, Clin Microbiol Infect. 2016 Dec;22(12):1002
20153418	No	2015	CA	<2	38	393	No	0.03	0.06	0.06	0.06	0.03	0.5	67.2534	NCBI:SAMN05221362	Metcalf et al, Clin Microbiol Infect. 2016 Dec;22(12):1002
20153419	No	2015	CA	>64	8	404	No	0.03	0.03	0.06	0.06	0.03	0.5	147.011	NCBI:SAMN05221363	Metcalf et al, Clin Microbiol Infect. 2016 Dec;22(12):1002
20153420	No	2015	CA	>64	8	1480	No	0.03	0.03	0.06	0.06	0.03	0.5	103.673	NCBI:SAMN05221364	Metcalf et al, Clin Microbiol Infect. 2016 Dec;22(12):1002
20153421	No	2015	CA	>64	23A	338	Yes	0.25	0.06	0.06	0.12	0.12	0.5	96.9759	NCBI:SAMN05221365	Metcalf et al, Clin Microbiol Infect. 2016 Dec;22(12):1002
20153422	No	2015	CA	18 to 64	9V	156	No	4	2	1	1	2	2	60.8589	NCBI:SAMN05221366	Metcalf et al, Clin Microbiol Infect. 2016 Dec;22(12):1002
20153423	No	2015	CA	>64	3	180	No	0.03	0.03	0.06	0.06	0.03	0.5	177.8	NCBI:SAMN05221367	Metcalf et al, Clin Microbiol Infect. 2016 Dec;22(12):1002
20153424	No	2015	CA	18 to 64	11A	99	No	0.03	0.03	0.06	0.06	0.03	0.5	116.129	NCBI:SAMN05221368	Metcalf et al, Clin Microbiol Infect. 2016 Dec;22(12):1002
20153425	No	2015	CA	18 to 64	35B	452	No	0.03	0.03	0.06	0.06	0.03	0.5	108.589	NCBI:SAMN05221369	Metcalf et al, Clin Microbiol Infect. 2016 Dec;22(12):1002
20153426	No	2015	CA	18 to 64	31	10486	No	0.03	0.03	0.06	0.06	0.03	0.5	93.4888	NCBI:SAMN05221370	Metcalf et al, Clin Microbiol Infect. 2016 Dec;22(12):1002
20153427	No	2015	CA	18 to 64	7F	191	No	0.03	0.03	0.06	0.06	0.03	0.5	88.4137	NCBI:SAMN05221371	Metcalf et al, Clin Microbiol Infect. 2016 Dec;22(12):1002
20153428	No	2015	CA	18 to 64	20	1030	No	0.03	0.03	0.06	0.06	0.03	0.5	56.2816	NCBI:SAMN05221372	Metcalf et al, Clin Microbiol Infect. 2016 Dec;22(12):1002
20153429	No	2015	CA	18 to 64	23B	1373	Yes	0.25	0.06	0.06	0.12	0.12	0.5	56.984	NCBI:SAMN05221373	Metcalf et al, Clin Microbiol Infect. 2016 Dec;22(12):1002
20153430	No	2015	CA	18 to 64	4	244	No	0.03	0.03	0.06	0.06	0.03	0.5	99.6071	NCBI:SAMN05221374	Metcalf et al, Clin Microbiol Infect. 2016 Dec;22(12):1002
20153431	No	2015	CA	18 to 64	33F	10491	No	0.03	0.03	0.06	0.06	0.03	0.5	204.374	NCBI:SAMN05221375	Metcalf et al, Clin Microbiol Infect. 2016 Dec;22(12):1002
20153432	Yes	2015	CA	>64	19A	320	No	8	8	1	2	2	2	205.703	NCBI:SAMN05221376	Metcalf et al, Clin Microbiol Infect. 2016 Dec;22(12):1002
20153434	No	2015	CA	>64	17F	392	No	0.03	0.03	0.06	0.06	0.03	0.5	101.28	NCBI:SAMN05221378	Metcalf et al, Clin Microbiol Infect. 2016 Dec;22(12):1002
20153445	No	2015	GA	2 to 4	15A	3811	No	0.03	0.03	0.06	0.06	0.03	0.5	439.017	NCBI:SAMN05221379	Metcalf et al, Clin Microbiol Infect. 2016 Dec;22(12):1002
20153446	No	2015	GA	>64	31	10468	No	0.03	0.03	0.06	0.06	0.03	0.5	144.048	NCBI:SAMN05221380	Metcalf et al, Clin Microbiol Infect. 2016 Dec;22(12):1002
20153447	No	2015	GA	>64	6C	8446	No	0.03	0.03	0.06	0.06	0.03	0.5	248.393	NCBI:SAMN05221381	Metcalf et al, Clin Microbiol Infect. 2016 Dec;22(12):1002
20153448	No	2015	GA	18 to 64	3	180	No	0.03	0.03	0.06	0.06	0.03	0.5	125.726	NCBI:SAMN05221382	Metcalf et al, Clin Microbiol Infect. 2016 Dec;22(12):1002
20153449	No	2015	GA	18 to 64	22F	433	No	0.03	0.03	0.06	0.06	0.03	0.5	417.282	NCBI:SAMN05221383	Metcalf et al, Clin Microbiol Infect. 2016 Dec;22(12):1002
20153451	No	2015	GA	>64	6C	1092	No	1	1	0.12	0.5	0.5	2	213.672	NCBI:SAMN05221384	Metcalf et al, Clin Microbiol Infect. 2016 Dec;22(12):1002
20153454	No	2015	NM	>64	20	1257	No	0.03	0.03	0.06	0.06	0.03	0.5	219.595	NCBI:SAMN05221386	Metcalf et al, Clin Microbiol Infect. 2016 Dec;22(12):1002
20153455	No	2015	NM	>64	38	393	No	0.03	0.06	0.06	0.06	0.03	0.5	197.908	NCBI:SAMN05221387	Metcalf et al, Clin Microbiol Infect. 2016 Dec;22(12):1002
20153456	No	2015	NM	18 to 64	8	1480	No	0.03	0.03	0.06	0.06	0.03	0.5	112.238	NCBI:SAMN05221388	Metcalf et al, Clin Microbiol Infect. 2016 Dec;22(12):1002
20153457	No	2015	NM	18 to 64	10A	1263	No	0.03	0.03	0.06	0.06	0.03	0.5	93.0587	NCBI:SAMN05221389	Metcalf et al, Clin Microbiol Infect. 2016 Dec;22(12):1002
20153458	No	2015	NM	>64	3	180	No	0.06	0.06	0.06	0.25	0.25	1	142.202	NCBI:SAMN05221390	Metcalf et al, Clin Microbiol Infect. 2016 Dec;22(12):1002
20153459	No	2015	NM	>64	3	180	No	0.03	0.03	0.06	0.06	0.03	0.5	91.3339	NCBI:SAMN05221391	Metcalf et al, Clin Microbiol Infect. 2016 Dec;22(12):1002
20153460	No	2015	NM	>64	3	180	No	0.03	0.03	0.06	0.06	0.03	0.5	87.4932	NCBI:SAMN05221392	Metcalf et al, Clin Microbiol Infect. 2016 Dec;22(12):1002
20153461	No	2015	NM	>64	3	180	No	0.03	0.03	0.06	0.06	0.03	0.5	25.877	NCBI:SAMN05221393	Metcalf et al, Clin Microbiol Infect. 2016 Dec;22(12):1002
20153462	No	2015	NM	18 to 64	12F	220	No	0.03	0.03	0.06	0.06	0.03	0.5	140.942	NCBI:SAMN05221394	Metcalf et al, Clin Microbiol Infect. 2016 Dec;22(12):1002
20153463	No	2015	NM	>64	12F	218	No	0.03	0.03	0.06	0.06	0.03	0.5	157.616	NCBI:SAMN05221395	Metcalf et al, Clin Microbiol Infect. 2016 Dec;22(12):1002
20153464	Yes	2015	NM	>64	3	180	No	0.03	0.03	0.06	0.06	0.03	0.5	163.39	NCBI:SAMN05221396	Metcalf et al, Clin Microbiol Infect. 2016 Dec;22(12):1002
20153465	No	2015	NM	>64	6C	1390	No	0.5	1	0.5	0.25	0.5	2	185.164	NCBI:SAMN05221397	Metcalf et al, Clin Microbiol Infect. 2016 Dec;22(12):1002
20153466	No	2015	NM	>64	16F	1840	No	0.03	0.03	0.06	0.06	0.03	0.5	155.916	NCBI:SAMN05221398	Metcalf et al, Clin Microbiol Infect. 2016 Dec;22(12):1002
20153467	Yes	2015	NM	18 to 64	3	180	No	0.03	0.03	0.06	0.06	0.03	0.5	131.382	NCBI:SAMN05221399	Metcalf et al, Clin Microbiol Infect. 2016 Dec;22(12):1002
20153468	No	2015	NM	18 to 64	20	1257	No	0.03	0.03	0.06	0.06	0.03	0.5	133.349	NCBI:SAMN05221400	Metcalf et al, Clin Microbiol Infect. 2016 Dec;22(12):1002
20153469	No	2015	NM	18 to 64	8	1480	No	0.03	0.03	0.06	0.06	0.03	0.5	70.647	NCBI:SAMN05221401	Metcalf et al, Clin Microbiol Infect. 2016 Dec;22(12):1002
20153470	No	2015	NM	>64	8	1480	No	0.03	0.03	0.06	0.06	0.03	0.5	64.6537	NCBI:SAMN05221402	Metcalf et al, Clin Microbiol Infect. 2016 Dec;22(12):1002
20153471	No	2015	NM	5 to 17	19A	199	No	0.12	0.12	0.06	0.06	0.06	0.5	192.416	NCBI:SAMN05221403	Metcalf et al, Clin Microbiol Infect. 2016 Dec;22(12):1002
20153472	Yes	2015	NM	>64	3	180	No	0.03	0.03	0.06	0.06	0.03	0.5	147.373	NCBI:SAMN05221404	Metcalf et al, Clin Microbiol Infect. 2016 Dec;22(12):1002
20153475	No	2015	NM	18 to 64	8	2299	No	0.03	0.03	0.06	0.06	0.03	0.5	218.529	NCBI:SAMN05221407	Metcalf et al, Clin Microbiol Infect. 2016 Dec;22(12):1002
20153476	No	2015	NM	18 to 64	3	180	No	0.03	0.03	0.06	0.06	0.03	0.5	110.272	NCBI:SAMN05221408	Metcalf et al, Clin Microbiol Infect. 2016 Dec;22(12):1002
20153477	No	2015	NM	18 to 64	3	180	No	0.03	0.03	0.06	0.06	0.03	0.5	101.448	NCBI:SAMN05221409	Metcalf et al, Clin Microbiol Infect. 2016 Dec;22(12):1002
20153478	No	2015	NM	>64	35B	10493	No	2	4	0.5	1	1	2	235.695	NCBI:SAMN05221410	Metcalf et al, Clin Microbiol Infect. 2016 Dec;22(12):1002
20153479	No	2015	NM	18 to 64	33F	2705	No	0.03	0.03	0.06	0.06	0.03	0.5	237.652	NCBI:SAMN05221411	Metcalf et al, Clin Microbiol Infect. 2016 Dec;22(12):1002
20153526	No	2015	GA	18 to 64	35B	558	No	2	2	1	1	1	2	119.366	NCBI:SAMN05221412	Metcalf et al, Clin Microbiol Infect. 2016 Dec;22(12):1002
20153527	No	2015	GA	18 to 64	12F	220	No	0.03	0.03	0.06	0.06	0.03	0.5	152.57	NCBI:SAMN05221413	Metcalf et al, Clin Microbiol Infect. 2016 Dec;22(12):1002
20153528	Yes	2015	GA	18 to 64	23B	1373	Yes	0.25	0.06	0.06	0.12	0.06	0.5	263.089	NCBI:SAMN05221414	Metcalf et al, Clin Microbiol Infect. 2016 Dec;22(12):1002
20153529	No	2015	GA	<2	22F	9259	No	0.03	0.03	0.06	0.06	0.03	0.5	340.48	NCBI:SAMN05221415	Metcalf et al, Clin Microbiol Infect. 2016 Dec;22(12):1002
20153530	Yes	2015	GA	>64	12F	989	No	0.03	0.03	0.06	0.06	0.03	0.5	122.019	NCBI:SAMN05221416	Metcalf et al, Clin Microbiol Infect. 2016 Dec;22(12):1002
20153856	No	2015	GA	18 to 64	19A	320	No	2	1	0.5	2	1	2	74.086	NCBI:SAMN05221417	Metcalf et al, Clin Microbiol Infect. 2016 Dec;22(12):1002
20153857	No	2015	GA	>64	33F	2705	No	0.03	0.06	0.06	0.06	0.06	0.5	244.158	NCBI:SAMN05221418	Metcalf et al, Clin Microbiol Infect. 2016 Dec;22(12):1002
20153858	No	2015	GA	>64	3	180	No	0.03	0.03	0.06	0.06	0.03	0.5	291.545	NCBI:SAMN05221419	Metcalf et al, Clin Microbiol Infect. 2016 Dec;22(12):1002
20153859	No	2015	GA	>64	15C	4262	No	0.03	0.06	0.06	0.06	0.06	0.5	296.542	NCBI:SAMN05221420	Metcalf et al, Clin Microbiol Infect. 2016 Dec;22(12):1002
20153860	No	2015	GA	>64	15A	63	No	0.25	0.06	0.06	0.12	0.12	0.5	155.624	NCBI:SAMN05221421	Metcalf et al, Clin Microbiol Infect. 2016 Dec;22(12):1002
20153861	Yes	2015	GA	18 to 64	19A	320	No	4	8	1	1	2	2	87.115	NCBI:SAMN05221422	Metcalf et al, Clin Microbiol Infect. 2016 Dec;22(12):1002
20153876	No	2015	MN	18 to 64	38	393	No	0.03	0.06	0.06	0.06	0.06	0.5	174.873	NCBI:SAMN05221423	Metcalf et al, Clin Microbiol Infect. 2016 Dec;22(12):1002
20153877	No	2015	MN	>64	15B	162	No	0.03	0.03	0.06	0.06	0.03	0.5	214.552	NCBI:SAMN05221424	Metcalf et al, Clin Microbiol Infect. 2016 Dec;22(12):1002
20153878	No	2015	MN	18 to 64	9N	66	No	0.03	0.03	0.06	0.06	0.03	0.5	162.219	NCBI:SAMN05221425	Metcalf et al, Clin Microbiol Infect. 2016 Dec;22(12):1002
20153879	No	2015	MN	18 to 64	9N	632	No	0.03	0.03	0.06	0.06	0.06	0.5	116.388	NCBI:SAMN05221426	Metcalf et al, Clin Microbiol Infect. 2016 Dec;22(12):1002
20153880	No	2015	MN	<2	23A	338	Yes	0.25	0.12	0.06	0.12	0.12	0.5	273.627	NCBI:SAMN05221427	Metcalf et al, Clin Microbiol Infect. 2016 Dec;22(12):1002
20153881	Yes	2015	MN	18 to 64	35F	1368	No	0.12	0.06	0.06	0.06	0.12	0.5	170.99	NCBI:SAMN05221428	Metcalf et al, Clin Microbiol Infect. 2016 Dec;22(12):1002
20153882	No	2015	MN	>64	33F	100	No	0.03	0.03	0.06	0.06	0.03	0.5	143.317	NCBI:SAMN05221429	Metcalf et al, Clin Microbiol Infect. 2016 Dec;22(12):1002
20153883	No	2015	MN	18 to 64	7F	191	No	0.03	0.03	0.06	0.06	0.03	0.5	284.871	NCBI:SAMN05221430	Metcalf et al, Clin Microbiol Infect. 2016 Dec;22(12):1002
20153884	No	2015	MN	18 to 64	7F	191	No	0.03	0.03	0.06	0.06	0.03	0.5	163.584	NCBI:SAMN05221431	Metcalf et al, Clin Microbiol Infect. 2016 Dec;22(12):1002
20153885	No	2015	MN	>64	22F	433	No	0.03	0.06	0.06	0.06	0.06	0.5	73.926	NCBI:SAMN05221432	Metcalf et al, Clin Microbiol Infect. 2016 Dec;22(12):1002
20153886	No	2015	MN	>64	8	1480	No	0.03	0.03	0.06	0.06	0.03	0.5	45.6818	NCBI:SAMN05221433	Metcalf et al, Clin Microbiol Infect. 2016 Dec;22(12):1002
20153888	No	2015	MN	>64	33F	2705	No	0.03	0.03	0.06	0.06	0.03	0.5	366.876	NCBI:SAMN05221435	Metcalf et al, Clin Microbiol Infect. 2016 Dec;22(12):1002
20153889	No	2015	MN	18 to 64	19F	654	No	0.03	0.03	0.06	0.06	0.03	0.5	155.779	NCBI:SAMN05221436	Metcalf et al, Clin Microbiol Infect. 2016 Dec;22(12):1002
20153890	No	2015	MN	>64	7C	1797	No	0.03	0.03	0.06	0.06	0.03	0.5	110.27	NCBI:SAMN05221437	Metcalf et al, Clin Microbiol Infect. 2016 Dec;22(12):1002
20153891	No	2015	MN	18 to 64	11A	62	No	0.03	0.03	0.06	0.06	0.03	0.5	214.408	NCBI:SAMN05221438	Metcalf et al, Clin Microbiol Infect. 2016 Dec;22(12):1002
20153892	No	2015	MN	<2	23B	338	Yes	0.25	0.06	0.06	0.12	0.12	0.5	224.283	NCBI:SAMN05221439	Metcalf et al, Clin Microbiol Infect. 2016 Dec;22(12):1002
20153893	No	2015	MN	18 to 64	37	447	No	NA	NA	NA	NA	NA	NA	141.581	NCBI:SAMN05221440	Metcalf et al, Clin Microbiol Infect. 2016 Dec;22(12):1002
20153894	No	2015	MN	>64	7F	191	No	0.03	0.03	0.06	0.06	0.03	0.5	154.247	NCBI:SAMN05221441	Metcalf et al, Clin Microbiol Infect. 2016 Dec;22(12):1002
20153896	No	2015	MN	>64	20	235	No	0.03	0.03	0.06	0.06	0.03	0.5	122.181	NCBI:SAMN05221442	Metcalf et al, Clin Microbiol Infect. 2016 Dec;22(12):1002
20153897	No	2015	MN	<2	19F	654	No	0.03	0.03	0.06	0.06	0.03	0.5	544.079	NCBI:SAMN05221443	Metcalf et al, Clin Microbiol Infect. 2016 Dec;22(12):1002
20153898	No	2015	MN	18 to 64	9N	66	No	0.03	0.03	0.06	0.06	0.03	0.5	229.184	NCBI:SAMN05221444	Metcalf et al, Clin Microbiol Infect. 2016 Dec;22(12):1002
20153899	No	2015	MN	>64	8	1480	No	0.03	0.03	0.06	0.06	0.03	0.5	37.2936	NCBI:SAMN05221445	Metcalf et al, Clin Microbiol Infect. 2016 Dec;22(12):1002
20153900	No	2015	MN	>64	23A	338	Yes	0.25	0.06	0.06	0.12	0.12	0.5	177.144	NCBI:SAMN05221446	Metcalf et al, Clin Microbiol Infect. 2016 Dec;22(12):1002
20153901	No	2015	MN	>64	35B	558	No	2	2	0.5	1	1	2	158.077	NCBI:SAMN05221447	Metcalf et al, Clin Microbiol Infect. 2016 Dec;22(12):1002
20153902	No	2015	MN	>64	35B	558	No	2	2	0.5	1	1	2	134.95	NCBI:SAMN05221448	Metcalf et al, Clin Microbiol Infect. 2016 Dec;22(12):1002
20153903	No	2015	MN	18 to 64	23A	10492	Yes	0.03	0.03	0.06	0.06	0.06	0.5	66.1772	NCBI:SAMN05221449	Metcalf et al, Clin Microbiol Infect. 2016 Dec;22(12):1002
20153904	No	2015	MN	5 to 17	33F	2705	No	0.03	0.03	0.06	0.06	0.03	0.5	85.7256	NCBI:SAMN05221450	Metcalf et al, Clin Microbiol Infect. 2016 Dec;22(12):1002
20153905	No	2015	MN	18 to 64	35F	498	No	0.03	0.03	0.06	0.06	0.03	0.5	280.751	NCBI:SAMN05221451	Metcalf et al, Clin Microbiol Infect. 2016 Dec;22(12):1002
20153906	No	2015	MN	18 to 64	8	1480	No	0.03	0.03	0.06	0.06	0.03	0.5	104.086	NCBI:SAMN05221452	Metcalf et al, Clin Microbiol Infect. 2016 Dec;22(12):1002
20153907	No	2015	MN	>64	15B	199	No	0.03	0.06	0.06	0.06	0.03	0.5	267.302	NCBI:SAMN05221453	Metcalf et al, Clin Microbiol Infect. 2016 Dec;22(12):1002
20153908	Yes	2015	MN	<2	33F	717	No	0.03	0.03	0.06	0.06	0.03	0.5	253.553	NCBI:SAMN05221454	Metcalf et al, Clin Microbiol Infect. 2016 Dec;22(12):1002
20153909	No	2015	MN	>64	23A	338	Yes	0.5	0.25	0.06	0.25	0.5	0.5	269.377	NCBI:SAMN05221455	Metcalf et al, Clin Microbiol Infect. 2016 Dec;22(12):1002
20153910	No	2015	MN	18 to 64	6C	639	No	0.03	0.03	0.06	0.06	0.03	0.5	382.795	NCBI:SAMN05221456	Metcalf et al, Clin Microbiol Infect. 2016 Dec;22(12):1002
20153911	No	2015	MN	18 to 64	22F	10163	No	0.03	0.03	0.06	0.06	0.03	0.5	245.756	NCBI:SAMN05221457	Metcalf et al, Clin Microbiol Infect. 2016 Dec;22(12):1002
20153912	No	2015	MN	18 to 64	31	568	No	0.03	0.03	0.06	0.06	0.03	0.5	440.163	NCBI:SAMN05221458	Metcalf et al, Clin Microbiol Infect. 2016 Dec;22(12):1002
20153913	No	2015	MN	>64	15A	63	No	0.5	0.25	0.06	0.5	0.5	2	248.545	NCBI:SAMN05221459	Metcalf et al, Clin Microbiol Infect. 2016 Dec;22(12):1002
20153914	No	2015	MN	18 to 64	23A	338	Yes	0.25	0.06	0.06	0.12	0.12	0.5	310.428	NCBI:SAMN05221460	Metcalf et al, Clin Microbiol Infect. 2016 Dec;22(12):1002
20153915	No	2015	MN	>64	3	180	No	0.03	0.03	0.06	0.06	0.03	0.5	45.6011	NCBI:SAMN05221461	Metcalf et al, Clin Microbiol Infect. 2016 Dec;22(12):1002
20153916	No	2015	MN	18 to 64	33F	662	No	0.03	0.03	0.06	0.06	0.03	0.5	221.533	NCBI:SAMN05221462	Metcalf et al, Clin Microbiol Infect. 2016 Dec;22(12):1002
20153917	No	2015	MN	2 to 4	22F	10163	No	0.03	0.03	0.06	0.06	0.03	0.5	127.855	NCBI:SAMN05221463	Metcalf et al, Clin Microbiol Infect. 2016 Dec;22(12):1002
20153918	No	2015	MN	18 to 64	8	1480	No	0.03	0.03	0.06	0.06	0.03	0.5	67.9861	NCBI:SAMN05221464	Metcalf et al, Clin Microbiol Infect. 2016 Dec;22(12):1002
20153919	No	2015	MN	>64	3	180	No	0.03	0.03	0.06	0.06	0.03	0.5	92.0238	NCBI:SAMN05221465	Metcalf et al, Clin Microbiol Infect. 2016 Dec;22(12):1002
20153920	No	2015	MN	18 to 64	8	1480	No	0.03	0.03	0.06	0.06	0.03	0.5	93.7358	NCBI:SAMN05221466	Metcalf et al, Clin Microbiol Infect. 2016 Dec;22(12):1002
20153921	No	2015	MN	18 to 64	3	180	No	0.03	0.03	0.06	0.06	0.03	0.5	165.89	NCBI:SAMN05221467	Metcalf et al, Clin Microbiol Infect. 2016 Dec;22(12):1002
20153922	No	2015	MN	18 to 64	23B	36	No	0.03	0.03	0.06	0.06	0.06	0.5	162.066	NCBI:SAMN05221468	Metcalf et al, Clin Microbiol Infect. 2016 Dec;22(12):1002
20153923	Yes	2015	MN	18 to 64	9N	405	No	0.03	0.03	0.06	0.06	0.03	0.5	100.641	NCBI:SAMN05221469	Metcalf et al, Clin Microbiol Infect. 2016 Dec;22(12):1002
20153924	No	2015	MN	>64	3	NA	No	0.03	0.03	0.06	0.06	0.03	0.5	75.6113	NCBI:SAMN05221470	Metcalf et al, Clin Microbiol Infect. 2016 Dec;22(12):1002
20153925	No	2015	MN	>64	11A	62	Yes	0.03	0.03	0.06	0.06	0.03	0.5	95.6346	NCBI:SAMN05221471	Metcalf et al, Clin Microbiol Infect. 2016 Dec;22(12):1002
20153926	No	2015	MN	>64	23A	338	Yes	0.25	0.06	0.06	0.12	0.12	0.5	76.3546	NCBI:SAMN05221472	Metcalf et al, Clin Microbiol Infect. 2016 Dec;22(12):1002
20153927	No	2015	MN	18 to 64	15A	63	No	0.25	0.06	0.06	0.12	0.12	0.5	76.4566	NCBI:SAMN05221473	Metcalf et al, Clin Microbiol Infect. 2016 Dec;22(12):1002
20153928	No	2015	MN	18 to 64	7F	191	No	0.03	0.03	0.06	0.06	0.03	0.5	199.305	NCBI:SAMN05221474	Metcalf et al, Clin Microbiol Infect. 2016 Dec;22(12):1002
20153929	No	2015	MN	<2	3	180	No	0.03	0.03	0.06	0.06	0.03	0.5	130.416	NCBI:SAMN05221475	Metcalf et al, Clin Microbiol Infect. 2016 Dec;22(12):1002
20153930	No	2015	MN	18 to 64	3	180	No	0.03	0.03	0.06	0.06	0.03	0.5	92.2993	NCBI:SAMN05221476	Metcalf et al, Clin Microbiol Infect. 2016 Dec;22(12):1002
20153931	No	2015	MN	18 to 64	23A	338	Yes	0.25	0.06	0.06	0.12	0.12	0.5	142.288	NCBI:SAMN05221477	Metcalf et al, Clin Microbiol Infect. 2016 Dec;22(12):1002
20153932	No	2015	MN	18 to 64	8	148	No	0.03	0.03	0.06	0.06	0.03	0.5	136.227	NCBI:SAMN05221478	Metcalf et al, Clin Microbiol Infect. 2016 Dec;22(12):1002
20153933	No	2015	MN	>64	7C	1797	No	0.03	0.03	0.06	0.06	0.03	0.5	90.2321	NCBI:SAMN05221479	Metcalf et al, Clin Microbiol Infect. 2016 Dec;22(12):1002
20153934	No	2015	MN	>64	16F	11261	No	0.03	0.03	0.06	0.06	0.03	0.5	141.753	NCBI:SAMN05221480	Metcalf et al, Clin Microbiol Infect. 2016 Dec;22(12):1002
20153935	No	2015	MN	>64	20	1030	No	0.03	0.03	0.06	0.06	0.03	0.5	132.682	NCBI:SAMN05221481	Metcalf et al, Clin Microbiol Infect. 2016 Dec;22(12):1002
20153936	No	2015	MN	>64	6C	1092	No	0.5	0.5	0.12	0.25	0.5	2	162.78	NCBI:SAMN05221482	Metcalf et al, Clin Microbiol Infect. 2016 Dec;22(12):1002
20153937	No	2015	MN	>64	35B	558	No	2	4	1	1	1	2	199.096	NCBI:SAMN05221483	Metcalf et al, Clin Microbiol Infect. 2016 Dec;22(12):1002
20153938	No	2015	MN	18 to 64	33F	9029	No	0.03	0.03	0.06	0.06	0.03	0.5	172.627	NCBI:SAMN05221484	Metcalf et al, Clin Microbiol Infect. 2016 Dec;22(12):1002
20153939	No	2015	MN	18 to 64	38	393	No	0.03	0.03	0.06	0.06	0.03	0.5	169.333	NCBI:SAMN05221485	Metcalf et al, Clin Microbiol Infect. 2016 Dec;22(12):1002
20153940	No	2015	MN	>64	23F	81	No	4	4	0.5	2	2	2	264.13	NCBI:SAMN05221486	Metcalf et al, Clin Microbiol Infect. 2016 Dec;22(12):1002
20153941	No	2015	MN	>64	31	1111	No	0.03	0.03	0.06	0.06	0.03	0.5	50.1967	NCBI:SAMN05221487	Metcalf et al, Clin Microbiol Infect. 2016 Dec;22(12):1002
20153942	No	2015	MN	>64	33F	100	No	0.03	0.03	0.06	0.06	0.03	0.5	303.843	NCBI:SAMN05221488	Metcalf et al, Clin Microbiol Infect. 2016 Dec;22(12):1002
20153943	No	2015	MN	<2	19F	654	No	0.03	0.03	0.06	0.06	0.03	0.5	107.233	NCBI:SAMN05221489	Metcalf et al, Clin Microbiol Infect. 2016 Dec;22(12):1002
20153944	Yes	2015	MN	18 to 64	31	3639	No	0.03	0.03	0.06	0.06	0.03	0.5	142.248	NCBI:SAMN05221490	Metcalf et al, Clin Microbiol Infect. 2016 Dec;22(12):1002
20153945	Yes	2015	MN	<2	35B	558	No	2	2	0.5	1	1	2	187.019	NCBI:SAMN05221491	Metcalf et al, Clin Microbiol Infect. 2016 Dec;22(12):1002
20153946	No	2015	MN	18 to 64	3	180	No	0.03	0.03	0.06	0.06	0.03	0.5	93.1716	NCBI:SAMN05221492	Metcalf et al, Clin Microbiol Infect. 2016 Dec;22(12):1002
20153947	No	2015	MN	18 to 64	9N	66	No	0.03	0.06	0.06	0.06	0.03	0.5	235.439	NCBI:SAMN05221493	Metcalf et al, Clin Microbiol Infect. 2016 Dec;22(12):1002
20153948	No	2015	MN	18 to 64	12F	220	No	0.03	0.03	0.06	0.06	0.03	0.5	276.124	NCBI:SAMN05221494	Metcalf et al, Clin Microbiol Infect. 2016 Dec;22(12):1002
20153949	No	2015	MN	>64	19A	4179	No	4	8	1	1	2	2	101.521	NCBI:SAMN05221495	Metcalf et al, Clin Microbiol Infect. 2016 Dec;22(12):1002
20153950	No	2015	MN	<2	23A	338	Yes	0.25	0.06	0.06	0.12	0.12	0.5	114.277	NCBI:SAMN05221496	Metcalf et al, Clin Microbiol Infect. 2016 Dec;22(12):1002
20153951	Yes	2015	MN	18 to 64	3	10457	No	0.03	0.03	0.06	0.06	0.03	0.5	69.3856	NCBI:SAMN05221497	Metcalf et al, Clin Microbiol Infect. 2016 Dec;22(12):1002
20153952	No	2015	MN	18 to 64	11A	62	Yes	0.03	0.03	0.06	0.06	0.03	0.5	56.348	NCBI:SAMN05221498	Metcalf et al, Clin Microbiol Infect. 2016 Dec;22(12):1002
20153953	No	2015	MN	>64	23A	338	Yes	0.5	0.25	0.06	0.25	0.5	0.5	94.2313	NCBI:SAMN05221499	Metcalf et al, Clin Microbiol Infect. 2016 Dec;22(12):1002
20153954	No	2015	MN	18 to 64	7F	2469	No	0.03	0.03	0.06	0.06	0.03	0.5	94.1425	NCBI:SAMN05221500	Metcalf et al, Clin Microbiol Infect. 2016 Dec;22(12):1002
20153955	No	2015	MN	18 to 64	19F	654	No	0.03	0.03	0.06	0.06	0.03	0.5	80.8393	NCBI:SAMN05221501	Metcalf et al, Clin Microbiol Infect. 2016 Dec;22(12):1002
20153956	No	2015	MN	18 to 64	3	180	No	0.03	0.03	0.06	0.06	0.03	0.5	83.8291	NCBI:SAMN05221502	Metcalf et al, Clin Microbiol Infect. 2016 Dec;22(12):1002
20153957	No	2015	MN	18 to 64	8	1480	No	0.03	0.03	0.06	0.06	0.03	0.5	71.9804	NCBI:SAMN05221503	Metcalf et al, Clin Microbiol Infect. 2016 Dec;22(12):1002
20153958	No	2015	MN	>64	3	180	No	0.03	0.03	0.06	0.06	0.03	0.5	74.7443	NCBI:SAMN05221504	Metcalf et al, Clin Microbiol Infect. 2016 Dec;22(12):1002
20153959	No	2015	MN	>64	15A	11262	No	0.25	0.06	0.06	0.12	0.12	0.5	134.898	NCBI:SAMN05221505	Metcalf et al, Clin Microbiol Infect. 2016 Dec;22(12):1002
20153960	No	2015	MN	5 to 17	4	695	No	0.03	0.03	0.06	0.06	0.03	0.5	101.166	NCBI:SAMN05221506	Metcalf et al, Clin Microbiol Infect. 2016 Dec;22(12):1002
20153961	No	2015	MN	5 to 17	15A	63	No	0.25	0.06	0.06	0.12	0.12	0.5	74.1459	NCBI:SAMN05221507	Metcalf et al, Clin Microbiol Infect. 2016 Dec;22(12):1002
20153962	No	2015	MN	>64	3	180	No	0.03	0.03	0.06	0.06	0.03	0.5	33.184	NCBI:SAMN05221508	Metcalf et al, Clin Microbiol Infect. 2016 Dec;22(12):1002
20153963	No	2015	MN	18 to 64	33F	100	No	0.03	0.03	0.06	0.06	0.03	0.5	209.98	NCBI:SAMN05221509	Metcalf et al, Clin Microbiol Infect. 2016 Dec;22(12):1002
20153964	No	2015	MN	>64	33F	2705	No	0.03	0.03	0.06	0.06	0.03	0.5	44.0262	NCBI:SAMN05221510	Metcalf et al, Clin Microbiol Infect. 2016 Dec;22(12):1002
20153965	No	2015	MN	18 to 64	22F	433	No	0.03	0.03	0.06	0.06	0.03	0.5	222.25	NCBI:SAMN05221511	Metcalf et al, Clin Microbiol Infect. 2016 Dec;22(12):1002
20153966	No	2015	MN	18 to 64	22F	7314	No	0.03	0.03	0.06	0.06	0.03	0.5	200.377	NCBI:SAMN05221512	Metcalf et al, Clin Microbiol Infect. 2016 Dec;22(12):1002
20153967	No	2015	MN	>64	6C	639	No	0.03	0.03	0.06	0.06	0.03	0.5	141.296	NCBI:SAMN05221513	Metcalf et al, Clin Microbiol Infect. 2016 Dec;22(12):1002
20153968	No	2015	MN	18 to 64	23A	338	Yes	0.25	0.12	0.06	0.12	0.12	0.5	222.086	NCBI:SAMN05221514	Metcalf et al, Clin Microbiol Infect. 2016 Dec;22(12):1002
20153969	No	2015	MN	18 to 64	8	2234	No	0.03	0.03	0.06	0.06	0.03	0.5	199.287	NCBI:SAMN05221515	Metcalf et al, Clin Microbiol Infect. 2016 Dec;22(12):1002
20153970	Yes	2015	MN	18 to 64	18C	113	No	0.03	0.03	0.06	0.06	0.03	0.5	208.711	NCBI:SAMN05221516	Metcalf et al, Clin Microbiol Infect. 2016 Dec;22(12):1002
20153971	No	2015	MN	>64	19A	4179	No	8	8	1	1	2	2	250.439	NCBI:SAMN05221517	Metcalf et al, Clin Microbiol Infect. 2016 Dec;22(12):1002
20153972	No	2015	MN	<2	15C	177	No	0.06	0.03	0.06	0.06	0.06	0.5	287.535	NCBI:SAMN05221518	Metcalf et al, Clin Microbiol Infect. 2016 Dec;22(12):1002
20153973	No	2015	MN	>64	15B	1757	No	0.03	0.03	0.06	0.06	0.03	0.5	197.998	NCBI:SAMN05221519	Metcalf et al, Clin Microbiol Infect. 2016 Dec;22(12):1002
20153974	No	2015	MN	18 to 64	35B	558	No	2	4	1	1	1	2	269.516	NCBI:SAMN05221520	Metcalf et al, Clin Microbiol Infect. 2016 Dec;22(12):1002
20153975	No	2015	MN	5 to 17	35F	1635	No	0.03	0.03	0.06	0.06	0.03	0.5	140.342	NCBI:SAMN05221521	Metcalf et al, Clin Microbiol Infect. 2016 Dec;22(12):1002
20153976	No	2015	MN	>64	15B	199	No	0.03	0.06	0.06	0.06	0.06	0.5	210.179	NCBI:SAMN05221522	Metcalf et al, Clin Microbiol Infect. 2016 Dec;22(12):1002
20153977	No	2015	MN	>64	22F	433	No	0.03	0.06	0.06	0.06	0.06	0.5	178.227	NCBI:SAMN05221523	Metcalf et al, Clin Microbiol Infect. 2016 Dec;22(12):1002
20153978	No	2015	MN	<2	38	393	No	0.03	0.03	0.06	0.06	0.03	0.5	83.6556	NCBI:SAMN05221524	Metcalf et al, Clin Microbiol Infect. 2016 Dec;22(12):1002
20153979	No	2015	MN	>64	19F	271	No	8	8	1	2	1	2	31.1409	NCBI:SAMN05221525	Metcalf et al, Clin Microbiol Infect. 2016 Dec;22(12):1002
20153980	No	2015	MN	>64	19A	4179	No	4	8	1	1	2	2	306.005	NCBI:SAMN05221526	Metcalf et al, Clin Microbiol Infect. 2016 Dec;22(12):1002
20153981	No	2015	MN	>64	23A	338	Yes	0.5	0.25	0.06	0.25	0.25	0.5	269.472	NCBI:SAMN05221527	Metcalf et al, Clin Microbiol Infect. 2016 Dec;22(12):1002
20153982	No	2015	MN	18 to 64	3	180	No	0.03	0.03	0.06	0.06	0.03	0.5	103.288	NCBI:SAMN05221528	Metcalf et al, Clin Microbiol Infect. 2016 Dec;22(12):1002
20153983	No	2015	MN	>64	7C	1797	No	0.03	0.03	0.06	0.06	0.03	0.5	533.133	NCBI:SAMN05221529	Metcalf et al, Clin Microbiol Infect. 2016 Dec;22(12):1002
20153984	No	2015	MN	18 to 64	22F	10163	No	0.03	0.03	0.06	0.06	0.03	0.5	198.917	NCBI:SAMN05221530	Metcalf et al, Clin Microbiol Infect. 2016 Dec;22(12):1002
20153985	No	2015	MN	18 to 64	16F	11263	No	0.25	0.06	0.06	0.06	0.12	0.5	195.714	NCBI:SAMN05221531	Metcalf et al, Clin Microbiol Infect. 2016 Dec;22(12):1002
20153986	No	2015	MN	>64	11A	62	Yes	0.03	0.03	0.06	0.06	0.03	0.5	101.262	NCBI:SAMN05221532	Metcalf et al, Clin Microbiol Infect. 2016 Dec;22(12):1002
20153987	No	2015	MN	>64	28A	494	No	0.03	0.03	0.06	0.06	0.03	0.5	82.4915	NCBI:SAMN05221533	Metcalf et al, Clin Microbiol Infect. 2016 Dec;22(12):1002
20153988	No	2015	MN	18 to 64	3	180	No	0.03	0.03	0.06	0.06	0.03	0.5	91.3705	NCBI:SAMN05221534	Metcalf et al, Clin Microbiol Infect. 2016 Dec;22(12):1002
20153989	No	2015	MN	18 to 64	6C	1692	No	0.03	0.03	0.06	0.06	0.03	0.5	184.494	NCBI:SAMN05221535	Metcalf et al, Clin Microbiol Infect. 2016 Dec;22(12):1002
20153990	No	2015	MN	18 to 64	22F	7314	No	0.03	0.03	0.06	0.06	0.03	0.5	175.589	NCBI:SAMN05221536	Metcalf et al, Clin Microbiol Infect. 2016 Dec;22(12):1002
20153991	No	2015	MN	>64	9N	405	No	0.03	0.03	0.06	0.06	0.03	0.5	92.8283	NCBI:SAMN05221537	Metcalf et al, Clin Microbiol Infect. 2016 Dec;22(12):1002
20153992	No	2015	MN	>64	34	547	No	0.03	0.03	0.06	0.06	0.03	0.5	217.428	NCBI:SAMN05221538	Metcalf et al, Clin Microbiol Infect. 2016 Dec;22(12):1002
20153993	Yes	2015	MN	18 to 64	23B	1373	Yes	0.25	0.12	0.06	0.06	0.12	0.5	137.212	NCBI:SAMN05221539	Metcalf et al, Clin Microbiol Infect. 2016 Dec;22(12):1002
20153994	No	2015	MN	18 to 64	22F	433	No	0.03	0.03	0.06	0.06	0.03	0.5	209.909	NCBI:SAMN05221540	Metcalf et al, Clin Microbiol Infect. 2016 Dec;22(12):1002
20153995	Yes	2015	MN	<2	12F	218	No	0.03	0.03	0.06	0.06	0.03	0.5	268.743	NCBI:SAMN05221541	Metcalf et al, Clin Microbiol Infect. 2016 Dec;22(12):1002
20153996	No	2015	MN	18 to 64	19A	1451	No	4	8	1	2	2	2	234.291	NCBI:SAMN05221542	Metcalf et al, Clin Microbiol Infect. 2016 Dec;22(12):1002
20153997	No	2015	MN	>64	3	180	No	0.03	0.03	0.06	0.06	0.03	0.5	178.188	NCBI:SAMN05221543	Metcalf et al, Clin Microbiol Infect. 2016 Dec;22(12):1002
20153998	No	2015	MN	>64	23A	338	No	0.25	0.06	0.06	0.06	0.12	0.5	184.083	NCBI:SAMN05221544	Metcalf et al, Clin Microbiol Infect. 2016 Dec;22(12):1002
20153999	Yes	2015	MN	18 to 64	3	180	No	0.03	0.03	0.06	0.06	0.03	0.5	224.9	NCBI:SAMN05221545	Metcalf et al, Clin Microbiol Infect. 2016 Dec;22(12):1002
20154000	No	2015	MN	18 to 64	19A	199	No	0.12	0.12	0.06	0.06	0.12	0.5	228.634	NCBI:SAMN05221546	Metcalf et al, Clin Microbiol Infect. 2016 Dec;22(12):1002
20154001	No	2015	MN	18 to 64	3	180	No	0.03	0.03	0.06	0.06	0.03	0.5	174.287	NCBI:SAMN05221547	Metcalf et al, Clin Microbiol Infect. 2016 Dec;22(12):1002
20154002	No	2015	MN	18 to 64	16F	1840	No	0.03	0.03	0.06	0.06	0.03	0.5	279.554	NCBI:SAMN05221849	Metcalf et al, Clin Microbiol Infect. 2016 Dec;22(12):1002
20154241	No	2015	NM	18 to 64	3	180	No	0.03	0.03	0.06	0.06	0.03	0.5	55.9919	NCBI:SAMN05221850	Metcalf et al, Clin Microbiol Infect. 2016 Dec;22(12):1002
20154242	No	2015	NM	18 to 64	9N	66	No	0.03	0.03	0.06	0.06	0.03	0.5	272.865	NCBI:SAMN05221851	Metcalf et al, Clin Microbiol Infect. 2016 Dec;22(12):1002
20154243	No	2015	NM	18 to 64	6C	5241	Yes	0.25	0.25	0.12	0.25	0.25	0.5	188.484	NCBI:SAMN05221852	Metcalf et al, Clin Microbiol Infect. 2016 Dec;22(12):1002
20154244	No	2015	NM	18 to 64	3	180	No	0.03	0.03	0.06	0.06	0.03	0.5	228.744	NCBI:SAMN05221853	Metcalf et al, Clin Microbiol Infect. 2016 Dec;22(12):1002
20154245	No	2015	NM	18 to 64	13	11264	No	0.03	0.03	0.06	0.06	0.03	0.5	182.473	NCBI:SAMN05221854	Metcalf et al, Clin Microbiol Infect. 2016 Dec;22(12):1002
20154246	No	2015	NM	18 to 64	3	180	No	0.03	0.03	0.06	0.06	0.03	0.5	114.266	NCBI:SAMN05221855	Metcalf et al, Clin Microbiol Infect. 2016 Dec;22(12):1002
20154248	No	2015	NM	<2	15C	199	No	0.03	0.03	0.06	0.06	0.03	0.5	54.3764	NCBI:SAMN05221857	Metcalf et al, Clin Microbiol Infect. 2016 Dec;22(12):1002
20154249	No	2015	NM	>64	3	180	No	0.03	0.03	0.06	0.06	0.03	0.5	83.6274	NCBI:SAMN05221858	Metcalf et al, Clin Microbiol Infect. 2016 Dec;22(12):1002
20154250	No	2015	NM	>64	11A	62	No	0.03	0.03	0.06	0.06	0.03	0.5	112.46	NCBI:SAMN05221859	Metcalf et al, Clin Microbiol Infect. 2016 Dec;22(12):1002
20154251	No	2015	NM	>64	8	1480	No	0.03	0.03	0.06	0.06	0.03	0.5	20.5019	NCBI:SAMN05221860	Metcalf et al, Clin Microbiol Infect. 2016 Dec;22(12):1002
20154253	No	2015	NM	18 to 64	19A	199	No	0.12	0.12	0.06	0.06	0.06	0.5	126.444	NCBI:SAMN05221862	Metcalf et al, Clin Microbiol Infect. 2016 Dec;22(12):1002
20154254	No	2015	NM	18 to 64	20	1257	No	0.03	0.03	0.06	0.06	0.03	0.5	97.4657	NCBI:SAMN05221863	Metcalf et al, Clin Microbiol Infect. 2016 Dec;22(12):1002
20154255	No	2015	NM	18 to 64	19F	654	No	0.03	0.03	0.06	0.06	0.03	0.5	101.104	NCBI:SAMN05221864	Metcalf et al, Clin Microbiol Infect. 2016 Dec;22(12):1002
20154256	No	2015	NM	18 to 64	20	1257	No	0.03	0.03	0.06	0.06	0.03	0.5	109.877	NCBI:SAMN05221865	Metcalf et al, Clin Microbiol Infect. 2016 Dec;22(12):1002
20154257	No	2015	NM	18 to 64	12F	218	No	0.03	0.03	0.06	0.06	0.03	0.5	99.7909	NCBI:SAMN05221866	Metcalf et al, Clin Microbiol Infect. 2016 Dec;22(12):1002
20154258	No	2015	NM	18 to 64	12F	218	No	0.03	0.03	0.06	0.06	0.03	0.5	170.333	NCBI:SAMN05221867	Metcalf et al, Clin Microbiol Infect. 2016 Dec;22(12):1002
20154259	No	2015	NM	18 to 64	20	1257	No	0.03	0.03	0.06	0.06	0.03	0.5	88.6038	NCBI:SAMN05221868	Metcalf et al, Clin Microbiol Infect. 2016 Dec;22(12):1002
20154260	No	2015	NM	18 to 64	8	1480	No	0.03	0.03	0.06	0.06	0.03	0.5	36.8445	NCBI:SAMN05221869	Metcalf et al, Clin Microbiol Infect. 2016 Dec;22(12):1002
20154261	No	2015	NM	18 to 64	12F	220	No	0.03	0.03	0.06	0.06	0.03	0.5	103.104	NCBI:SAMN05221870	Metcalf et al, Clin Microbiol Infect. 2016 Dec;22(12):1002
20154262	No	2015	NM	>64	8	1480	No	0.03	0.03	0.06	0.06	0.03	0.5	121.771	NCBI:SAMN05221871	Metcalf et al, Clin Microbiol Infect. 2016 Dec;22(12):1002
20154263	No	2015	NM	>64	12F	220	No	0.03	0.03	0.06	0.06	0.06	0.5	180.873	NCBI:SAMN05221872	Metcalf et al, Clin Microbiol Infect. 2016 Dec;22(12):1002
20154264	No	2015	NM	18 to 64	35B	10493	No	2	4	0.5	1	1	2	104.195	NCBI:SAMN05221873	Metcalf et al, Clin Microbiol Infect. 2016 Dec;22(12):1002
20154265	No	2015	NM	>64	22F	7314	No	0.03	0.03	0.06	0.06	0.03	0.5	120.404	NCBI:SAMN05221874	Metcalf et al, Clin Microbiol Infect. 2016 Dec;22(12):1002
20154266	No	2015	NM	<2	33F	100	No	0.25	0.25	0.12	0.12	0.12	0.5	164.026	NCBI:SAMN05221875	Metcalf et al, Clin Microbiol Infect. 2016 Dec;22(12):1002
20154267	No	2015	NM	>64	22F	7314	No	0.03	0.03	0.06	0.06	0.03	0.5	93.649	NCBI:SAMN05221876	Metcalf et al, Clin Microbiol Infect. 2016 Dec;22(12):1002
20154268	No	2015	NM	>64	12F	220	No	0.03	0.03	0.06	0.06	0.03	0.5	110.723	NCBI:SAMN05221877	Metcalf et al, Clin Microbiol Infect. 2016 Dec;22(12):1002
20154269	No	2015	NM	>64	3	180	No	0.03	0.03	0.06	0.06	0.03	0.5	78.746	NCBI:SAMN05221878	Metcalf et al, Clin Microbiol Infect. 2016 Dec;22(12):1002
20154270	No	2015	NM	18 to 64	8	1480	No	0.03	0.03	0.06	0.06	0.03	0.5	107.287	NCBI:SAMN05221879	Metcalf et al, Clin Microbiol Infect. 2016 Dec;22(12):1002
20154271	Yes	2015	NM	18 to 64	8	1480	No	0.03	0.03	0.06	0.06	0.03	0.5	93.2837	NCBI:SAMN05221880	Metcalf et al, Clin Microbiol Infect. 2016 Dec;22(12):1002
20154272	No	2015	NM	18 to 64	3	180	No	0.03	0.03	0.06	0.06	0.03	0.5	203.033	NCBI:SAMN05221881	Metcalf et al, Clin Microbiol Infect. 2016 Dec;22(12):1002
20154273	No	2015	NM	18 to 64	22F	7314	No	0.03	0.03	0.06	0.06	0.03	0.5	57.8793	NCBI:SAMN05221882	Metcalf et al, Clin Microbiol Infect. 2016 Dec;22(12):1002
20154274	No	2015	NM	5 to 17	7F	191	No	0.03	0.03	0.06	0.06	0.03	0.5	132.211	NCBI:SAMN05221883	Metcalf et al, Clin Microbiol Infect. 2016 Dec;22(12):1002
20154275	No	2015	NM	>64	6C	146	No	0.03	0.03	0.06	0.06	0.03	0.5	133.961	NCBI:SAMN05221884	Metcalf et al, Clin Microbiol Infect. 2016 Dec;22(12):1002
20154276	No	2015	NM	>64	15A	9692	No	0.03	0.03	0.06	0.06	0.03	0.5	74.8125	NCBI:SAMN05221885	Metcalf et al, Clin Microbiol Infect. 2016 Dec;22(12):1002
20154278	No	2015	NM	18 to 64	19A	320	No	4	8	1	2	2	2	60.5179	NCBI:SAMN05221887	Metcalf et al, Clin Microbiol Infect. 2016 Dec;22(12):1002
20154279	No	2015	NM	>64	8	1480	No	0.03	0.03	0.06	0.06	0.03	0.5	83.8576	NCBI:SAMN05221888	Metcalf et al, Clin Microbiol Infect. 2016 Dec;22(12):1002
20154280	No	2015	NM	18 to 64	8	1480	No	0.03	0.03	0.06	0.06	0.03	0.5	145.817	NCBI:SAMN05221889	Metcalf et al, Clin Microbiol Infect. 2016 Dec;22(12):1002
20154281	No	2015	NM	18 to 64	8	1480	No	0.03	0.03	0.06	0.06	0.03	0.5	85.9733	NCBI:SAMN05221890	Metcalf et al, Clin Microbiol Infect. 2016 Dec;22(12):1002
20154282	No	2015	NM	>64	10A	97	Yes	0.03	0.03	0.06	0.06	0.03	0.5	140.748	NCBI:SAMN05221891	Metcalf et al, Clin Microbiol Infect. 2016 Dec;22(12):1002
20154283	No	2015	NM	18 to 64	38	393	No	0.03	0.03	0.06	0.06	0.03	0.5	198.675	NCBI:SAMN05221892	Metcalf et al, Clin Microbiol Infect. 2016 Dec;22(12):1002
20154284	No	2015	NM	18 to 64	3	180	No	0.03	0.03	0.06	0.06	0.03	0.5	114.702	NCBI:SAMN05221893	Metcalf et al, Clin Microbiol Infect. 2016 Dec;22(12):1002
20154285	Yes	2015	NM	18 to 64	9N	66	No	0.03	0.03	0.06	0.06	0.03	0.5	102.166	NCBI:SAMN05221894	Metcalf et al, Clin Microbiol Infect. 2016 Dec;22(12):1002
20154286	No	2015	NM	>64	33F	100	No	0.03	0.03	0.06	0.06	0.12	0.5	137.517	NCBI:SAMN05221895	Metcalf et al, Clin Microbiol Infect. 2016 Dec;22(12):1002
20154287	No	2015	NM	18 to 64	38	393	No	0.03	0.03	0.06	0.06	0.03	0.5	164.664	NCBI:SAMN05221896	Metcalf et al, Clin Microbiol Infect. 2016 Dec;22(12):1002
20154327	No	2015	OR	>64	22F	433	No	0.03	0.03	0.06	0.06	0.03	0.5	58.1627	NCBI:SAMN05221897	Metcalf et al, Clin Microbiol Infect. 2016 Dec;22(12):1002
20154328	No	2015	OR	18 to 64	17F	392	No	0.03	0.03	0.06	0.06	0.03	0.5	85.9047	NCBI:SAMN05221898	Metcalf et al, Clin Microbiol Infect. 2016 Dec;22(12):1002
20154329	No	2015	OR	18 to 64	12F	218	No	0.03	0.03	0.06	0.06	0.03	0.5	169.466	NCBI:SAMN05221899	Metcalf et al, Clin Microbiol Infect. 2016 Dec;22(12):1002
20154330	No	2015	OR	18 to 64	9N	4666	No	0.03	0.03	0.06	0.06	0.03	0.5	323.511	NCBI:SAMN05221900	Metcalf et al, Clin Microbiol Infect. 2016 Dec;22(12):1002
20154331	No	2015	OR	18 to 64	3	180	No	0.03	0.03	0.06	0.06	0.03	0.5	183.078	NCBI:SAMN05221901	Metcalf et al, Clin Microbiol Infect. 2016 Dec;22(12):1002
20154332	No	2015	OR	>64	7F	191	No	0.03	0.03	0.06	0.06	0.03	0.5	152.816	NCBI:SAMN05221902	Metcalf et al, Clin Microbiol Infect. 2016 Dec;22(12):1002
20154333	No	2015	OR	18 to 64	34	547	No	0.03	0.03	0.06	0.06	0.03	0.5	256.384	NCBI:SAMN05221903	Metcalf et al, Clin Microbiol Infect. 2016 Dec;22(12):1002
20154335	No	2015	OR	>64	7C	1797	No	0.03	0.03	0.06	0.06	0.03	0.5	153.588	NCBI:SAMN05221905	Metcalf et al, Clin Microbiol Infect. 2016 Dec;22(12):1002
20154336	No	2015	OR	18 to 64	9N	11265	No	0.03	0.03	0.06	0.06	0.03	0.5	119.283	NCBI:SAMN05221906	Metcalf et al, Clin Microbiol Infect. 2016 Dec;22(12):1002
20154337	No	2015	OR	2 to 4	15A	2186	No	0.03	0.03	0.06	0.06	0.03	0.5	166.315	NCBI:SAMN05221907	Metcalf et al, Clin Microbiol Infect. 2016 Dec;22(12):1002
20154338	No	2015	OR	18 to 64	3	180	No	0.03	0.03	0.06	0.06	0.03	0.5	159.801	NCBI:SAMN05221908	Metcalf et al, Clin Microbiol Infect. 2016 Dec;22(12):1002
20154339	No	2015	OR	18 to 64	38	393	No	0.03	0.03	0.06	0.06	0.03	0.5	312.172	NCBI:SAMN05221909	Metcalf et al, Clin Microbiol Infect. 2016 Dec;22(12):1002
20154340	No	2015	OR	18 to 64	16F	3157	No	0.03	0.03	0.06	0.06	0.03	0.5	179.948	NCBI:SAMN05221910	Metcalf et al, Clin Microbiol Infect. 2016 Dec;22(12):1002
20154341	No	2015	OR	>64	3	11266	No	0.03	0.03	0.06	0.06	0.03	0.5	170.154	NCBI:SAMN05221911	Metcalf et al, Clin Microbiol Infect. 2016 Dec;22(12):1002
20154342	No	2015	OR	>64	22F	433	No	0.03	0.03	0.06	0.06	0.03	0.5	110.826	NCBI:SAMN05221912	Metcalf et al, Clin Microbiol Infect. 2016 Dec;22(12):1002
20154343	No	2015	OR	18 to 64	8	1268	No	0.03	0.03	0.06	0.06	0.03	0.5	37.5356	NCBI:SAMN05221913	Metcalf et al, Clin Microbiol Infect. 2016 Dec;22(12):1002
20154344	No	2015	OR	18 to 64	3	180	No	0.03	0.03	0.06	0.06	0.03	0.5	112.995	NCBI:SAMN05221914	Metcalf et al, Clin Microbiol Infect. 2016 Dec;22(12):1002
20154345	No	2015	OR	>64	3	180	No	0.03	0.03	0.06	0.06	0.03	0.5	129.54	NCBI:SAMN05221915	Metcalf et al, Clin Microbiol Infect. 2016 Dec;22(12):1002
20154346	No	2015	OR	>64	23A	338	Yes	0.25	0.06	0.06	0.06	0.12	0.5	182.885	NCBI:SAMN05221916	Metcalf et al, Clin Microbiol Infect. 2016 Dec;22(12):1002
20154347	No	2015	OR	18 to 64	9N	405	No	0.03	0.03	0.06	0.06	0.03	0.5	185.524	NCBI:SAMN05221917	Metcalf et al, Clin Microbiol Infect. 2016 Dec;22(12):1002
20154348	No	2015	OR	18 to 64	8	1480	No	0.03	0.03	0.06	0.06	0.03	0.5	122.46	NCBI:SAMN05221918	Metcalf et al, Clin Microbiol Infect. 2016 Dec;22(12):1002
20154349	No	2015	OR	>64	12F	3522	No	0.03	0.03	0.06	0.06	0.03	0.5	508.025	NCBI:SAMN05221919	Metcalf et al, Clin Microbiol Infect. 2016 Dec;22(12):1002
20154350	No	2015	NY	>64	35B	558	No	1	2	0.5	1	1	2	275.573	NCBI:SAMN05221920	Metcalf et al, Clin Microbiol Infect. 2016 Dec;22(12):1002
20154351	Yes	2015	NY	18 to 64	33F	2705	No	0.03	0.03	0.06	0.06	0.03	0.5	157.506	NCBI:SAMN05221921	Metcalf et al, Clin Microbiol Infect. 2016 Dec;22(12):1002
20154353	No	2015	NY	18 to 64	9N	632	No	0.03	0.03	0.06	0.06	0.03	0.5	145.543	NCBI:SAMN05221922	Metcalf et al, Clin Microbiol Infect. 2016 Dec;22(12):1002
20154354	No	2015	NY	18 to 64	3	180	No	0.03	0.03	0.06	0.06	0.03	0.5	104.484	NCBI:SAMN05221923	Metcalf et al, Clin Microbiol Infect. 2016 Dec;22(12):1002
20154355	No	2015	NY	18 to 64	7F	191	No	0.03	0.03	0.06	0.06	0.03	0.5	223.172	NCBI:SAMN05221924	Metcalf et al, Clin Microbiol Infect. 2016 Dec;22(12):1002
20154356	No	2015	NY	18 to 64	22F	433	No	0.03	0.03	0.06	0.06	0.03	0.5	130.596	NCBI:SAMN05221925	Metcalf et al, Clin Microbiol Infect. 2016 Dec;22(12):1002
20154357	No	2015	NY	18 to 64	15A	3811	No	0.03	0.03	0.06	0.06	0.03	0.5	222.182	NCBI:SAMN05221926	Metcalf et al, Clin Microbiol Infect. 2016 Dec;22(12):1002
20154358	No	2015	NY	>64	22F	7314	No	0.03	0.03	0.06	0.06	0.03	0.5	164.717	NCBI:SAMN05221927	Metcalf et al, Clin Microbiol Infect. 2016 Dec;22(12):1002
20154359	Yes	2015	NY	>64	11A	62	Yes	0.03	0.03	0.06	0.06	0.03	0.5	257.61	NCBI:SAMN05221928	Metcalf et al, Clin Microbiol Infect. 2016 Dec;22(12):1002
20154360	No	2015	NY	18 to 64	23A	438	No	0.03	0.03	0.06	0.06	0.03	0.5	80.3211	NCBI:SAMN05221929	Metcalf et al, Clin Microbiol Infect. 2016 Dec;22(12):1002
20154361	No	2015	NY	>64	11A	62	Yes	0.03	0.03	0.06	0.06	0.03	0.5	23.9184	NCBI:SAMN05221930	Metcalf et al, Clin Microbiol Infect. 2016 Dec;22(12):1002
20154362	No	2015	NY	<2	23B	10522	No	0.03	0.06	0.06	0.06	0.03	0.5	119.335	NCBI:SAMN05221931	Metcalf et al, Clin Microbiol Infect. 2016 Dec;22(12):1002
20154363	Yes	2015	NY	18 to 64	11A	62	Yes	0.03	0.03	0.06	0.06	0.03	0.5	100.054	NCBI:SAMN05221932	Metcalf et al, Clin Microbiol Infect. 2016 Dec;22(12):1002
20154364	No	2015	NY	>64	6C	386	No	0.12	0.25	0.06	0.06	0.06	0.5	186.277	NCBI:SAMN05221933	Metcalf et al, Clin Microbiol Infect. 2016 Dec;22(12):1002
20154365	No	2015	NY	18 to 64	19A	695	No	0.06	0.03	0.06	0.06	0.06	0.5	254.484	NCBI:SAMN05221934	Metcalf et al, Clin Microbiol Infect. 2016 Dec;22(12):1002
20154366	No	2015	NY	18 to 64	11A	62	Yes	0.03	0.03	0.06	0.06	0.03	0.5	102.435	NCBI:SAMN05221935	Metcalf et al, Clin Microbiol Infect. 2016 Dec;22(12):1002
20154367	No	2015	NY	>64	19A	320	No	4	8	1	8	4	2	128.181	NCBI:SAMN05221936	Metcalf et al, Clin Microbiol Infect. 2016 Dec;22(12):1002
20154368	No	2015	NY	>64	12F	220	No	0.03	0.03	0.06	0.06	0.03	0.5	214.955	NCBI:SAMN05221937	Metcalf et al, Clin Microbiol Infect. 2016 Dec;22(12):1002
20154369	No	2015	NY	18 to 64	19A	2062	No	0.25	0.25	0.06	0.12	0.25	0.5	99.234	NCBI:SAMN05221938	Metcalf et al, Clin Microbiol Infect. 2016 Dec;22(12):1002
20154370	No	2015	NY	18 to 64	33F	100	No	0.03	0.03	0.06	0.06	0.03	0.5	141.963	NCBI:SAMN05221939	Metcalf et al, Clin Microbiol Infect. 2016 Dec;22(12):1002
20154371	No	2015	NY	>64	20	235	No	0.03	0.03	0.06	0.06	0.03	0.5	139.684	NCBI:SAMN05221940	Metcalf et al, Clin Microbiol Infect. 2016 Dec;22(12):1002
20154372	No	2015	NY	>64	15B	3280	No	0.25	0.5	0.12	0.12	0.25	0.5	204.99	NCBI:SAMN05221941	Metcalf et al, Clin Microbiol Infect. 2016 Dec;22(12):1002
20154373	No	2015	NY	>64	11A	166	No	4	8	1	2	2	2	236.978	NCBI:SAMN05221942	Metcalf et al, Clin Microbiol Infect. 2016 Dec;22(12):1002
20154374	Yes	2015	NY	18 to 64	23B	NA	Yes	0.03	0.03	0.06	0.06	0.03	0.5	229.348	NCBI:SAMN05221943	Metcalf et al, Clin Microbiol Infect. 2016 Dec;22(12):1002
20154437	No	2015	TN	>64	22F	7314	No	0.03	0.03	0.06	0.06	0.03	0.5	158.488	NCBI:SAMN05221944	Metcalf et al, Clin Microbiol Infect. 2016 Dec;22(12):1002
20154438	No	2015	TN	18 to 64	12F	220	No	0.03	0.03	0.06	0.06	0.03	0.5	247.448	NCBI:SAMN05221945	Metcalf et al, Clin Microbiol Infect. 2016 Dec;22(12):1002
20154441	No	2015	TN	>64	20	235	No	0.03	0.03	0.06	0.06	0.03	0.5	139.218	NCBI:SAMN05221946	Metcalf et al, Clin Microbiol Infect. 2016 Dec;22(12):1002
20154442	No	2015	TN	18 to 64	3	180	No	0.03	0.06	0.06	0.06	0.03	0.5	126.298	NCBI:SAMN05221947	Metcalf et al, Clin Microbiol Infect. 2016 Dec;22(12):1002
20154443	No	2015	TN	>64	15A	1191	No	0.25	0.06	0.06	0.12	0.12	0.5	136.934	NCBI:SAMN05221948	Metcalf et al, Clin Microbiol Infect. 2016 Dec;22(12):1002
20154444	No	2015	TN	18 to 64	20	235	No	0.03	0.03	0.06	0.06	0.03	0.5	156.278	NCBI:SAMN05221949	Metcalf et al, Clin Microbiol Infect. 2016 Dec;22(12):1002
20154446	No	2015	TN	18 to 64	9N	1257	No	0.03	0.03	0.06	0.06	0.03	0.5	211.917	NCBI:SAMN05221950	Metcalf et al, Clin Microbiol Infect. 2016 Dec;22(12):1002
20154447	No	2015	TN	18 to 64	12F	220	No	0.03	0.03	0.06	0.06	0.03	0.5	181.714	NCBI:SAMN05221951	Metcalf et al, Clin Microbiol Infect. 2016 Dec;22(12):1002
20154448	No	2015	TN	>64	22F	433	No	0.03	0.03	0.06	0.06	0.03	0.5	221.464	NCBI:SAMN05221952	Metcalf et al, Clin Microbiol Infect. 2016 Dec;22(12):1002
20154449	No	2015	TN	>64	15B	199	No	0.03	0.03	0.06	0.06	0.03	0.5	138.933	NCBI:SAMN05221953	Metcalf et al, Clin Microbiol Infect. 2016 Dec;22(12):1002
20154450	No	2015	TN	>64	19F	654	No	0.03	0.03	0.06	0.06	0.03	0.5	205.216	NCBI:SAMN05221954	Metcalf et al, Clin Microbiol Infect. 2016 Dec;22(12):1002
20154451	No	2015	TN	>64	16F	11267	No	0.03	0.03	0.06	0.06	0.03	0.5	234.733	NCBI:SAMN05221955	Metcalf et al, Clin Microbiol Infect. 2016 Dec;22(12):1002
20154452	No	2015	TN	18 to 64	12F	220	No	0.03	0.03	0.06	0.06	0.03	0.5	205.894	NCBI:SAMN05221956	Metcalf et al, Clin Microbiol Infect. 2016 Dec;22(12):1002
20154453	No	2015	TN	18 to 64	7C	1797	No	0.03	0.03	0.06	0.06	0.03	0.5	179.817	NCBI:SAMN05221957	Metcalf et al, Clin Microbiol Infect. 2016 Dec;22(12):1002
20154454	No	2015	TN	18 to 64	22F	433	No	0.03	0.06	0.06	0.06	0.06	0.5	93.4656	NCBI:SAMN05221958	Metcalf et al, Clin Microbiol Infect. 2016 Dec;22(12):1002
20154455	No	2015	TN	>64	3	180	No	0.06	0.06	0.06	0.25	0.25	1	75.1825	NCBI:SAMN05221959	Metcalf et al, Clin Microbiol Infect. 2016 Dec;22(12):1002
20154456	No	2015	TN	18 to 64	15B	7479	No	0.5	0.5	0.12	0.06	0.12	0.5	42.1645	NCBI:SAMN05221960	Metcalf et al, Clin Microbiol Infect. 2016 Dec;22(12):1002
20154457	No	2015	TN	18 to 64	35B	558	No	1	2	0.5	0.5	1	2	51.7276	NCBI:SAMN05221961	Metcalf et al, Clin Microbiol Infect. 2016 Dec;22(12):1002
20154458	No	2015	TN	18 to 64	11A	166	No	4	4	1	2	2	2	441.79	NCBI:SAMN05221962	Metcalf et al, Clin Microbiol Infect. 2016 Dec;22(12):1002
20154459	No	2015	TN	>64	22F	7314	No	0.03	0.03	0.06	0.06	0.03	0.5	178.345	NCBI:SAMN05221963	Metcalf et al, Clin Microbiol Infect. 2016 Dec;22(12):1002
20154460	No	2015	TN	18 to 64	16F	659	No	0.03	0.03	0.06	0.06	0.03	0.5	196.868	NCBI:SAMN05221964	Metcalf et al, Clin Microbiol Infect. 2016 Dec;22(12):1002
20154461	No	2015	TN	>64	15B	3280	No	0.5	0.5	0.25	0.06	0.12	0.5	120.147	NCBI:SAMN05221965	Metcalf et al, Clin Microbiol Infect. 2016 Dec;22(12):1002
20154462	No	2015	TN	18 to 64	22F	7314	No	0.03	0.03	0.06	0.06	0.03	0.5	195.244	NCBI:SAMN05221966	Metcalf et al, Clin Microbiol Infect. 2016 Dec;22(12):1002
20154463	No	2015	TN	18 to 64	22F	433	No	0.03	0.03	0.06	0.06	0.03	0.5	111.332	NCBI:SAMN05221967	Metcalf et al, Clin Microbiol Infect. 2016 Dec;22(12):1002
20154464	No	2015	TN	18 to 64	34	11268	No	0.03	0.03	0.06	0.06	0.03	0.5	196.789	NCBI:SAMN05221968	Metcalf et al, Clin Microbiol Infect. 2016 Dec;22(12):1002
20154465	No	2015	TN	18 to 64	19A	320	No	4	8	1	2	1	2	212.712	NCBI:SAMN05221969	Metcalf et al, Clin Microbiol Infect. 2016 Dec;22(12):1002
20154466	No	2015	TN	18 to 64	34	547	No	0.03	0.03	0.06	0.06	0.03	0.5	195.371	NCBI:SAMN05221970	Metcalf et al, Clin Microbiol Infect. 2016 Dec;22(12):1002
20154467	No	2015	TN	18 to 64	22F	7314	No	0.03	0.03	0.06	0.06	0.03	0.5	170.13	NCBI:SAMN05221971	Metcalf et al, Clin Microbiol Infect. 2016 Dec;22(12):1002
20154468	No	2015	TN	<2	33F	2705	No	0.03	0.03	0.06	0.06	0.03	0.5	217.015	NCBI:SAMN05221972	Metcalf et al, Clin Microbiol Infect. 2016 Dec;22(12):1002
20154469	No	2015	TN	18 to 64	8	1480	No	0.03	0.03	0.06	0.06	0.03	0.5	114.88	NCBI:SAMN05221973	Metcalf et al, Clin Microbiol Infect. 2016 Dec;22(12):1002
20154470	No	2015	TN	18 to 64	22F	433	No	0.03	0.03	0.06	0.06	0.03	0.5	213.025	NCBI:SAMN05221974	Metcalf et al, Clin Microbiol Infect. 2016 Dec;22(12):1002
20154471	No	2015	TN	18 to 64	3	180	No	0.03	0.03	0.06	0.06	0.03	0.5	158.904	NCBI:SAMN05221975	Metcalf et al, Clin Microbiol Infect. 2016 Dec;22(12):1002
20154472	No	2015	TN	18 to 64	14	13	No	4	8	1	1	2	2	114.855	NCBI:SAMN05221976	Metcalf et al, Clin Microbiol Infect. 2016 Dec;22(12):1002
20154473	No	2015	TN	18 to 64	6C	1092	No	1	1	0.25	0.5	0.5	2	213.723	NCBI:SAMN05221977	Metcalf et al, Clin Microbiol Infect. 2016 Dec;22(12):1002
20154474	No	2015	TN	>64	23A	338	Yes	0.25	0.06	0.06	0.06	0.06	0.5	176.802	NCBI:SAMN05221978	Metcalf et al, Clin Microbiol Infect. 2016 Dec;22(12):1002
20154476	Yes	2015	TN	18 to 64	3	180	No	0.03	0.03	0.06	0.06	0.03	0.5	54.1231	NCBI:SAMN05221980	Metcalf et al, Clin Microbiol Infect. 2016 Dec;22(12):1002
20154477	No	2015	TN	18 to 64	3	180	No	0.03	0.06	0.06	0.12	0.25	0.5	90.6345	NCBI:SAMN05221981	Metcalf et al, Clin Microbiol Infect. 2016 Dec;22(12):1002
20154478	No	2015	TN	<2	15C	3280	No	0.25	0.5	0.12	0.12	0.12	0.5	114.345	NCBI:SAMN05221982	Metcalf et al, Clin Microbiol Infect. 2016 Dec;22(12):1002
20154480	No	2015	CT	18 to 64	7C	11269	No	0.03	0.03	0.06	0.06	0.03	0.5	108.135	NCBI:SAMN05221983	Metcalf et al, Clin Microbiol Infect. 2016 Dec;22(12):1002
20154481	No	2015	CT	>64	34	547	No	0.03	0.03	0.06	0.06	0.03	0.5	86.9328	NCBI:SAMN05221984	Metcalf et al, Clin Microbiol Infect. 2016 Dec;22(12):1002
20154482	No	2015	CT	>64	19A	320	No	4	8	1	4	4	2	152.55	NCBI:SAMN05221985	Metcalf et al, Clin Microbiol Infect. 2016 Dec;22(12):1002
20154483	Yes	2015	CT	>64	34	11270	No	0.25	0.25	0.06	0.25	0.25	1	289.968	NCBI:SAMN05221986	Metcalf et al, Clin Microbiol Infect. 2016 Dec;22(12):1002
20154484	No	2015	CT	>64	22F	10163	No	0.03	0.03	0.06	0.06	0.03	0.5	201.516	NCBI:SAMN05221987	Metcalf et al, Clin Microbiol Infect. 2016 Dec;22(12):1002
20154485	No	2015	CT	>64	3	180	No	0.03	0.03	0.06	0.06	0.03	0.5	156.51	NCBI:SAMN05221988	Metcalf et al, Clin Microbiol Infect. 2016 Dec;22(12):1002
20154486	Yes	2015	CT	18 to 64	19F	271	No	4	8	1	8	4	2	160.99	NCBI:SAMN05221989	Metcalf et al, Clin Microbiol Infect. 2016 Dec;22(12):1002
20154487	No	2015	CT	18 to 64	3	180	No	0.03	0.03	0.06	0.06	0.03	0.5	72.4843	NCBI:SAMN05221990	Metcalf et al, Clin Microbiol Infect. 2016 Dec;22(12):1002
20154488	No	2015	CT	18 to 64	3	180	No	0.03	0.03	0.06	0.06	0.03	0.5	129.235	NCBI:SAMN05221991	Metcalf et al, Clin Microbiol Infect. 2016 Dec;22(12):1002
20154489	No	2015	CT	>64	35B	7487	No	2	8	1	1	1	2	157.285	NCBI:SAMN05221992	Metcalf et al, Clin Microbiol Infect. 2016 Dec;22(12):1002
20154490	No	2015	CT	>64	35F	498	No	0.03	0.03	0.06	0.06	0.03	0.5	147.282	NCBI:SAMN05221993	Metcalf et al, Clin Microbiol Infect. 2016 Dec;22(12):1002
20154491	No	2015	CT	18 to 64	11A	62	No	NA	NA	NA	NA	NA	NA	78.498	NCBI:SAMN05221994	Metcalf et al, Clin Microbiol Infect. 2016 Dec;22(12):1002
20154492	No	2015	CT	>64	19A	63	No	0.5	0.5	0.12	0.25	0.25	0.5	272.168	NCBI:SAMN05221995	Metcalf et al, Clin Microbiol Infect. 2016 Dec;22(12):1002
20154493	No	2015	CT	18 to 64	19F	654	No	0.03	0.03	0.06	0.06	0.03	0.5	198.19	NCBI:SAMN05221996	Metcalf et al, Clin Microbiol Infect. 2016 Dec;22(12):1002
20154494	No	2015	CT	18 to 64	35F	498	No	0.03	0.06	0.06	0.06	0.03	0.5	135.409	NCBI:SAMN05221997	Metcalf et al, Clin Microbiol Infect. 2016 Dec;22(12):1002
20154495	No	2015	CT	>64	11A	62	Yes	0.03	0.03	0.06	0.06	0.03	0.5	165.381	NCBI:SAMN05221998	Metcalf et al, Clin Microbiol Infect. 2016 Dec;22(12):1002
20154496	No	2015	CT	18 to 64	22F	11271	No	0.03	0.03	0.06	0.06	0.03	0.5	93.6443	NCBI:SAMN05221999	Metcalf et al, Clin Microbiol Infect. 2016 Dec;22(12):1002
20154497	No	2015	CT	>64	35F	11272	No	0.03	0.03	0.06	0.06	0.03	0.5	167.418	NCBI:SAMN05222000	Metcalf et al, Clin Microbiol Infect. 2016 Dec;22(12):1002
20154498	No	2015	CT	>64	22F	433	No	NA	NA	NA	NA	NA	NA	131.174	NCBI:SAMN05222001	Metcalf et al, Clin Microbiol Infect. 2016 Dec;22(12):1002
20154499	No	2015	CT	18 to 64	19A	320	No	4	8	1	2	2	2	44.0928	NCBI:SAMN05222002	Metcalf et al, Clin Microbiol Infect. 2016 Dec;22(12):1002
20154500	No	2015	CT	>64	9N	4666	No	0.03	0.03	0.06	0.06	0.03	0.5	166.826	NCBI:SAMN05222003	Metcalf et al, Clin Microbiol Infect. 2016 Dec;22(12):1002
20154501	No	2015	CT	18 to 64	22F	433	No	0.03	0.03	0.06	0.06	0.03	0.5	129.918	NCBI:SAMN05222004	Metcalf et al, Clin Microbiol Infect. 2016 Dec;22(12):1002
20154502	No	2015	CT	>64	3	180	No	0.03	0.03	0.06	0.06	0.03	0.5	120.242	NCBI:SAMN05222005	Metcalf et al, Clin Microbiol Infect. 2016 Dec;22(12):1002
20154503	No	2015	CT	>64	11A	62	Yes	0.03	0.03	0.06	0.06	0.03	0.5	186.406	NCBI:SAMN05222006	Metcalf et al, Clin Microbiol Infect. 2016 Dec;22(12):1002
20154504	No	2015	CT	>64	10A	816	Yes	0.03	0.03	0.06	0.06	0.03	0.5	60.8761	NCBI:SAMN05222007	Metcalf et al, Clin Microbiol Infect. 2016 Dec;22(12):1002
20154506	No	2015	CT	>64	7C	1797	No	0.03	0.03	0.06	0.06	0.03	0.5	182.601	NCBI:SAMN05222008	Metcalf et al, Clin Microbiol Infect. 2016 Dec;22(12):1002
20154507	No	2015	CT	18 to 64	31	568	No	0.03	0.03	0.06	0.06	0.03	0.5	231.422	NCBI:SAMN05222009	Metcalf et al, Clin Microbiol Infect. 2016 Dec;22(12):1002
20154508	No	2015	CT	5 to 17	21	NA	No	0.03	0.03	0.06	0.06	0.03	0.5	135.456	NCBI:SAMN05222010	Metcalf et al, Clin Microbiol Infect. 2016 Dec;22(12):1002
20154509	No	2015	CT	18 to 64	19A	319	No	0.5	0.5	0.25	0.25	0.25	0.5	283.344	NCBI:SAMN05222011	Metcalf et al, Clin Microbiol Infect. 2016 Dec;22(12):1002
20154510	No	2015	CT	>64	3	180	No	0.03	0.03	0.06	0.06	0.03	0.5	61.923	NCBI:SAMN05222012	Metcalf et al, Clin Microbiol Infect. 2016 Dec;22(12):1002
20154511	No	2015	CT	>64	9N	632	No	0.03	0.06	0.06	0.06	0.03	0.5	242.442	NCBI:SAMN05222013	Metcalf et al, Clin Microbiol Infect. 2016 Dec;22(12):1002
20154512	No	2015	CT	18 to 64	12F	989	No	0.03	0.03	0.06	0.06	0.03	0.5	236.514	NCBI:SAMN05222014	Metcalf et al, Clin Microbiol Infect. 2016 Dec;22(12):1002
20154513	No	2015	CT	18 to 64	3	180	No	0.03	0.03	0.06	0.06	0.03	0.5	72.4781	NCBI:SAMN05222015	Metcalf et al, Clin Microbiol Infect. 2016 Dec;22(12):1002
20154514	No	2015	CT	>64	6C	1092	No	0.5	1	0.25	0.25	0.5	2	248.079	NCBI:SAMN05222016	Metcalf et al, Clin Microbiol Infect. 2016 Dec;22(12):1002
20154515	No	2015	CT	>64	3	180	No	0.03	0.03	0.06	0.06	0.03	0.5	190.026	NCBI:SAMN05222017	Metcalf et al, Clin Microbiol Infect. 2016 Dec;22(12):1002
20154516	No	2015	CT	>64	15C	199	No	0.03	0.03	0.06	0.06	0.03	0.5	140.417	NCBI:SAMN05222018	Metcalf et al, Clin Microbiol Infect. 2016 Dec;22(12):1002
20154517	No	2015	CT	>64	22F	433	No	0.03	0.03	0.06	0.06	0.03	0.5	55.408	NCBI:SAMN05222019	Metcalf et al, Clin Microbiol Infect. 2016 Dec;22(12):1002
20154518	No	2015	CT	>64	22F	433	No	0.03	0.03	0.06	0.06	0.03	0.5	91.8836	NCBI:SAMN05222020	Metcalf et al, Clin Microbiol Infect. 2016 Dec;22(12):1002
20154519	No	2015	CT	18 to 64	23A	338	Yes	0.25	0.06	0.06	0.12	0.12	0.5	163.652	NCBI:SAMN05222021	Metcalf et al, Clin Microbiol Infect. 2016 Dec;22(12):1002
20154520	No	2015	CT	18 to 64	3	180	No	0.03	0.03	0.06	0.06	0.03	0.5	112.884	NCBI:SAMN05222022	Metcalf et al, Clin Microbiol Infect. 2016 Dec;22(12):1002
20154521	No	2015	CT	>64	11A	62	No	0.03	0.03	0.06	0.06	0.03	0.5	161.917	NCBI:SAMN05222023	Metcalf et al, Clin Microbiol Infect. 2016 Dec;22(12):1002
20154522	No	2015	CT	<2	22F	433	No	0.03	0.03	0.06	0.06	0.03	0.5	162.378	NCBI:SAMN05222024	Metcalf et al, Clin Microbiol Infect. 2016 Dec;22(12):1002
20154523	No	2015	CT	18 to 64	15A	1191	No	0.25	0.06	0.06	0.12	0.12	0.5	210.684	NCBI:SAMN05222025	Metcalf et al, Clin Microbiol Infect. 2016 Dec;22(12):1002
20154524	No	2015	CT	>64	22F	433	No	0.03	0.03	0.06	0.06	0.03	0.5	130.621	NCBI:SAMN05222026	Metcalf et al, Clin Microbiol Infect. 2016 Dec;22(12):1002
20154568	No	2015	GA	>64	23A	338	Yes	0.5	0.25	0.06	0.25	0.25	0.5	132.164	NCBI:SAMN05222027	Metcalf et al, Clin Microbiol Infect. 2016 Dec;22(12):1002
20154569	No	2015	GA	18 to 64	19A	320	No	4	8	1	2	2	2	145.637	NCBI:SAMN05222028	Metcalf et al, Clin Microbiol Infect. 2016 Dec;22(12):1002
20154570	No	2015	GA	>64	19A	320	No	4	8	1	2	2	2	112.18	NCBI:SAMN05222029	Metcalf et al, Clin Microbiol Infect. 2016 Dec;22(12):1002
20154571	Yes	2015	GA	18 to 64	15A	3811	No	0.03	0.03	0.06	0.06	0.03	0.5	162.471	NCBI:SAMN05222030	Metcalf et al, Clin Microbiol Infect. 2016 Dec;22(12):1002
20154572	No	2015	GA	>64	22F	433	No	0.03	0.03	0.06	0.06	0.03	0.5	129.293	NCBI:SAMN05222031	Metcalf et al, Clin Microbiol Infect. 2016 Dec;22(12):1002
20154573	No	2015	GA	<2	22F	7314	No	0.03	0.03	0.06	0.06	0.03	0.5	119.226	NCBI:SAMN05222032	Metcalf et al, Clin Microbiol Infect. 2016 Dec;22(12):1002
20154574	Yes	2015	GA	18 to 64	19F	654	No	0.03	0.03	0.06	0.06	0.03	0.5	205.256	NCBI:SAMN05222033	Metcalf et al, Clin Microbiol Infect. 2016 Dec;22(12):1002
20154575	No	2015	GA	18 to 64	35B	558	No	2	4	1	1	1	2	96.882	NCBI:SAMN05222034	Metcalf et al, Clin Microbiol Infect. 2016 Dec;22(12):1002
20154576	No	2015	GA	18 to 64	6C	1292	No	0.5	0.5	0.12	0.25	0.5	2	107.17	NCBI:SAMN05222035	Metcalf et al, Clin Microbiol Infect. 2016 Dec;22(12):1002
20154577	No	2015	GA	18 to 64	12F	220	No	0.03	0.03	0.06	0.06	0.03	0.5	103.563	NCBI:SAMN05222036	Metcalf et al, Clin Microbiol Infect. 2016 Dec;22(12):1002
20154578	No	2015	GA	18 to 64	17F	392	No	0.03	0.03	0.06	0.06	0.03	0.5	158.224	NCBI:SAMN05222037	Metcalf et al, Clin Microbiol Infect. 2016 Dec;22(12):1002
20154579	No	2015	GA	18 to 64	22F	7314	No	0.03	0.03	0.06	0.06	0.03	0.5	191.159	NCBI:SAMN05222038	Metcalf et al, Clin Microbiol Infect. 2016 Dec;22(12):1002
20154580	No	2015	GA	18 to 64	19F	251	No	0.03	0.03	0.06	0.06	0.03	0.5	129.618	NCBI:SAMN05222039	Metcalf et al, Clin Microbiol Infect. 2016 Dec;22(12):1002
20154581	No	2015	GA	5 to 17	12F	220	No	0.03	0.03	0.06	0.06	0.03	0.5	325.703	NCBI:SAMN05222040	Metcalf et al, Clin Microbiol Infect. 2016 Dec;22(12):1002
20154582	No	2015	GA	18 to 64	15A	63	No	0.5	0.5	0.25	8	0.25	1	155.505	NCBI:SAMN05222041	Metcalf et al, Clin Microbiol Infect. 2016 Dec;22(12):1002
20154583	No	2015	GA	>64	15A	6011	No	0.03	0.03	0.06	0.06	0.03	0.5	167.855	NCBI:SAMN05222042	Metcalf et al, Clin Microbiol Infect. 2016 Dec;22(12):1002
20154584	No	2015	GA	>64	12F	220	No	0.03	0.03	0.06	0.06	0.03	0.5	84.4337	NCBI:SAMN05222043	Metcalf et al, Clin Microbiol Infect. 2016 Dec;22(12):1002
20154585	No	2015	GA	18 to 64	12F	220	No	0.03	0.03	0.06	0.06	0.03	0.5	246.877	NCBI:SAMN05222044	Metcalf et al, Clin Microbiol Infect. 2016 Dec;22(12):1002
20154586	No	2015	GA	18 to 64	15A	63	No	0.5	0.5	0.12	1	1	2	144.708	NCBI:SAMN05222045	Metcalf et al, Clin Microbiol Infect. 2016 Dec;22(12):1002
20154587	No	2015	GA	18 to 64	22F	7314	No	0.03	0.03	0.06	0.06	0.03	0.5	211.925	NCBI:SAMN05222046	Metcalf et al, Clin Microbiol Infect. 2016 Dec;22(12):1002
20154589	No	2015	GA	18 to 64	33F	2705	No	0.03	0.03	0.06	0.06	0.03	0.5	247.842	NCBI:SAMN05222048	Metcalf et al, Clin Microbiol Infect. 2016 Dec;22(12):1002
20154665	No	2015	NM	18 to 64	8	1480	No	0.03	0.03	0.06	0.06	0.03	0.5	207.599	NCBI:SAMN05222051	Metcalf et al, Clin Microbiol Infect. 2016 Dec;22(12):1002
20154666	No	2015	NM	>64	17F	11273	No	0.06	0.03	0.06	0.12	0.12	0.5	195.508	NCBI:SAMN05222052	Metcalf et al, Clin Microbiol Infect. 2016 Dec;22(12):1002
20154667	No	2015	NM	18 to 64	3	180	No	0.03	0.03	0.06	0.06	0.03	0.5	107.409	NCBI:SAMN05222053	Metcalf et al, Clin Microbiol Infect. 2016 Dec;22(12):1002
20154668	No	2015	NM	>64	7C	1797	No	0.03	0.03	0.06	0.06	0.03	0.5	307.753	NCBI:SAMN05222054	Metcalf et al, Clin Microbiol Infect. 2016 Dec;22(12):1002
20154669	No	2015	NM	18 to 64	12F	220	No	0.03	0.03	0.06	0.06	0.03	0.5	123.624	NCBI:SAMN05222055	Metcalf et al, Clin Microbiol Infect. 2016 Dec;22(12):1002
20154670	No	2015	NM	18 to 64	12F	218	No	0.03	0.03	0.06	0.06	0.03	0.5	169.106	NCBI:SAMN05222056	Metcalf et al, Clin Microbiol Infect. 2016 Dec;22(12):1002
20154671	No	2015	NM	18 to 64	12F	220	No	0.03	0.03	0.06	0.06	0.03	0.5	88.0374	NCBI:SAMN05222057	Metcalf et al, Clin Microbiol Infect. 2016 Dec;22(12):1002
20154672	No	2015	NM	>64	7F	191	No	0.03	0.06	0.06	0.06	0.03	0.5	113.026	NCBI:SAMN05222058	Metcalf et al, Clin Microbiol Infect. 2016 Dec;22(12):1002
20154673	No	2015	NM	>64	22F	433	No	0.03	0.03	0.06	0.06	0.03	0.5	104.536	NCBI:SAMN05222059	Metcalf et al, Clin Microbiol Infect. 2016 Dec;22(12):1002
20154674	No	2015	NM	18 to 64	7F	191	No	0.03	0.03	0.06	0.06	0.03	0.5	186.497	NCBI:SAMN05222060	Metcalf et al, Clin Microbiol Infect. 2016 Dec;22(12):1002
20154675	No	2015	NM	<2	9N	66	No	0.03	0.06	0.06	0.06	0.03	0.5	304.402	NCBI:SAMN05222061	Metcalf et al, Clin Microbiol Infect. 2016 Dec;22(12):1002
20154692	No	2015	MN	18 to 64	10A	816	Yes	0.03	0.03	0.06	0.06	0.03	0.5	223.363	NCBI:SAMN05222062	Metcalf et al, Clin Microbiol Infect. 2016 Dec;22(12):1002
20154693	No	2015	MN	5 to 17	4	695	No	0.03	0.03	0.06	0.06	0.03	0.5	181.72	NCBI:SAMN06282953	This study
20154694	No	2015	MN	18 to 64	33F	100	No	0.03	0.03	0.06	0.06	0.03	0.5	248.659	NCBI:SAMN06282954	This study
20154695	No	2015	MN	18 to 64	12F	989	No	0.03	0.03	0.06	0.06	0.03	0.5	187.252	NCBI:SAMN06282955	This study
20154697	No	2015	MN	18 to 64	6C	639	No	0.03	0.03	0.06	0.06	0.03	0.5	148.77	NCBI:SAMN06282956	This study
20154698	No	2015	MN	>64	35B	558	No	2	4	0.5	1	1	2	150.541	NCBI:SAMN05222063	Metcalf et al, Clin Microbiol Infect. 2016 Dec;22(12):1002
20154699	No	2015	MN	18 to 64	9N	517	No	0.03	0.03	0.06	0.06	0.03	0.5	83.507	NCBI:SAMN05222064	Metcalf et al, Clin Microbiol Infect. 2016 Dec;22(12):1002
20154700	No	2015	MN	>64	33F	2705	No	0.03	0.03	0.06	0.06	0.03	0.5	45.5901	NCBI:SAMN05222065	Metcalf et al, Clin Microbiol Infect. 2016 Dec;22(12):1002
20154701	No	2015	MN	>64	23B	4507	No	0.03	0.03	0.06	0.06	0.06	0.5	71.9888	NCBI:SAMN05222066	Metcalf et al, Clin Microbiol Infect. 2016 Dec;22(12):1002
20154702	Yes	2015	MN	18 to 64	19F	654	No	0.03	0.03	0.06	0.06	0.03	0.5	78.3255	NCBI:SAMN05222067	Metcalf et al, Clin Microbiol Infect. 2016 Dec;22(12):1002
20154703	No	2015	MN	>64	22F	7314	No	0.03	0.03	0.06	0.06	0.03	0.5	63.9475	NCBI:SAMN05222068	Metcalf et al, Clin Microbiol Infect. 2016 Dec;22(12):1002
20154704	No	2015	MN	>64	34	547	No	0.03	0.03	0.06	0.06	0.03	0.5	163.813	NCBI:SAMN05222069	Metcalf et al, Clin Microbiol Infect. 2016 Dec;22(12):1002
20154705	No	2015	MN	18 to 64	33F	100	No	0.03	0.03	0.06	0.06	0.03	0.5	122.512	NCBI:SAMN05222070	Metcalf et al, Clin Microbiol Infect. 2016 Dec;22(12):1002
20154706	Yes	2015	MN	5 to 17	31	1111	No	0.03	0.03	0.06	0.06	0.03	0.5	63.8411	NCBI:SAMN05222071	Metcalf et al, Clin Microbiol Infect. 2016 Dec;22(12):1002
20154707	No	2015	MN	18 to 64	14	143	No	2	2	0.5	1	2	2	99.5202	NCBI:SAMN05222072	Metcalf et al, Clin Microbiol Infect. 2016 Dec;22(12):1002
20154708	No	2015	MN	>64	22F	7314	No	0.03	0.03	0.06	0.06	0.03	0.5	77.771	NCBI:SAMN05222073	Metcalf et al, Clin Microbiol Infect. 2016 Dec;22(12):1002
20154709	No	2015	MN	<2	35B	558	No	2	4	1	1	1	2	92.6729	NCBI:SAMN05222074	Metcalf et al, Clin Microbiol Infect. 2016 Dec;22(12):1002
20154710	No	2015	MN	>64	6C	1390	No	0.03	0.03	0.06	0.06	0.03	0.5	106.582	NCBI:SAMN05222075	Metcalf et al, Clin Microbiol Infect. 2016 Dec;22(12):1002
20154711	No	2015	MN	18 to 64	8	53	No	0.03	0.03	0.06	0.06	0.03	0.5	45.4859	NCBI:SAMN06282957	This study
20154712	No	2015	MN	>64	22F	7314	No	0.03	0.03	0.06	0.06	0.06	0.5	115.785	NCBI:SAMN05222076	Metcalf et al, Clin Microbiol Infect. 2016 Dec;22(12):1002
20154713	No	2015	MN	>64	23A	42	No	0.03	0.03	0.06	0.06	0.03	0.5	38.2733	NCBI:SAMN05222077	Metcalf et al, Clin Microbiol Infect. 2016 Dec;22(12):1002
20154714	No	2015	MN	18 to 64	19A	320	No	4	8	1	1	2	2	96.2935	NCBI:SAMN05222078	Metcalf et al, Clin Microbiol Infect. 2016 Dec;22(12):1002
20154715	No	2015	MN	<2	17F	392	No	0.03	0.03	0.06	0.06	0.03	0.5	49.9618	NCBI:SAMN05222079	Metcalf et al, Clin Microbiol Infect. 2016 Dec;22(12):1002
20154716	No	2015	MN	18 to 64	22F	11274	No	0.03	0.03	0.06	0.06	0.03	0.5	66.0488	NCBI:SAMN05222080	Metcalf et al, Clin Microbiol Infect. 2016 Dec;22(12):1002
20154717	No	2015	MN	18 to 64	22F	10163	No	0.03	0.03	0.06	0.06	0.03	0.5	51.4446	NCBI:SAMN05222081	Metcalf et al, Clin Microbiol Infect. 2016 Dec;22(12):1002
20154718	Yes	2015	MN	>64	3	180	No	0.03	0.03	0.06	0.06	0.03	0.5	51.5247	NCBI:SAMN05222082	Metcalf et al, Clin Microbiol Infect. 2016 Dec;22(12):1002
20154719	No	2015	MN	>64	22F	NA	No	0.03	0.03	0.06	0.06	0.03	0.5	207.84	NCBI:SAMN05222083	Metcalf et al, Clin Microbiol Infect. 2016 Dec;22(12):1002
20154720	No	2015	MN	18 to 64	22F	10163	No	NA	NA	NA	NA	NA	NA	119.815	NCBI:SAMN05222084	Metcalf et al, Clin Microbiol Infect. 2016 Dec;22(12):1002
20154721	No	2015	MN	18 to 64	22F	433	No	0.03	0.03	0.06	0.06	0.06	0.5	156.136	NCBI:SAMN05222085	Metcalf et al, Clin Microbiol Infect. 2016 Dec;22(12):1002
20154722	No	2015	MN	18 to 64	16F	1840	No	0.03	0.06	0.06	0.06	0.06	0.5	117.787	NCBI:SAMN05222086	Metcalf et al, Clin Microbiol Infect. 2016 Dec;22(12):1002
20154723	No	2015	MN	18 to 64	22F	433	No	0.03	0.06	0.06	0.06	0.03	0.5	68.8943	NCBI:SAMN05222087	Metcalf et al, Clin Microbiol Infect. 2016 Dec;22(12):1002
20154724	No	2015	MN	18 to 64	3	180	No	0.06	0.06	0.06	0.25	0.25	1	130.397	NCBI:SAMN05222088	Metcalf et al, Clin Microbiol Infect. 2016 Dec;22(12):1002
20154725	No	2015	MN	>64	34	547	No	0.03	0.03	0.06	0.06	0.03	0.5	64.2134	NCBI:SAMN05222089	Metcalf et al, Clin Microbiol Infect. 2016 Dec;22(12):1002
20154726	No	2015	MN	>64	8	1268	No	0.03	0.03	0.06	0.06	0.03	0.5	20.9869	NCBI:SAMN05222090	Metcalf et al, Clin Microbiol Infect. 2016 Dec;22(12):1002
20154727	No	2015	MN	<2	15B	199	No	0.03	0.03	0.06	0.06	0.03	0.5	232.595	NCBI:SAMN05222091	Metcalf et al, Clin Microbiol Infect. 2016 Dec;22(12):1002
20154728	No	2015	MN	>64	3	180	No	0.03	0.03	0.06	0.06	0.03	0.5	108.774	NCBI:SAMN05222092	Metcalf et al, Clin Microbiol Infect. 2016 Dec;22(12):1002
20154729	No	2015	MN	18 to 64	22F	433	No	0.03	0.03	0.06	0.06	0.03	0.5	140.81	NCBI:SAMN05222093	Metcalf et al, Clin Microbiol Infect. 2016 Dec;22(12):1002
20154730	No	2015	MN	18 to 64	3	180	No	0.03	0.03	0.06	0.06	0.03	0.5	154.659	NCBI:SAMN05222094	Metcalf et al, Clin Microbiol Infect. 2016 Dec;22(12):1002
20154731	No	2015	MN	>64	12F	218	No	0.03	0.03	0.06	0.06	0.03	0.5	137.478	NCBI:SAMN05222095	Metcalf et al, Clin Microbiol Infect. 2016 Dec;22(12):1002
20154732	No	2015	MN	2 to 4	33F	2705	No	0.03	0.03	0.06	0.06	0.03	0.5	150.332	NCBI:SAMN05222096	Metcalf et al, Clin Microbiol Infect. 2016 Dec;22(12):1002
20154733	No	2015	MN	18 to 64	23B	439	Yes	0.03	0.03	0.06	0.06	0.03	0.5	117.749	NCBI:SAMN05222097	Metcalf et al, Clin Microbiol Infect. 2016 Dec;22(12):1002
20154734	No	2015	MN	>64	31	1111	No	0.03	0.03	0.06	0.06	0.03	0.5	51.466	NCBI:SAMN06282958	This study
20154735	No	2015	MN	18 to 64	13	11570	No	0.03	0.03	0.06	0.06	0.03	0.5	140.518	NCBI:SAMN06282959	This study
20154736	No	2015	MN	18 to 64	15A	63	No	0.25	0.06	0.06	0.12	0.12	0.5	181.721	NCBI:SAMN05222098	Metcalf et al, Clin Microbiol Infect. 2016 Dec;22(12):1002
20154737	No	2015	MN	18 to 64	23A	338	Yes	0.5	0.5	0.06	0.25	0.5	0.5	251.181	NCBI:SAMN05222099	Metcalf et al, Clin Microbiol Infect. 2016 Dec;22(12):1002
20154738	No	2015	MN	>64	31	568	No	0.03	0.03	0.06	0.06	0.03	0.5	185.517	NCBI:SAMN05222100	Metcalf et al, Clin Microbiol Infect. 2016 Dec;22(12):1002
20154739	No	2015	MN	18 to 64	22F	433	No	0.03	0.03	0.06	0.06	0.06	0.5	173.297	NCBI:SAMN05222101	Metcalf et al, Clin Microbiol Infect. 2016 Dec;22(12):1002
20154740	No	2015	MN	>64	35B	558	No	2	2	0.5	1	1	2	127.429	NCBI:SAMN05222102	Metcalf et al, Clin Microbiol Infect. 2016 Dec;22(12):1002
20154741	No	2015	MN	<2	15C	1262	No	0.03	0.03	0.06	0.06	0.06	0.5	218.799	NCBI:SAMN05222103	Metcalf et al, Clin Microbiol Infect. 2016 Dec;22(12):1002
20154742	No	2015	MN	>64	16F	1840	No	0.03	0.03	0.06	0.06	0.03	0.5	123.164	NCBI:SAMN05222104	Metcalf et al, Clin Microbiol Infect. 2016 Dec;22(12):1002
20154743	No	2015	MN	>64	6C	639	No	0.03	0.06	0.06	0.06	0.03	0.5	75.1261	NCBI:SAMN06282960	This study
20154744	No	2015	MN	18 to 64	33F	100	No	0.03	0.03	0.06	0.06	0.03	0.5	287.052	NCBI:SAMN05222105	Metcalf et al, Clin Microbiol Infect. 2016 Dec;22(12):1002
20154745	No	2015	MN	>64	3	180	No	0.03	0.03	0.06	0.06	0.03	0.5	141.424	NCBI:SAMN05222106	Metcalf et al, Clin Microbiol Infect. 2016 Dec;22(12):1002
20154746	No	2015	MN	18 to 64	16F	11275	No	0.25	0.25	0.06	0.06	0.12	0.5	187.902	NCBI:SAMN05222107	Metcalf et al, Clin Microbiol Infect. 2016 Dec;22(12):1002
20154747	No	2015	MN	>64	19F	654	No	0.03	0.03	0.06	0.06	0.03	0.5	144.457	NCBI:SAMN05222108	Metcalf et al, Clin Microbiol Infect. 2016 Dec;22(12):1002
20154748	No	2015	MN	>64	20	1257	No	0.03	0.03	0.06	0.06	0.03	0.5	123.885	NCBI:SAMN05222109	Metcalf et al, Clin Microbiol Infect. 2016 Dec;22(12):1002
20154749	No	2015	MN	>64	12F	989	No	0.03	0.03	0.06	0.06	0.03	0.5	87.0811	NCBI:SAMN05222110	Metcalf et al, Clin Microbiol Infect. 2016 Dec;22(12):1002
20154750	No	2015	MN	18 to 64	12F	218	No	0.03	0.03	0.06	0.06	0.03	0.5	170.454	NCBI:SAMN05222111	Metcalf et al, Clin Microbiol Infect. 2016 Dec;22(12):1002
20154751	No	2015	MN	>64	22F	NA	No	0.06	0.03	0.06	0.25	0.25	0.5	102.991	NCBI:SAMN06282961	This study
20154752	No	2015	MN	18 to 64	11A	62	No	0.03	0.03	0.06	0.06	0.03	0.5	111.105	NCBI:SAMN05222112	Metcalf et al, Clin Microbiol Infect. 2016 Dec;22(12):1002
20154753	No	2015	MN	18 to 64	31	156	No	2	2	0.5	1	1	2	136.41	NCBI:SAMN05222113	Metcalf et al, Clin Microbiol Infect. 2016 Dec;22(12):1002
20154754	No	2015	MN	>64	15A	63	No	0.25	0.06	0.06	0.12	0.12	0.5	84.6873	NCBI:SAMN05222114	Metcalf et al, Clin Microbiol Infect. 2016 Dec;22(12):1002
20154755	No	2015	MN	>64	33F	100	No	0.03	0.03	0.06	0.06	0.03	0.5	126.525	NCBI:SAMN05222115	Metcalf et al, Clin Microbiol Infect. 2016 Dec;22(12):1002
20154756	No	2015	MN	>64	33F	2705	No	0.03	0.03	0.06	0.06	0.03	0.5	88.0226	NCBI:SAMN05222116	Metcalf et al, Clin Microbiol Infect. 2016 Dec;22(12):1002
20154757	No	2015	MN	>64	22F	7314	No	0.03	0.03	0.06	0.06	0.03	0.5	57.2311	NCBI:SAMN05222117	Metcalf et al, Clin Microbiol Infect. 2016 Dec;22(12):1002
20154758	No	2015	MN	>64	11A	62	Yes	0.03	0.03	0.06	0.06	0.03	0.5	67.7041	NCBI:SAMN05222118	Metcalf et al, Clin Microbiol Infect. 2016 Dec;22(12):1002
20154759	No	2015	MN	18 to 64	19A	10452	No	4	8	1	1	1	2	81.2281	NCBI:SAMN05222119	Metcalf et al, Clin Microbiol Infect. 2016 Dec;22(12):1002
20154760	No	2015	MN	18 to 64	7C	1797	No	0.03	0.03	0.06	0.06	0.03	0.5	150.867	NCBI:SAMN05222120	Metcalf et al, Clin Microbiol Infect. 2016 Dec;22(12):1002
20154761	No	2015	MN	>64	35F	1635	No	0.03	0.03	0.06	0.06	0.03	0.5	104.82	NCBI:SAMN05222121	Metcalf et al, Clin Microbiol Infect. 2016 Dec;22(12):1002
20154762	No	2015	MN	<2	35B	558	No	2	4	0.5	1	1	2	162.128	NCBI:SAMN05222122	Metcalf et al, Clin Microbiol Infect. 2016 Dec;22(12):1002
20154763	No	2015	MN	18 to 64	22F	11276	No	0.03	0.03	0.06	0.06	0.03	0.5	61.1457	NCBI:SAMN05222123	Metcalf et al, Clin Microbiol Infect. 2016 Dec;22(12):1002
20154764	No	2015	MN	>64	35B	558	No	2	4	0.5	1	1	2	79.9886	NCBI:SAMN05222124	Metcalf et al, Clin Microbiol Infect. 2016 Dec;22(12):1002
20154765	No	2015	MN	>64	16F	10439	No	0.03	0.03	0.06	0.06	0.03	0.5	50.4136	NCBI:SAMN05222125	Metcalf et al, Clin Microbiol Infect. 2016 Dec;22(12):1002
20154766	No	2015	MN	18 to 64	8	1268	No	0.03	0.03	0.06	0.06	0.03	0.5	43.5377	NCBI:SAMN05222126	Metcalf et al, Clin Microbiol Infect. 2016 Dec;22(12):1002
20154767	No	2015	MN	>64	15A	2613	No	2	2	0.5	0.5	1	2	71.1796	NCBI:SAMN06282962	This study
20154768	No	2015	MN	>64	23A	42	No	0.03	0.03	0.06	0.06	0.03	0.5	109.151	NCBI:SAMN06282963	This study
20154769	No	2015	OR	>64	22F	433	No	0.03	0.03	0.06	0.06	0.03	0.5	80.578	NCBI:SAMN05222127	Metcalf et al, Clin Microbiol Infect. 2016 Dec;22(12):1002
20154770	No	2015	OR	>64	24F/24A/24B	162	No	0.03	0.03	0.06	0.06	0.03	0.5	135.667	NCBI:SAMN05222128	Metcalf et al, Clin Microbiol Infect. 2016 Dec;22(12):1002
20154771	No	2015	OR	18 to 64	19F	654	No	0.03	0.03	0.06	0.06	0.03	0.5	64.5415	NCBI:SAMN05222129	Metcalf et al, Clin Microbiol Infect. 2016 Dec;22(12):1002
20154772	No	2015	OR	18 to 64	15A	9692	No	0.03	0.03	0.06	0.06	0.03	0.5	79.2672	NCBI:SAMN05222130	Metcalf et al, Clin Microbiol Infect. 2016 Dec;22(12):1002
20154773	No	2015	OR	>64	11A	62	Yes	0.03	0.03	0.06	0.06	0.03	0.5	43.899	NCBI:SAMN05222131	Metcalf et al, Clin Microbiol Infect. 2016 Dec;22(12):1002
20154774	No	2015	OR	>64	33F	100	No	0.03	0.03	0.06	0.06	0.03	0.5	45.3211	NCBI:SAMN05222132	Metcalf et al, Clin Microbiol Infect. 2016 Dec;22(12):1002
20154775	No	2015	OR	18 to 64	9N	66	No	0.03	0.03	0.06	0.06	0.03	0.5	115.569	NCBI:SAMN05222133	Metcalf et al, Clin Microbiol Infect. 2016 Dec;22(12):1002
20154776	No	2015	OR	>64	31	1111	No	0.03	0.03	0.06	0.06	0.03	0.5	85.7526	NCBI:SAMN05222134	Metcalf et al, Clin Microbiol Infect. 2016 Dec;22(12):1002
20154777	No	2015	OR	>64	20	1257	No	0.03	0.06	0.06	0.06	0.06	0.5	66.6152	NCBI:SAMN05222135	Metcalf et al, Clin Microbiol Infect. 2016 Dec;22(12):1002
20154778	No	2015	OR	>64	6C	1379	No	0.03	0.03	0.06	0.06	0.06	0.5	109.498	NCBI:SAMN05222136	Metcalf et al, Clin Microbiol Infect. 2016 Dec;22(12):1002
20154860	No	2015	CO	18 to 64	9N	11277	No	0.03	0.03	0.06	0.06	0.03	0.5	69.7568	NCBI:SAMN05222137	Metcalf et al, Clin Microbiol Infect. 2016 Dec;22(12):1002
20154861	No	2015	CO	>64	35B	558	No	2	4	1	0.5	1	2	83.8256	NCBI:SAMN05222138	Metcalf et al, Clin Microbiol Infect. 2016 Dec;22(12):1002
20154862	No	2015	CO	>64	16F	10148	No	0.06	0.03	0.06	0.12	0.12	0.5	41.357	NCBI:SAMN05222139	Metcalf et al, Clin Microbiol Infect. 2016 Dec;22(12):1002
20154863	No	2015	CO	>64	12F	218	No	0.03	0.03	0.06	0.06	0.03	0.5	73.1501	NCBI:SAMN05222140	Metcalf et al, Clin Microbiol Infect. 2016 Dec;22(12):1002
20154864	No	2015	CO	18 to 64	22F	433	No	0.03	0.03	0.06	0.06	0.03	0.5	89.4395	NCBI:SAMN05222141	Metcalf et al, Clin Microbiol Infect. 2016 Dec;22(12):1002
20154865	No	2015	CO	18 to 64	38	393	No	0.03	0.03	0.06	0.06	0.03	0.5	162.781	NCBI:SAMN05222142	Metcalf et al, Clin Microbiol Infect. 2016 Dec;22(12):1002
20154866	Yes	2015	CO	18 to 64	3	180	No	0.03	0.03	0.06	0.06	0.03	0.5	69.7539	NCBI:SAMN05222143	Metcalf et al, Clin Microbiol Infect. 2016 Dec;22(12):1002
20154867	No	2015	CO	18 to 64	6C	473	No	0.06	0.03	0.06	0.06	0.06	0.5	84.2754	NCBI:SAMN05222144	Metcalf et al, Clin Microbiol Infect. 2016 Dec;22(12):1002
20154868	No	2015	CO	>64	3	180	No	0.03	0.03	0.06	0.06	0.03	0.5	79.8177	NCBI:SAMN05222145	Metcalf et al, Clin Microbiol Infect. 2016 Dec;22(12):1002
20154869	No	2015	CO	18 to 64	22F	433	No	0.03	0.03	0.06	0.06	0.03	0.5	88.244	NCBI:SAMN05222146	Metcalf et al, Clin Microbiol Infect. 2016 Dec;22(12):1002
20154871	No	2015	CO	18 to 64	35B	558	No	2	2	0.5	1	1	2	194.655	NCBI:SAMN05222147	Metcalf et al, Clin Microbiol Infect. 2016 Dec;22(12):1002
20154872	No	2015	CO	18 to 64	22F	433	No	0.03	0.03	0.06	0.06	0.03	0.5	79.5458	NCBI:SAMN05222148	Metcalf et al, Clin Microbiol Infect. 2016 Dec;22(12):1002
20154873	No	2015	CO	>64	35B	452	No	0.06	0.03	0.06	0.12	0.12	0.5	128.773	NCBI:SAMN05222149	Metcalf et al, Clin Microbiol Infect. 2016 Dec;22(12):1002
20154874	No	2015	CO	18 to 64	12F	989	No	0.03	0.03	0.06	0.06	0.03	0.5	95.8276	NCBI:SAMN05222150	Metcalf et al, Clin Microbiol Infect. 2016 Dec;22(12):1002
20154875	No	2015	CO	18 to 64	15A	2613	No	2	2	0.5	1	1	2	122.564	NCBI:SAMN05222151	Metcalf et al, Clin Microbiol Infect. 2016 Dec;22(12):1002
20154876	No	2015	CO	18 to 64	35B	558	No	0.12	0.03	0.06	0.06	0.06	0.5	134.634	NCBI:SAMN05222152	Metcalf et al, Clin Microbiol Infect. 2016 Dec;22(12):1002
20154877	No	2015	CO	18 to 64	23A	172	No	0.25	0.06	0.06	0.12	0.12	0.5	129.233	NCBI:SAMN05222153	Metcalf et al, Clin Microbiol Infect. 2016 Dec;22(12):1002
20154878	No	2015	CO	18 to 64	11B/11C	6498	No	0.03	0.03	0.06	0.06	0.03	0.5	149.453	NCBI:SAMN05222154	Metcalf et al, Clin Microbiol Infect. 2016 Dec;22(12):1002
20154879	Yes	2015	CO	18 to 64	3	180	No	0.03	0.03	0.06	0.06	0.03	0.5	147.531	NCBI:SAMN05222155	Metcalf et al, Clin Microbiol Infect. 2016 Dec;22(12):1002
20154880	No	2015	CO	18 to 64	35F	1635	No	0.03	0.03	0.06	0.06	0.03	0.5	33.762	NCBI:SAMN05222156	Metcalf et al, Clin Microbiol Infect. 2016 Dec;22(12):1002
20154881	No	2015	CO	18 to 64	23A	338	Yes	0.25	0.06	0.06	0.12	0.12	0.5	97.8078	NCBI:SAMN05222157	Metcalf et al, Clin Microbiol Infect. 2016 Dec;22(12):1002
20154882	No	2015	CO	18 to 64	22F	4527	No	0.03	0.03	0.06	0.06	0.03	0.5	44.9267	NCBI:SAMN05222158	Metcalf et al, Clin Microbiol Infect. 2016 Dec;22(12):1002
20154883	No	2015	CO	18 to 64	7C	1797	No	0.03	0.03	0.06	0.06	0.03	0.5	127.301	NCBI:SAMN05222159	Metcalf et al, Clin Microbiol Infect. 2016 Dec;22(12):1002
20154884	No	2015	CO	18 to 64	12F	218	No	0.03	0.03	0.06	0.06	0.03	0.5	116.99	NCBI:SAMN05222160	Metcalf et al, Clin Microbiol Infect. 2016 Dec;22(12):1002
20154885	No	2015	CO	>64	22F	9259	No	0.03	0.03	0.06	0.06	0.03	0.5	138.672	NCBI:SAMN05222161	Metcalf et al, Clin Microbiol Infect. 2016 Dec;22(12):1002
20154886	No	2015	CO	>64	6B	11590	No	0.03	0.03	0.06	0.06	0.03	0.5	107.458	NCBI:SAMN05222162	Metcalf et al, Clin Microbiol Infect. 2016 Dec;22(12):1002
20154887	No	2015	CO	>64	22F	11278	No	0.03	0.03	0.06	0.06	0.03	0.5	80.9526	NCBI:SAMN05222163	Metcalf et al, Clin Microbiol Infect. 2016 Dec;22(12):1002
20154888	No	2015	CO	>64	3	180	No	0.03	0.03	0.06	0.06	0.03	0.5	49.106	NCBI:SAMN05222164	Metcalf et al, Clin Microbiol Infect. 2016 Dec;22(12):1002
20154889	No	2015	CO	18 to 64	23A	7480	Yes	0.25	0.06	0.06	0.06	0.12	0.5	101.064	NCBI:SAMN05222165	Metcalf et al, Clin Microbiol Infect. 2016 Dec;22(12):1002
20154890	No	2015	CO	18 to 64	6C	1379	No	0.5	1	0.12	0.25	0.25	2	75.2248	NCBI:SAMN05222166	Metcalf et al, Clin Microbiol Infect. 2016 Dec;22(12):1002
20154891	No	2015	CO	18 to 64	12F	218	No	0.03	0.03	0.06	0.06	0.03	0.5	104.091	NCBI:SAMN05222167	Metcalf et al, Clin Microbiol Infect. 2016 Dec;22(12):1002
20154892	No	2015	CO	18 to 64	22F	433	No	0.03	0.03	0.06	0.06	0.03	0.5	46.991	NCBI:SAMN05222168	Metcalf et al, Clin Microbiol Infect. 2016 Dec;22(12):1002
20154893	No	2015	CO	18 to 64	12F	218	No	0.03	0.03	0.06	0.06	0.03	0.5	54.0869	NCBI:SAMN05222169	Metcalf et al, Clin Microbiol Infect. 2016 Dec;22(12):1002
20154894	No	2015	CO	>64	35B	558	No	2	4	1	1	1	2	155.137	NCBI:SAMN05222170	Metcalf et al, Clin Microbiol Infect. 2016 Dec;22(12):1002
20154895	No	2015	CO	18 to 64	3	180	No	0.03	0.03	0.06	0.12	0.12	0.5	43.7742	NCBI:SAMN05222171	Metcalf et al, Clin Microbiol Infect. 2016 Dec;22(12):1002
20154896	No	2015	CO	2 to 4	10A	816	Yes	0.03	0.03	0.06	0.06	0.03	0.5	70.1648	NCBI:SAMN05222172	Metcalf et al, Clin Microbiol Infect. 2016 Dec;22(12):1002
20154897	No	2015	CO	>64	3	180	No	0.03	0.03	0.06	0.06	0.03	0.5	19.1376	NCBI:SAMN05222173	Metcalf et al, Clin Microbiol Infect. 2016 Dec;22(12):1002
20154898	No	2015	CO	>64	35B	558	No	2	4	0.5	1	1	2	51.9314	NCBI:SAMN05222174	Metcalf et al, Clin Microbiol Infect. 2016 Dec;22(12):1002
20154899	No	2015	CO	18 to 64	8	1480	No	0.03	0.03	0.06	0.06	0.03	0.5	10.8549	NCBI:SAMN05222175	Metcalf et al, Clin Microbiol Infect. 2016 Dec;22(12):1002
20154900	No	2015	CO	18 to 64	19A	292	No	0.03	0.03	0.06	0.06	0.03	0.5	37.621	NCBI:SAMN05222176	Metcalf et al, Clin Microbiol Infect. 2016 Dec;22(12):1002
20154901	No	2015	CO	>64	9N	66	No	0.03	0.03	0.06	0.06	0.03	0.5	57.768	NCBI:SAMN05222177	Metcalf et al, Clin Microbiol Infect. 2016 Dec;22(12):1002
20154902	No	2015	CO	5 to 17	3	180	No	0.03	0.03	0.06	0.06	0.03	0.5	26.3407	NCBI:SAMN05222178	Metcalf et al, Clin Microbiol Infect. 2016 Dec;22(12):1002
20154903	No	2015	CO	18 to 64	7F	191	No	0.03	0.03	0.06	0.06	0.03	0.5	59.6809	NCBI:SAMN05222179	Metcalf et al, Clin Microbiol Infect. 2016 Dec;22(12):1002
20154904	No	2015	CO	<2	35B	558	No	2	2	0.5	1	1	2	36.8471	NCBI:SAMN05222180	Metcalf et al, Clin Microbiol Infect. 2016 Dec;22(12):1002
20154905	No	2015	CO	>64	3	180	No	0.03	0.03	0.06	0.06	0.03	0.5	30.0847	NCBI:SAMN05222181	Metcalf et al, Clin Microbiol Infect. 2016 Dec;22(12):1002
20154906	No	2015	CO	>64	23A	338	Yes	0.25	0.06	0.06	0.06	0.12	0.5	38.7488	NCBI:SAMN05222182	Metcalf et al, Clin Microbiol Infect. 2016 Dec;22(12):1002
20154907	No	2015	CO	>64	6A	242	No	2	1	0.5	1	1	2	26.2029	NCBI:SAMN05222183	Metcalf et al, Clin Microbiol Infect. 2016 Dec;22(12):1002
20154908	No	2015	CO	>64	22F	433	No	0.03	0.03	0.06	0.06	0.03	0.5	21.5155	NCBI:SAMN05222184	Metcalf et al, Clin Microbiol Infect. 2016 Dec;22(12):1002
20154909	No	2015	CO	>64	22F	7314	No	0.03	0.03	0.06	0.06	0.03	0.5	21.1691	NCBI:SAMN05222185	Metcalf et al, Clin Microbiol Infect. 2016 Dec;22(12):1002
20154910	No	2015	CO	>64	9N	66	No	0.03	0.03	0.06	0.06	0.03	0.5	61.1237	NCBI:SAMN05222186	Metcalf et al, Clin Microbiol Infect. 2016 Dec;22(12):1002
20154911	No	2015	CO	18 to 64	12F	218	No	0.03	0.03	0.06	0.06	0.03	0.5	79.1408	NCBI:SAMN05222187	Metcalf et al, Clin Microbiol Infect. 2016 Dec;22(12):1002
20154912	No	2015	CO	18 to 64	31	568	No	0.03	0.03	0.06	0.06	0.03	0.5	77.3809	NCBI:SAMN05222188	Metcalf et al, Clin Microbiol Infect. 2016 Dec;22(12):1002
20154913	No	2015	CO	18 to 64	7C	1797	No	0.03	0.03	0.06	0.06	0.03	0.5	191.079	NCBI:SAMN05222189	Metcalf et al, Clin Microbiol Infect. 2016 Dec;22(12):1002
20154914	No	2015	CO	18 to 64	3	180	No	0.03	0.03	0.06	0.06	0.03	0.5	39.4631	NCBI:SAMN05222190	Metcalf et al, Clin Microbiol Infect. 2016 Dec;22(12):1002
20154915	No	2015	CO	18 to 64	19A	320	No	4	8	1	2	2	2	153.779	NCBI:SAMN05222191	Metcalf et al, Clin Microbiol Infect. 2016 Dec;22(12):1002
20154916	Yes	2015	CO	18 to 64	21	432	No	0.03	0.03	0.06	0.06	0.03	0.5	127.343	NCBI:SAMN05222192	Metcalf et al, Clin Microbiol Infect. 2016 Dec;22(12):1002
20154917	No	2015	CO	>64	23A	10323	No	0.03	0.03	0.06	0.06	0.03	0.5	27.6182	NCBI:SAMN05222193	Metcalf et al, Clin Microbiol Infect. 2016 Dec;22(12):1002
20154918	No	2015	CO	18 to 64	3	180	No	0.03	0.03	0.06	0.06	0.03	0.5	220.269	NCBI:SAMN05222194	Metcalf et al, Clin Microbiol Infect. 2016 Dec;22(12):1002
20154919	No	2015	CO	>64	35F	498	No	0.03	0.03	0.06	0.06	0.03	0.5	88.688	NCBI:SAMN05222195	Metcalf et al, Clin Microbiol Infect. 2016 Dec;22(12):1002
20154920	No	2015	CO	>64	22F	433	No	0.03	0.03	0.06	0.06	0.03	0.5	75.7038	NCBI:SAMN05222196	Metcalf et al, Clin Microbiol Infect. 2016 Dec;22(12):1002
20154921	No	2015	CO	>64	33F	100	No	0.03	0.03	0.06	0.06	0.03	0.5	134.611	NCBI:SAMN05222197	Metcalf et al, Clin Microbiol Infect. 2016 Dec;22(12):1002
20154922	No	2015	CO	>64	3	180	No	0.03	0.03	0.06	0.06	0.03	0.5	47.9689	NCBI:SAMN05222198	Metcalf et al, Clin Microbiol Infect. 2016 Dec;22(12):1002
20154923	No	2015	CO	18 to 64	35B	11606	No	2	4	0.5	1	1	2	133.83	NCBI:SAMN05222199	Metcalf et al, Clin Microbiol Infect. 2016 Dec;22(12):1002
20154924	Yes	2015	CO	18 to 64	23B	1373	Yes	0.25	0.06	0.06	0.12	0.06	0.5	31.9378	NCBI:SAMN05222200	Metcalf et al, Clin Microbiol Infect. 2016 Dec;22(12):1002
20154925	No	2015	NY	18 to 64	15A	3811	No	0.03	0.03	0.06	0.06	0.03	0.5	82.9667	NCBI:SAMN05222201	Metcalf et al, Clin Microbiol Infect. 2016 Dec;22(12):1002
20154926	No	2015	NY	>64	3	180	No	0.03	0.03	0.06	0.06	0.03	0.5	292.236	NCBI:SAMN05222202	Metcalf et al, Clin Microbiol Infect. 2016 Dec;22(12):1002
20154927	No	2015	NY	18 to 64	22F	433	No	0.03	0.03	0.06	0.06	0.03	0.5	112.644	NCBI:SAMN05222203	Metcalf et al, Clin Microbiol Infect. 2016 Dec;22(12):1002
20154928	No	2015	NY	2 to 4	22F	433	No	0.03	0.03	0.06	0.06	0.03	0.5	95.6569	NCBI:SAMN05222204	Metcalf et al, Clin Microbiol Infect. 2016 Dec;22(12):1002
20154929	No	2015	NY	>64	11A	62	Yes	0.03	0.03	0.06	0.06	0.03	0.5	69.4396	NCBI:SAMN05222205	Metcalf et al, Clin Microbiol Infect. 2016 Dec;22(12):1002
20154930	No	2015	NY	>64	23B	439	Yes	0.03	0.06	0.06	0.06	0.06	0.5	115.135	NCBI:SAMN05222206	Metcalf et al, Clin Microbiol Infect. 2016 Dec;22(12):1002
20154931	No	2015	NY	18 to 64	23A	338	Yes	0.5	0.25	0.06	0.25	0.5	0.5	107.906	NCBI:SAMN05222207	Metcalf et al, Clin Microbiol Infect. 2016 Dec;22(12):1002
20154932	No	2015	NY	18 to 64	6C	490	No	0.03	0.03	0.06	0.06	0.03	0.5	43.2783	NCBI:SAMN05222208	Metcalf et al, Clin Microbiol Infect. 2016 Dec;22(12):1002
20154933	No	2015	NY	>64	6C	490	No	0.03	0.03	0.06	0.06	0.03	0.5	136.681	NCBI:SAMN05222209	Metcalf et al, Clin Microbiol Infect. 2016 Dec;22(12):1002
20154934	No	2015	NY	18 to 64	3	180	No	0.03	0.03	0.06	0.06	0.03	0.5	159.382	NCBI:SAMN05222210	Metcalf et al, Clin Microbiol Infect. 2016 Dec;22(12):1002
20154935	No	2015	NY	18 to 64	3	180	No	0.03	0.03	0.06	0.06	0.03	0.5	212.492	NCBI:SAMN05222211	Metcalf et al, Clin Microbiol Infect. 2016 Dec;22(12):1002
20154936	No	2015	NY	18 to 64	9N	66	No	0.03	0.03	0.06	0.06	0.03	0.5	350.214	NCBI:SAMN05222212	Metcalf et al, Clin Microbiol Infect. 2016 Dec;22(12):1002
20154937	No	2015	NY	>64	23A	338	Yes	0.5	0.25	0.06	0.25	0.5	0.5	113.955	NCBI:SAMN05222213	Metcalf et al, Clin Microbiol Infect. 2016 Dec;22(12):1002
20154938	No	2015	NY	>64	3	180	No	0.03	0.03	0.06	0.06	0.03	0.5	95.8854	NCBI:SAMN05222214	Metcalf et al, Clin Microbiol Infect. 2016 Dec;22(12):1002
20154939	No	2015	NY	>64	38	393	No	0.03	0.03	0.06	0.06	0.03	0.5	66.4203	NCBI:SAMN05222215	Metcalf et al, Clin Microbiol Infect. 2016 Dec;22(12):1002
20154940	No	2015	NY	18 to 64	20	NA	No	0.03	0.03	0.06	0.06	0.03	0.5	56.9127	NCBI:SAMN05222216	Metcalf et al, Clin Microbiol Infect. 2016 Dec;22(12):1002
20154941	No	2015	NY	18 to 64	35B	558	No	2	2	0.5	1	1	2	193.666	NCBI:SAMN05222217	Metcalf et al, Clin Microbiol Infect. 2016 Dec;22(12):1002
20154942	No	2015	NY	>64	16F	995	No	0.03	0.06	0.06	0.06	0.03	0.5	182.2	NCBI:SAMN05222218	Metcalf et al, Clin Microbiol Infect. 2016 Dec;22(12):1002
20154978	No	2015	TN	5 to 17	23A	11585	Yes	0.12	0.06	0.06	0.06	0.12	0.5	66.7367	NCBI:SAMN05222219	Metcalf et al, Clin Microbiol Infect. 2016 Dec;22(12):1002
20154980	No	2015	TN	>64	35B	11584	No	2	4	1	1	1	2	135.359	NCBI:SAMN05222220	Metcalf et al, Clin Microbiol Infect. 2016 Dec;22(12):1002
20154981	No	2015	TN	>64	23B	1847	Yes	0.03	0.03	0.06	0.06	0.03	0.5	128.043	NCBI:SAMN05222221	Metcalf et al, Clin Microbiol Infect. 2016 Dec;22(12):1002
20154982	No	2015	TN	>64	22F	433	No	0.03	0.03	0.06	0.06	0.03	0.5	104.058	NCBI:SAMN05222222	Metcalf et al, Clin Microbiol Infect. 2016 Dec;22(12):1002
20154983	No	2015	TN	>64	9N	405	No	0.03	0.06	0.06	0.06	0.03	0.5	100.123	NCBI:SAMN05222223	Metcalf et al, Clin Microbiol Infect. 2016 Dec;22(12):1002
20154985	No	2015	TN	>64	35B	7486	No	1	2	0.5	0.5	1	2	138.039	NCBI:SAMN05222224	Metcalf et al, Clin Microbiol Infect. 2016 Dec;22(12):1002
20154986	No	2015	TN	18 to 64	19A	320	No	8	8	1	2	2	2	149.79	NCBI:SAMN05222225	Metcalf et al, Clin Microbiol Infect. 2016 Dec;22(12):1002
20154987	No	2015	TN	>64	22F	433	No	0.03	0.03	0.06	0.06	0.03	0.5	125.41	NCBI:SAMN05222226	Metcalf et al, Clin Microbiol Infect. 2016 Dec;22(12):1002
20154988	No	2015	TN	>64	15A	9939	No	0.5	0.06	0.06	0.12	0.12	1	366.794	NCBI:SAMN05222227	Metcalf et al, Clin Microbiol Infect. 2016 Dec;22(12):1002
20154989	No	2015	TN	>64	12F	220	No	0.03	0.03	0.06	0.06	0.03	0.5	345.924	NCBI:SAMN05222228	Metcalf et al, Clin Microbiol Infect. 2016 Dec;22(12):1002
20154990	No	2015	TN	18 to 64	20	1257	No	0.03	0.03	0.06	0.06	0.03	0.5	105.88	NCBI:SAMN05222229	Metcalf et al, Clin Microbiol Infect. 2016 Dec;22(12):1002
20154991	No	2015	TN	18 to 64	9N	632	No	0.03	0.03	0.06	0.06	0.03	0.5	130.039	NCBI:SAMN05222230	Metcalf et al, Clin Microbiol Infect. 2016 Dec;22(12):1002
20154992	No	2015	TN	18 to 64	16F	10439	No	0.03	0.03	0.06	0.06	0.03	0.5	57.4683	NCBI:SAMN05222231	Metcalf et al, Clin Microbiol Infect. 2016 Dec;22(12):1002
20154993	No	2015	TN	>64	3	180	No	0.03	0.03	0.06	0.06	0.03	0.5	50.8497	NCBI:SAMN05222232	Metcalf et al, Clin Microbiol Infect. 2016 Dec;22(12):1002
20154994	No	2015	TN	18 to 64	8	1480	No	0.03	0.06	0.06	0.06	0.03	0.5	53.8551	NCBI:SAMN05222233	Metcalf et al, Clin Microbiol Infect. 2016 Dec;22(12):1002
20154995	No	2015	TN	18 to 64	22F	7314	No	0.03	0.03	0.06	0.06	0.03	0.5	293.312	NCBI:SAMN05222234	Metcalf et al, Clin Microbiol Infect. 2016 Dec;22(12):1002
20154996	No	2015	TN	18 to 64	7F	191	No	0.03	0.03	0.06	0.06	0.03	0.5	191.505	NCBI:SAMN05222235	Metcalf et al, Clin Microbiol Infect. 2016 Dec;22(12):1002
20154997	No	2015	TN	18 to 64	11A	62	Yes	0.03	0.03	0.06	0.06	0.03	0.5	193.714	NCBI:SAMN05222236	Metcalf et al, Clin Microbiol Infect. 2016 Dec;22(12):1002
20154999	No	2015	TN	18 to 64	16F	659	No	0.12	0.25	0.25	4	8	2	281.383	NCBI:SAMN05222238	Metcalf et al, Clin Microbiol Infect. 2016 Dec;22(12):1002
20155000	No	2015	TN	18 to 64	15B	4528	No	0.03	0.03	0.06	0.06	0.03	0.5	247.1	NCBI:SAMN05222239	Metcalf et al, Clin Microbiol Infect. 2016 Dec;22(12):1002
20155002	No	2015	TN	18 to 64	23B	162	No	0.03	0.03	0.06	0.06	0.03	0.5	150.694	NCBI:SAMN05222241	Metcalf et al, Clin Microbiol Infect. 2016 Dec;22(12):1002
20155003	No	2015	TN	18 to 64	3	180	No	0.03	0.03	0.06	0.06	0.03	0.5	111.306	NCBI:SAMN05222242	Metcalf et al, Clin Microbiol Infect. 2016 Dec;22(12):1002
20155004	No	2015	TN	18 to 64	23A	338	Yes	0.5	0.25	0.06	0.25	0.25	0.5	200.265	NCBI:SAMN05222243	Metcalf et al, Clin Microbiol Infect. 2016 Dec;22(12):1002
20155005	No	2015	TN	18 to 64	17F	392	No	2	0.03	0.06	0.06	0.03	0.5	151.994	NCBI:SAMN05222244	Metcalf et al, Clin Microbiol Infect. 2016 Dec;22(12):1002
20155006	No	2015	TN	>64	23B	1373	Yes	0.25	0.12	0.06	0.12	0.12	0.5	186.21	NCBI:SAMN05222245	Metcalf et al, Clin Microbiol Infect. 2016 Dec;22(12):1002
20155007	No	2015	TN	18 to 64	20	1257	No	0.03	0.03	0.06	0.06	0.03	0.5	67.4825	NCBI:SAMN05222246	Metcalf et al, Clin Microbiol Infect. 2016 Dec;22(12):1002
20155008	No	2015	TN	18 to 64	20	1257	No	0.03	0.03	0.06	0.06	0.03	0.5	142.739	NCBI:SAMN05222247	Metcalf et al, Clin Microbiol Infect. 2016 Dec;22(12):1002
20155009	No	2015	TN	18 to 64	3	180	No	0.03	0.03	0.06	0.06	0.03	0.5	112.056	NCBI:SAMN05222248	Metcalf et al, Clin Microbiol Infect. 2016 Dec;22(12):1002
20155010	No	2015	TN	18 to 64	15A	63	No	0.25	0.25	0.06	0.06	0.12	1	144.512	NCBI:SAMN05222249	Metcalf et al, Clin Microbiol Infect. 2016 Dec;22(12):1002
20155011	No	2015	TN	18 to 64	23B	1373	Yes	0.25	0.06	0.06	0.25	0.25	0.5	108.924	NCBI:SAMN05222250	Metcalf et al, Clin Microbiol Infect. 2016 Dec;22(12):1002
20155012	Yes	2015	TN	5 to 17	10A	816	Yes	0.03	0.06	0.06	0.12	0.12	0.5	126.305	NCBI:SAMN05222251	Metcalf et al, Clin Microbiol Infect. 2016 Dec;22(12):1002
20155013	No	2015	TN	18 to 64	16F	10148	No	0.12	0.06	0.06	0.12	0.12	0.5	88.93	NCBI:SAMN05222252	Metcalf et al, Clin Microbiol Infect. 2016 Dec;22(12):1002
20155014	No	2015	TN	>64	11A	62	Yes	0.03	0.03	0.06	0.06	0.03	0.5	137.165	NCBI:SAMN05222253	Metcalf et al, Clin Microbiol Infect. 2016 Dec;22(12):1002
20155166	No	2015	GA	18 to 64	6C	138	No	0.03	0.03	0.06	0.06	0.03	0.5	172.945	NCBI:SAMN05222254	Metcalf et al, Clin Microbiol Infect. 2016 Dec;22(12):1002
20155167	No	2015	GA	>64	23B	1373	Yes	0.25	0.06	0.06	0.06	0.12	0.5	141.589	NCBI:SAMN05222255	Metcalf et al, Clin Microbiol Infect. 2016 Dec;22(12):1002
20155168	No	2015	GA	>64	17F	NA	No	0.03	0.03	0.06	0.06	0.03	0.5	178.286	NCBI:SAMN05222256	Metcalf et al, Clin Microbiol Infect. 2016 Dec;22(12):1002
20155170	No	2015	GA	>64	34	11268	No	0.03	0.03	0.06	0.06	0.03	0.5	157.685	NCBI:SAMN05222258	Metcalf et al, Clin Microbiol Infect. 2016 Dec;22(12):1002
20155171	No	2015	GA	>64	20	235	No	0.03	0.03	0.06	0.06	0.03	0.5	137.523	NCBI:SAMN05222259	Metcalf et al, Clin Microbiol Infect. 2016 Dec;22(12):1002
20155172	No	2015	GA	18 to 64	9N	10539	No	0.03	0.03	0.06	0.06	0.03	0.5	202.483	NCBI:SAMN05222260	Metcalf et al, Clin Microbiol Infect. 2016 Dec;22(12):1002
20155173	No	2015	GA	18 to 64	22F	NA	No	0.03	0.03	0.06	0.06	0.03	0.5	160.154	NCBI:SAMN05222261	Metcalf et al, Clin Microbiol Infect. 2016 Dec;22(12):1002
20155175	No	2015	GA	18 to 64	31	568	No	0.06	0.03	0.06	0.06	0.03	0.5	152.234	NCBI:SAMN05222262	Metcalf et al, Clin Microbiol Infect. 2016 Dec;22(12):1002
20155177	No	2015	GA	18 to 64	9N	11600	No	0.03	0.06	0.06	0.25	1	0.5	164.402	NCBI:SAMN05222264	Metcalf et al, Clin Microbiol Infect. 2016 Dec;22(12):1002
20155178	No	2015	GA	<2	23A	338	Yes	0.25	0.25	0.06	0.12	0.25	0.5	149.77	NCBI:SAMN05222265	Metcalf et al, Clin Microbiol Infect. 2016 Dec;22(12):1002
20155179	No	2015	GA	>64	31	568	No	0.03	0.03	0.06	0.06	0.03	0.5	127.423	NCBI:SAMN05222266	Metcalf et al, Clin Microbiol Infect. 2016 Dec;22(12):1002
20155180	No	2015	GA	18 to 64	6C	1379	No	0.5	1	0.12	0.5	0.5	2	17.4776	NCBI:SAMN05222267	Metcalf et al, Clin Microbiol Infect. 2016 Dec;22(12):1002
20155181	No	2015	GA	5 to 17	22F	7314	No	0.03	0.03	0.06	0.06	0.03	0.5	106.022	NCBI:SAMN05222268	Metcalf et al, Clin Microbiol Infect. 2016 Dec;22(12):1002
20155182	No	2015	GA	<2	11A	62	Yes	0.03	0.06	0.06	0.06	0.03	0.5	137.432	NCBI:SAMN05222269	Metcalf et al, Clin Microbiol Infect. 2016 Dec;22(12):1002
20155183	No	2015	GA	18 to 64	12F	10490	No	0.03	0.03	0.06	0.06	0.03	0.5	244.096	NCBI:SAMN05222270	Metcalf et al, Clin Microbiol Infect. 2016 Dec;22(12):1002
20155184	No	2015	GA	18 to 64	11A	62	Yes	0.03	0.03	0.06	0.06	0.03	0.5	91.2164	NCBI:SAMN05222271	Metcalf et al, Clin Microbiol Infect. 2016 Dec;22(12):1002
20155185	No	2015	GA	18 to 64	35F	498	No	0.03	0.03	0.06	0.06	0.03	0.5	111.228	NCBI:SAMN05222272	Metcalf et al, Clin Microbiol Infect. 2016 Dec;22(12):1002
20155186	No	2015	GA	18 to 64	6C	1092	No	1	1	0.25	0.5	0.5	2	109.84	NCBI:SAMN05222273	Metcalf et al, Clin Microbiol Infect. 2016 Dec;22(12):1002
20155187	No	2015	GA	18 to 64	15A	3811	No	0.03	0.03	0.06	0.06	0.03	0.5	59.0653	NCBI:SAMN05222274	Metcalf et al, Clin Microbiol Infect. 2016 Dec;22(12):1002
20155189	No	2015	GA	18 to 64	34	547	No	0.03	0.03	0.06	0.06	0.03	0.5	10.9866	NCBI:SAMN06282964	This study
20155190	No	2015	GA	>64	23A	338	Yes	0.25	0.25	0.06	0.25	0.25	0.5	63.3679	NCBI:SAMN05222275	Metcalf et al, Clin Microbiol Infect. 2016 Dec;22(12):1002
20155191	No	2015	GA	18 to 64	12F	218	No	0.03	0.03	0.06	0.06	0.03	0.5	77.2262	NCBI:SAMN05222276	Metcalf et al, Clin Microbiol Infect. 2016 Dec;22(12):1002
20155246	Yes	2015	NM	<2	15A	63	No	0.25	0.06	0.06	0.12	0.12	0.5	101.554	NCBI:SAMN05222278	Metcalf et al, Clin Microbiol Infect. 2016 Dec;22(12):1002
20155247	Yes	2015	NM	18 to 64	15A	63	No	0.25	0.06	0.12	0.06	0.06	0.5	104.719	NCBI:SAMN05222279	Metcalf et al, Clin Microbiol Infect. 2016 Dec;22(12):1002
20155248	No	2015	NM	18 to 64	15B	10161	No	0.5	0.5	0.12	0.12	0.25	0.5	56.2095	NCBI:SAMN05222280	Metcalf et al, Clin Microbiol Infect. 2016 Dec;22(12):1002
20155249	No	2015	NM	18 to 64	20	1257	No	0.03	0.03	0.06	0.06	0.03	0.5	74.0913	NCBI:SAMN05222281	Metcalf et al, Clin Microbiol Infect. 2016 Dec;22(12):1002
20155250	No	2015	NM	18 to 64	33F	2705	No	0.03	0.03	0.06	0.06	0.03	0.5	106.498	NCBI:SAMN05222282	Metcalf et al, Clin Microbiol Infect. 2016 Dec;22(12):1002
20155251	No	2015	NM	>64	22F	7314	No	0.03	0.03	0.06	0.06	0.03	0.5	30.2677	NCBI:SAMN05222283	Metcalf et al, Clin Microbiol Infect. 2016 Dec;22(12):1002
20155252	Yes	2015	NM	<2	35B	558	No	2	2	0.5	1	1	2	138.606	NCBI:SAMN05222284	Metcalf et al, Clin Microbiol Infect. 2016 Dec;22(12):1002
20155253	No	2015	NM	>64	22F	11278	No	0.03	0.03	0.06	0.06	0.03	0.5	93.1499	NCBI:SAMN05222285	Metcalf et al, Clin Microbiol Infect. 2016 Dec;22(12):1002
20155254	No	2015	NM	18 to 64	7F	191	No	0.03	0.03	0.06	0.06	0.03	0.5	63.5921	NCBI:SAMN05222286	Metcalf et al, Clin Microbiol Infect. 2016 Dec;22(12):1002
20155256	Yes	2015	NM	18 to 64	11A	62	Yes	0.03	0.03	0.06	0.06	0.03	0.5	34.8039	NCBI:SAMN05222288	Metcalf et al, Clin Microbiol Infect. 2016 Dec;22(12):1002
20155257	No	2015	NM	18 to 64	9N	66	No	0.25	0.25	0.06	0.5	0.5	0.5	130.391	NCBI:SAMN05222289	Metcalf et al, Clin Microbiol Infect. 2016 Dec;22(12):1002
20155259	No	2015	NM	18 to 64	12F	220	No	0.03	0.03	0.06	0.06	0.03	0.5	141.228	NCBI:SAMN05222291	Metcalf et al, Clin Microbiol Infect. 2016 Dec;22(12):1002
20155260	No	2015	NM	18 to 64	12F	989	No	0.03	0.03	0.06	0.06	0.03	0.5	133.133	NCBI:SAMN05222292	Metcalf et al, Clin Microbiol Infect. 2016 Dec;22(12):1002
20155277	No	2015	CT	2 to 4	23A	338	Yes	0.25	0.06	0.06	0.06	0.06	0.5	97.7814	NCBI:SAMN05222293	Metcalf et al, Clin Microbiol Infect. 2016 Dec;22(12):1002
20155278	No	2015	CT	18 to 64	21	432	No	0.03	0.03	0.06	0.06	0.03	0.5	20.3954	NCBI:SAMN06282965	This study
20155279	No	2015	CT	18 to 64	23A	338	Yes	0.25	0.12	0.06	0.12	0.12	0.5	44.7581	NCBI:SAMN05222294	Metcalf et al, Clin Microbiol Infect. 2016 Dec;22(12):1002
20155280	Yes	2015	CT	>64	23A	338	Yes	0.5	0.25	0.06	0.25	0.25	0.5	64.0723	NCBI:SAMN05222295	Metcalf et al, Clin Microbiol Infect. 2016 Dec;22(12):1002
20155281	No	2015	CT	>64	15C	199	No	0.03	0.03	0.06	0.06	0.03	0.5	139.48	NCBI:SAMN05222296	Metcalf et al, Clin Microbiol Infect. 2016 Dec;22(12):1002
20155282	No	2015	CT	>64	3	180	No	0.03	0.03	0.06	0.06	0.03	0.5	36.1719	NCBI:SAMN05222297	Metcalf et al, Clin Microbiol Infect. 2016 Dec;22(12):1002
20155283	No	2015	CT	>64	8	1480	No	0.03	0.03	0.06	0.06	0.03	0.5	43.8644	NCBI:SAMN05222298	Metcalf et al, Clin Microbiol Infect. 2016 Dec;22(12):1002
20155284	No	2015	CT	18 to 64	15A	11279	No	0.25	0.25	0.06	0.25	0.25	0.5	98.7139	NCBI:SAMN05222299	Metcalf et al, Clin Microbiol Infect. 2016 Dec;22(12):1002
20155285	No	2015	CT	>64	35B	558	No	2	2	0.5	1	1	2	46.1355	NCBI:SAMN05222300	Metcalf et al, Clin Microbiol Infect. 2016 Dec;22(12):1002
20155286	No	2015	CT	18 to 64	3	180	No	0.03	0.03	0.06	0.06	0.03	0.5	37.2256	NCBI:SAMN05222301	Metcalf et al, Clin Microbiol Infect. 2016 Dec;22(12):1002
20155287	No	2015	CT	>64	3	1119	No	0.03	0.03	0.06	0.06	0.03	0.5	96.4129	NCBI:SAMN05222302	Metcalf et al, Clin Microbiol Infect. 2016 Dec;22(12):1002
20155288	No	2015	CT	18 to 64	15B	199	No	0.03	0.03	0.06	0.06	0.03	0.5	159.053	NCBI:SAMN05222303	Metcalf et al, Clin Microbiol Infect. 2016 Dec;22(12):1002
20155289	Yes	2015	CT	18 to 64	15A	3811	No	0.03	0.03	0.06	0.06	0.03	0.5	95.0243	NCBI:SAMN05222304	Metcalf et al, Clin Microbiol Infect. 2016 Dec;22(12):1002
20155290	No	2015	CT	18 to 64	7C	7260	No	0.03	0.03	0.06	0.06	0.03	0.5	190.927	NCBI:SAMN05222305	Metcalf et al, Clin Microbiol Infect. 2016 Dec;22(12):1002
20155291	No	2015	CT	>64	6C	639	No	0.03	0.03	0.06	0.06	0.03	0.5	107.231	NCBI:SAMN05222306	Metcalf et al, Clin Microbiol Infect. 2016 Dec;22(12):1002
20155292	No	2015	CT	18 to 64	19A	695	No	0.12	0.12	0.06	0.06	0.12	0.5	187.6	NCBI:SAMN05222307	Metcalf et al, Clin Microbiol Infect. 2016 Dec;22(12):1002
20155293	No	2015	CT	>64	31	568	No	0.06	0.06	0.06	0.06	0.06	0.5	262.162	NCBI:SAMN05222308	Metcalf et al, Clin Microbiol Infect. 2016 Dec;22(12):1002
20155294	No	2015	CT	>64	15A	3811	No	0.03	0.03	0.06	0.06	0.03	0.5	72.5479	NCBI:SAMN05222309	Metcalf et al, Clin Microbiol Infect. 2016 Dec;22(12):1002
20155295	No	2015	CT	18 to 64	22F	NA	No	0.03	0.03	0.06	0.06	0.03	0.5	35.6556	NCBI:SAMN05222310	Metcalf et al, Clin Microbiol Infect. 2016 Dec;22(12):1002
20155296	No	2015	CT	18 to 64	9V	11583	No	0.03	0.03	0.06	0.06	0.03	0.5	277.147	NCBI:SAMN05222311	Metcalf et al, Clin Microbiol Infect. 2016 Dec;22(12):1002
20155297	No	2015	CT	>64	15A	63	No	0.25	0.06	0.06	0.12	0.12	0.5	108.967	NCBI:SAMN05222312	Metcalf et al, Clin Microbiol Infect. 2016 Dec;22(12):1002
20155298	No	2015	CT	>64	6C	473	No	0.25	0.25	0.06	0.25	0.25	0.5	109.28	NCBI:SAMN05222313	Metcalf et al, Clin Microbiol Infect. 2016 Dec;22(12):1002
20155299	No	2015	CT	>64	6C	138	No	0.03	0.03	0.06	0.06	0.03	0.5	111.446	NCBI:SAMN05222314	Metcalf et al, Clin Microbiol Infect. 2016 Dec;22(12):1002
20155300	No	2015	CT	18 to 64	16F	995	No	0.03	0.03	0.06	0.06	0.03	0.5	42.9501	NCBI:SAMN05222315	Metcalf et al, Clin Microbiol Infect. 2016 Dec;22(12):1002
20155301	No	2015	CT	>64	35B	558	No	2	4	0.5	1	1	2	178.012	NCBI:SAMN05222316	Metcalf et al, Clin Microbiol Infect. 2016 Dec;22(12):1002
20155302	No	2015	CT	18 to 64	33F	100	No	0.03	0.03	0.06	0.06	0.03	0.5	57.761	NCBI:SAMN05222317	Metcalf et al, Clin Microbiol Infect. 2016 Dec;22(12):1002
20155303	No	2015	CT	>64	33F	100	No	0.03	0.03	0.06	0.06	0.03	0.5	51.839	NCBI:SAMN05222318	Metcalf et al, Clin Microbiol Infect. 2016 Dec;22(12):1002
20155305	No	2015	CT	>64	3	180	No	0.03	0.03	0.06	0.06	0.03	0.5	148.356	NCBI:SAMN05222320	Metcalf et al, Clin Microbiol Infect. 2016 Dec;22(12):1002
20155306	No	2015	CT	18 to 64	15A	63	No	0.25	0.06	0.06	0.12	0.12	0.5	121.64	NCBI:SAMN05222321	Metcalf et al, Clin Microbiol Infect. 2016 Dec;22(12):1002
20155307	No	2015	CT	5 to 17	7F	191	No	0.03	0.03	0.06	0.06	0.03	0.5	119.101	NCBI:SAMN05222322	Metcalf et al, Clin Microbiol Infect. 2016 Dec;22(12):1002
20155308	No	2015	CT	18 to 64	22F	7314	No	0.03	0.03	0.06	0.06	0.03	0.5	100.144	NCBI:SAMN05222323	Metcalf et al, Clin Microbiol Infect. 2016 Dec;22(12):1002
20155309	No	2015	CT	18 to 64	6C	138	No	0.03	0.03	0.06	0.06	0.03	0.5	135.892	NCBI:SAMN05222324	Metcalf et al, Clin Microbiol Infect. 2016 Dec;22(12):1002
20155310	No	2015	CT	18 to 64	10A	97	Yes	0.03	0.03	0.06	0.06	0.03	0.5	43.5704	NCBI:SAMN05222325	Metcalf et al, Clin Microbiol Infect. 2016 Dec;22(12):1002
20155311	No	2015	CT	>64	15A	63	No	0.03	0.06	0.06	0.06	0.03	0.5	57.96	NCBI:SAMN05222326	Metcalf et al, Clin Microbiol Infect. 2016 Dec;22(12):1002
20155312	No	2015	CT	>64	3	180	No	0.03	0.03	0.06	0.06	0.03	0.5	48.1678	NCBI:SAMN05222327	Metcalf et al, Clin Microbiol Infect. 2016 Dec;22(12):1002
20155313	No	2015	CT	>64	19F	3016	No	0.03	0.03	0.06	0.06	0.03	0.5	26.1648	NCBI:SAMN05222328	Metcalf et al, Clin Microbiol Infect. 2016 Dec;22(12):1002
20155314	No	2015	CT	18 to 64	33F	2705	No	0.03	0.03	0.06	0.06	0.03	0.5	105.804	NCBI:SAMN05222329	Metcalf et al, Clin Microbiol Infect. 2016 Dec;22(12):1002
20155315	No	2015	CT	18 to 64	3	271	No	2	2	0.25	1	2	2	40.1222	NCBI:SAMN05222330	Metcalf et al, Clin Microbiol Infect. 2016 Dec;22(12):1002
20155316	No	2015	CT	>64	23A	338	Yes	0.5	0.25	0.06	0.25	0.25	0.5	55.2477	NCBI:SAMN05222331	Metcalf et al, Clin Microbiol Infect. 2016 Dec;22(12):1002
20155317	No	2015	CT	>64	23A	338	Yes	0.25	0.06	0.06	0.12	0.12	0.5	44.6913	NCBI:SAMN05222332	Metcalf et al, Clin Microbiol Infect. 2016 Dec;22(12):1002
20155318	No	2015	CT	>64	3	180	No	0.03	0.03	0.06	0.06	0.03	0.5	75.6108	NCBI:SAMN05222333	Metcalf et al, Clin Microbiol Infect. 2016 Dec;22(12):1002
20155319	No	2015	CT	>64	33F	2705	No	0.03	0.03	0.06	0.06	0.03	0.5	105.302	NCBI:SAMN05222334	Metcalf et al, Clin Microbiol Infect. 2016 Dec;22(12):1002
20155320	No	2015	CT	>64	22F	433	No	0.03	0.03	0.06	0.06	0.03	0.5	74.2821	NCBI:SAMN05222335	Metcalf et al, Clin Microbiol Infect. 2016 Dec;22(12):1002
20155321	No	2015	CT	18 to 64	19A	695	No	0.06	0.03	0.06	0.06	0.06	0.5	55.2143	NCBI:SAMN05222336	Metcalf et al, Clin Microbiol Infect. 2016 Dec;22(12):1002
20155322	No	2015	CT	>64	3	180	No	0.03	0.03	0.06	0.06	0.03	0.5	72.7615	NCBI:SAMN05222337	Metcalf et al, Clin Microbiol Infect. 2016 Dec;22(12):1002
20155323	No	2015	CT	>64	6C	1292	No	1	1	0.25	0.5	0.5	2	40.1492	NCBI:SAMN05222338	Metcalf et al, Clin Microbiol Infect. 2016 Dec;22(12):1002
20155324	No	2015	CT	18 to 64	35B	558	No	1	1	0.5	0.25	0.5	2	392.159	NCBI:SAMN05222339	Metcalf et al, Clin Microbiol Infect. 2016 Dec;22(12):1002
20155325	No	2015	CT	18 to 64	23A	338	Yes	0.5	0.25	0.06	0.25	0.25	0.5	116.119	NCBI:SAMN05222340	Metcalf et al, Clin Microbiol Infect. 2016 Dec;22(12):1002
20155326	No	2015	CT	>64	20	1257	No	0.03	0.03	0.06	0.06	0.03	0.5	173.618	NCBI:SAMN05222341	Metcalf et al, Clin Microbiol Infect. 2016 Dec;22(12):1002
20155327	No	2015	CT	18 to 64	3	180	No	0.03	0.03	0.06	0.06	0.03	0.5	77.3383	NCBI:SAMN05222342	Metcalf et al, Clin Microbiol Infect. 2016 Dec;22(12):1002
20155328	No	2015	CT	>64	19A	11577	No	8	8	1	2	2	2	206.776	NCBI:SAMN05222343	Metcalf et al, Clin Microbiol Infect. 2016 Dec;22(12):1002
20155329	No	2015	CT	18 to 64	3	180	No	0.03	0.03	0.06	0.06	0.03	0.5	31.7587	NCBI:SAMN05222344	Metcalf et al, Clin Microbiol Infect. 2016 Dec;22(12):1002
20155330	No	2015	CT	18 to 64	22F	433	No	0.03	0.03	0.06	0.06	0.03	0.5	25.365	NCBI:SAMN05222345	Metcalf et al, Clin Microbiol Infect. 2016 Dec;22(12):1002
20155331	No	2015	CT	>64	19A	695	No	0.25	0.5	0.25	8	16	2	150.377	NCBI:SAMN05222346	Metcalf et al, Clin Microbiol Infect. 2016 Dec;22(12):1002
20155332	No	2015	CT	18 to 64	22F	433	No	0.03	0.03	0.06	0.06	0.03	0.5	99.6406	NCBI:SAMN05222347	Metcalf et al, Clin Microbiol Infect. 2016 Dec;22(12):1002
20155333	No	2015	CT	>64	16F	1840	No	0.03	0.03	0.06	0.06	0.03	0.5	153.303	NCBI:SAMN05222348	Metcalf et al, Clin Microbiol Infect. 2016 Dec;22(12):1002
20155334	No	2015	OR	18 to 64	3	180	No	0.03	0.03	0.06	0.06	0.03	0.5	40.0491	NCBI:SAMN05222349	Metcalf et al, Clin Microbiol Infect. 2016 Dec;22(12):1002
20155335	No	2015	OR	18 to 64	9N	405	No	0.03	0.03	0.06	0.06	0.03	0.5	125.652	NCBI:SAMN05222350	Metcalf et al, Clin Microbiol Infect. 2016 Dec;22(12):1002
20155336	No	2015	OR	>64	12F	220	No	0.03	0.12	0.12	1	4	0.5	129.627	NCBI:SAMN05222351	Metcalf et al, Clin Microbiol Infect. 2016 Dec;22(12):1002
20155337	No	2015	OR	18 to 64	3	1116	No	0.03	0.03	0.06	0.06	0.03	0.5	123.405	NCBI:SAMN05222352	Metcalf et al, Clin Microbiol Infect. 2016 Dec;22(12):1002
20155338	No	2015	OR	18 to 64	11A	62	Yes	0.03	0.03	0.06	0.06	0.03	0.5	50.9365	NCBI:SAMN05222353	Metcalf et al, Clin Microbiol Infect. 2016 Dec;22(12):1002
20155340	No	2015	NY	>64	33F	100	No	0.03	0.03	0.06	0.06	0.03	0.5	258.052	NCBI:SAMN05222354	Metcalf et al, Clin Microbiol Infect. 2016 Dec;22(12):1002
20155341	No	2015	NY	>64	35B	558	No	2	4	1	1	1	2	115.788	NCBI:SAMN05222355	Metcalf et al, Clin Microbiol Infect. 2016 Dec;22(12):1002
20155342	No	2015	NY	18 to 64	8	1480	No	0.03	0.03	0.06	0.06	0.03	0.5	100.902	NCBI:SAMN05222356	Metcalf et al, Clin Microbiol Infect. 2016 Dec;22(12):1002
20155343	No	2015	NY	18 to 64	8	1480	No	0.03	0.03	0.06	0.06	0.03	0.5	110.598	NCBI:SAMN05222357	Metcalf et al, Clin Microbiol Infect. 2016 Dec;22(12):1002
20155344	Yes	2015	NY	18 to 64	16F	995	No	0.03	0.03	0.06	0.06	0.03	0.5	27.3766	NCBI:SAMN05222358	Metcalf et al, Clin Microbiol Infect. 2016 Dec;22(12):1002
20155345	No	2015	NY	>64	31	444	No	0.03	0.03	0.06	0.06	0.03	0.5	47.9582	NCBI:SAMN05222359	Metcalf et al, Clin Microbiol Infect. 2016 Dec;22(12):1002
20155346	No	2015	NY	>64	11A	62	Yes	NA	NA	NA	NA	NA	NA	25.4284	NCBI:SAMN05222360	Metcalf et al, Clin Microbiol Infect. 2016 Dec;22(12):1002
20155347	No	2015	NY	18 to 64	11B/11C	10552	No	0.03	0.03	0.06	0.06	0.03	0.5	20.2382	NCBI:SAMN05222361	Metcalf et al, Clin Microbiol Infect. 2016 Dec;22(12):1002
20155348	No	2015	NY	18 to 64	17F	392	No	0.03	0.03	0.06	0.06	0.03	0.5	54.1925	NCBI:SAMN05222362	Metcalf et al, Clin Microbiol Infect. 2016 Dec;22(12):1002
20155349	No	2015	NY	18 to 64	9N	66	No	0.03	0.03	0.06	0.06	0.03	0.5	123.706	NCBI:SAMN05222363	Metcalf et al, Clin Microbiol Infect. 2016 Dec;22(12):1002
20155350	No	2015	NY	18 to 64	19A	63	No	0.25	0.25	0.12	0.12	0.12	0.5	33.4088	NCBI:SAMN05222364	Metcalf et al, Clin Microbiol Infect. 2016 Dec;22(12):1002
20155351	No	2015	NY	18 to 64	3	505	No	0.03	0.03	0.06	0.06	0.03	0.5	99.2318	NCBI:SAMN05222365	Metcalf et al, Clin Microbiol Infect. 2016 Dec;22(12):1002
20155352	No	2015	NY	>64	19A	695	No	0.12	0.06	0.06	0.06	0.06	0.5	86.3951	NCBI:SAMN05222366	Metcalf et al, Clin Microbiol Infect. 2016 Dec;22(12):1002
20155353	No	2015	NY	>64	6C	146	No	0.03	0.03	0.06	0.06	0.03	0.5	120.034	NCBI:SAMN05222367	Metcalf et al, Clin Microbiol Infect. 2016 Dec;22(12):1002
20155354	No	2015	NY	18 to 64	11A	62	Yes	0.03	0.03	0.06	0.06	0.03	0.5	81.4743	NCBI:SAMN05222368	Metcalf et al, Clin Microbiol Infect. 2016 Dec;22(12):1002
20155422	No	2015	MD	18 to 64	35B	558	No	2	2	0.5	1	1	2	152.216	NCBI:SAMN05222369	Metcalf et al, Clin Microbiol Infect. 2016 Dec;22(12):1002
20155424	No	2015	MD	18 to 64	35B	558	No	2	4	0.5	1	1	2	201.767	NCBI:SAMN05222370	Metcalf et al, Clin Microbiol Infect. 2016 Dec;22(12):1002
20155425	No	2015	MD	>64	11A	62	Yes	0.12	0.25	0.25	4	8	2	105.921	NCBI:SAMN05222371	Metcalf et al, Clin Microbiol Infect. 2016 Dec;22(12):1002
20155426	Yes	2015	MD	18 to 64	3	180	No	0.03	0.03	0.06	0.06	0.03	0.5	67.2485	NCBI:SAMN05222372	Metcalf et al, Clin Microbiol Infect. 2016 Dec;22(12):1002
20155427	No	2015	MD	18 to 64	19A	1451	No	8	8	1	2	2	2	61.1551	NCBI:SAMN05222373	Metcalf et al, Clin Microbiol Infect. 2016 Dec;22(12):1002
20155428	No	2015	MD	>64	22F	698	No	0.03	0.03	0.06	0.06	0.03	0.5	146.262	NCBI:SAMN05222374	Metcalf et al, Clin Microbiol Infect. 2016 Dec;22(12):1002
20155429	No	2015	MD	18 to 64	6C	11607	No	0.03	0.03	0.06	0.06	0.03	0.5	62.1238	NCBI:SAMN05222375	Metcalf et al, Clin Microbiol Infect. 2016 Dec;22(12):1002
20155430	Yes	2015	MD	>64	34	547	No	0.03	0.03	0.06	0.06	0.03	0.5	124.11	NCBI:SAMN05222376	Metcalf et al, Clin Microbiol Infect. 2016 Dec;22(12):1002
20155431	No	2015	MD	>64	15B	4262	No	0.06	0.12	0.12	1	4	1	97.6709	NCBI:SAMN05222377	Metcalf et al, Clin Microbiol Infect. 2016 Dec;22(12):1002
20155432	No	2015	MD	18 to 64	38	393	No	0.03	0.03	0.06	0.06	0.03	0.5	124.197	NCBI:SAMN05222378	Metcalf et al, Clin Microbiol Infect. 2016 Dec;22(12):1002
20155433	No	2015	MD	>64	22F	433	No	0.03	0.03	0.06	0.06	0.03	0.5	98.4642	NCBI:SAMN05222379	Metcalf et al, Clin Microbiol Infect. 2016 Dec;22(12):1002
20155434	No	2015	MD	18 to 64	22F	433	No	0.03	0.03	0.06	0.06	0.03	0.5	85.4444	NCBI:SAMN05222380	Metcalf et al, Clin Microbiol Infect. 2016 Dec;22(12):1002
20155435	No	2015	MD	18 to 64	19F	177	No	0.06	0.03	0.06	0.06	0.06	0.5	88.686	NCBI:SAMN05222381	Metcalf et al, Clin Microbiol Infect. 2016 Dec;22(12):1002
20155436	No	2015	MD	18 to 64	6B	558	No	2	2	0.5	1	1	2	196.504	NCBI:SAMN05222382	Metcalf et al, Clin Microbiol Infect. 2016 Dec;22(12):1002
20155437	No	2015	MD	>64	3	180	No	0.03	0.03	0.06	0.06	0.03	0.5	59.0074	NCBI:SAMN05222383	Metcalf et al, Clin Microbiol Infect. 2016 Dec;22(12):1002
20155438	No	2015	MD	>64	31	8289	No	0.03	0.03	0.06	0.06	0.03	0.5	62.7799	NCBI:SAMN05222384	Metcalf et al, Clin Microbiol Infect. 2016 Dec;22(12):1002
20155439	No	2015	MD	18 to 64	19A	1673	No	0.12	0.12	0.06	0.06	0.12	0.5	153.033	NCBI:SAMN05222385	Metcalf et al, Clin Microbiol Infect. 2016 Dec;22(12):1002
20155440	No	2015	MD	18 to 64	3	180	No	0.03	0.03	0.06	0.06	0.03	0.5	94.1418	NCBI:SAMN05222386	Metcalf et al, Clin Microbiol Infect. 2016 Dec;22(12):1002
20155441	No	2015	MD	18 to 64	7F	191	No	0.03	0.03	0.06	0.06	0.03	0.5	135.553	NCBI:SAMN05222387	Metcalf et al, Clin Microbiol Infect. 2016 Dec;22(12):1002
20155442	No	2015	MD	>64	22F	11558	No	0.03	0.03	0.06	0.06	0.03	0.5	153.077	NCBI:SAMN05222388	Metcalf et al, Clin Microbiol Infect. 2016 Dec;22(12):1002
20155443	No	2015	MD	18 to 64	23A	338	Yes	0.25	0.06	0.06	0.06	0.12	0.5	79.459	NCBI:SAMN05222389	Metcalf et al, Clin Microbiol Infect. 2016 Dec;22(12):1002
20155444	No	2015	MD	>64	6C	11582	No	0.03	0.03	0.06	0.06	0.03	0.5	64.9604	NCBI:SAMN05222390	Metcalf et al, Clin Microbiol Infect. 2016 Dec;22(12):1002
20155445	No	2015	MD	18 to 64	3	180	No	0.03	0.03	0.06	0.06	0.03	0.5	39.5854	NCBI:SAMN05222391	Metcalf et al, Clin Microbiol Infect. 2016 Dec;22(12):1002
20155447	No	2015	MD	>64	24F/24A/24B	11100	No	0.25	0.12	0.06	0.12	0.12	0.5	78.2831	NCBI:SAMN05222392	Metcalf et al, Clin Microbiol Infect. 2016 Dec;22(12):1002
20155448	No	2015	MD	18 to 64	22F	4553	No	0.03	0.03	0.06	0.06	0.03	0.5	49.2473	NCBI:SAMN05222393	Metcalf et al, Clin Microbiol Infect. 2016 Dec;22(12):1002
20155449	Yes	2015	MD	>64	9N	632	No	0.03	0.03	0.06	0.06	0.03	0.5	136.261	NCBI:SAMN05222394	Metcalf et al, Clin Microbiol Infect. 2016 Dec;22(12):1002
20155450	No	2015	MD	>64	6C	138	No	0.03	0.03	0.06	0.06	0.03	0.5	47.7561	NCBI:SAMN05222395	Metcalf et al, Clin Microbiol Infect. 2016 Dec;22(12):1002
20155451	No	2015	MD	>64	3	180	No	0.03	0.03	0.06	0.06	0.03	0.5	43.4704	NCBI:SAMN05222396	Metcalf et al, Clin Microbiol Infect. 2016 Dec;22(12):1002
20155452	No	2015	MD	<2	23B	9867	Yes	0.03	0.03	0.06	0.06	0.03	0.5	59.9582	NCBI:SAMN05222397	Metcalf et al, Clin Microbiol Infect. 2016 Dec;22(12):1002
20155453	Yes	2015	MD	18 to 64	3	180	No	0.03	0.03	0.06	0.06	0.03	0.5	98.6417	NCBI:SAMN05222398	Metcalf et al, Clin Microbiol Infect. 2016 Dec;22(12):1002
20155454	No	2015	MD	18 to 64	35B	11254	No	0.12	0.12	0.06	0.06	0.12	1	173.279	NCBI:SAMN05222399	Metcalf et al, Clin Microbiol Infect. 2016 Dec;22(12):1002
20155455	No	2015	MD	>64	10A	2068	Yes	0.03	0.03	0.06	0.06	0.03	0.5	88.699	NCBI:SAMN05222400	Metcalf et al, Clin Microbiol Infect. 2016 Dec;22(12):1002
20155456	No	2015	MD	18 to 64	3	180	No	0.03	0.03	0.06	0.06	0.03	0.5	34.7965	NCBI:SAMN05222401	Metcalf et al, Clin Microbiol Infect. 2016 Dec;22(12):1002
20155457	No	2015	MD	>64	22F	433	No	0.03	0.03	0.06	0.06	0.03	0.5	134.564	NCBI:SAMN05222402	Metcalf et al, Clin Microbiol Infect. 2016 Dec;22(12):1002
20155458	No	2015	MD	18 to 64	16F	659	No	0.03	0.03	0.06	0.06	0.03	0.5	132.563	NCBI:SAMN05222403	Metcalf et al, Clin Microbiol Infect. 2016 Dec;22(12):1002
20155459	No	2015	MD	18 to 64	15B	199	No	0.03	0.03	0.06	0.06	0.03	0.5	211.983	NCBI:SAMN05222404	Metcalf et al, Clin Microbiol Infect. 2016 Dec;22(12):1002
20155460	No	2015	MD	18 to 64	9N	632	No	0.03	0.03	0.06	0.06	0.03	0.5	163.723	NCBI:SAMN05222405	Metcalf et al, Clin Microbiol Infect. 2016 Dec;22(12):1002
20155461	No	2015	MD	18 to 64	11A	62	No	0.03	0.03	0.06	0.06	0.03	0.5	74.6903	NCBI:SAMN05222406	Metcalf et al, Clin Microbiol Infect. 2016 Dec;22(12):1002
20155462	No	2015	MD	18 to 64	6A	282	No	0.5	1	0.5	0.5	1	2	128.019	NCBI:SAMN05222407	Metcalf et al, Clin Microbiol Infect. 2016 Dec;22(12):1002
20155463	No	2015	MD	18 to 64	23A	338	Yes	0.5	0.25	0.06	0.25	0.5	0.5	187.648	NCBI:SAMN05222408	Metcalf et al, Clin Microbiol Infect. 2016 Dec;22(12):1002
20155464	No	2015	MD	18 to 64	9N	632	No	0.03	0.03	0.06	0.06	0.03	0.5	111.205	NCBI:SAMN05222409	Metcalf et al, Clin Microbiol Infect. 2016 Dec;22(12):1002
20155465	No	2015	MD	18 to 64	22F	433	No	0.03	0.03	0.06	0.06	0.03	0.5	63.1655	NCBI:SAMN05222410	Metcalf et al, Clin Microbiol Infect. 2016 Dec;22(12):1002
20155466	No	2015	MD	18 to 64	22F	11557	No	0.03	0.03	0.06	0.06	0.03	0.5	73.2667	NCBI:SAMN05222411	Metcalf et al, Clin Microbiol Infect. 2016 Dec;22(12):1002
20155467	No	2015	MD	>64	31	568	No	0.03	0.03	0.06	0.06	0.03	0.5	163.188	NCBI:SAMN05222412	Metcalf et al, Clin Microbiol Infect. 2016 Dec;22(12):1002
20155468	No	2015	MD	18 to 64	12F	220	No	0.03	0.03	0.06	0.06	0.03	0.5	134.307	NCBI:SAMN05222413	Metcalf et al, Clin Microbiol Infect. 2016 Dec;22(12):1002
20155469	No	2015	MD	18 to 64	3	180	No	0.03	0.03	0.06	0.06	0.03	0.5	68.071	NCBI:SAMN05222414	Metcalf et al, Clin Microbiol Infect. 2016 Dec;22(12):1002
20155470	No	2015	MD	18 to 64	15B	199	No	0.03	0.03	0.06	0.06	0.03	0.5	108.514	NCBI:SAMN05222415	Metcalf et al, Clin Microbiol Infect. 2016 Dec;22(12):1002
20155471	No	2015	MD	18 to 64	13	574	No	0.03	0.03	0.06	0.06	0.03	0.5	145.932	NCBI:SAMN05222416	Metcalf et al, Clin Microbiol Infect. 2016 Dec;22(12):1002
20155472	No	2015	MD	18 to 64	6C	138	No	0.03	0.03	0.06	0.06	0.03	0.5	120.095	NCBI:SAMN05222417	Metcalf et al, Clin Microbiol Infect. 2016 Dec;22(12):1002
20155473	No	2015	MD	2 to 4	19F	654	No	0.03	0.03	0.06	0.06	0.03	0.5	89.7414	NCBI:SAMN05222418	Metcalf et al, Clin Microbiol Infect. 2016 Dec;22(12):1002
20155474	No	2015	MD	18 to 64	31	568	No	0.03	0.03	0.06	0.06	0.03	0.5	89.3644	NCBI:SAMN05222419	Metcalf et al, Clin Microbiol Infect. 2016 Dec;22(12):1002
20155475	No	2015	MD	>64	22F	7314	No	0.03	0.03	0.06	0.06	0.03	0.5	70.6335	NCBI:SAMN05222420	Metcalf et al, Clin Microbiol Infect. 2016 Dec;22(12):1002
20155476	No	2015	MD	>64	15A	63	No	0.25	0.06	0.06	0.12	0.12	0.5	79.3961	NCBI:SAMN05222421	Metcalf et al, Clin Microbiol Infect. 2016 Dec;22(12):1002
20155477	Yes	2015	MD	>64	10A	97	Yes	0.03	0.03	0.06	0.06	0.03	0.5	116.397	NCBI:SAMN05222422	Metcalf et al, Clin Microbiol Infect. 2016 Dec;22(12):1002
20155478	No	2015	MD	>64	16F	995	No	0.03	0.03	0.06	0.06	0.03	0.5	84.322	NCBI:SAMN05222423	Metcalf et al, Clin Microbiol Infect. 2016 Dec;22(12):1002
20155479	No	2015	MD	18 to 64	19A	320	No	4	8	1	2	2	2	73.965	NCBI:SAMN05222424	Metcalf et al, Clin Microbiol Infect. 2016 Dec;22(12):1002
20155482	No	2015	MD	18 to 64	3	10445	No	0.03	0.03	0.06	0.06	0.03	0.5	42.6057	NCBI:SAMN05222425	Metcalf et al, Clin Microbiol Infect. 2016 Dec;22(12):1002
20155483	No	2015	MD	>64	35B	558	No	2	2	0.5	0.5	0.5	2	48.5194	NCBI:SAMN05222426	Metcalf et al, Clin Microbiol Infect. 2016 Dec;22(12):1002
20155484	No	2015	MD	5 to 17	4	NA	No	0.03	0.03	0.06	0.06	0.03	0.5	26.4417	NCBI:SAMN05222427	Metcalf et al, Clin Microbiol Infect. 2016 Dec;22(12):1002
20155485	No	2015	MD	>64	22F	433	No	0.03	0.03	0.06	0.06	0.03	0.5	26.1006	NCBI:SAMN05222428	Metcalf et al, Clin Microbiol Infect. 2016 Dec;22(12):1002
20155486	No	2015	MD	>64	16F	659	No	0.03	0.03	0.06	0.06	0.03	0.5	76.7167	NCBI:SAMN05222429	Metcalf et al, Clin Microbiol Infect. 2016 Dec;22(12):1002
20155487	No	2015	MD	2 to 4	7C	1797	No	0.03	0.03	0.06	0.06	0.03	0.5	70.5488	NCBI:SAMN05222430	Metcalf et al, Clin Microbiol Infect. 2016 Dec;22(12):1002
20155488	No	2015	MD	18 to 64	23B	439	Yes	0.03	0.03	0.06	0.06	0.03	0.5	62.367	NCBI:SAMN05222431	Metcalf et al, Clin Microbiol Infect. 2016 Dec;22(12):1002
20155489	No	2015	MD	18 to 64	15A	63	No	0.5	0.12	0.06	0.25	0.25	0.5	51.375	NCBI:SAMN05222432	Metcalf et al, Clin Microbiol Infect. 2016 Dec;22(12):1002
20155490	No	2015	MD	>64	3	180	No	0.03	0.03	0.06	0.06	0.03	0.5	43.4687	NCBI:SAMN05222433	Metcalf et al, Clin Microbiol Infect. 2016 Dec;22(12):1002
20155491	Yes	2015	MD	18 to 64	23B	439	Yes	0.03	0.03	0.06	0.06	0.03	0.5	121.536	NCBI:SAMN05222434	Metcalf et al, Clin Microbiol Infect. 2016 Dec;22(12):1002
20155492	Yes	2015	MD	18 to 64	11A	62	Yes	0.03	0.03	0.06	0.06	0.03	0.5	50.6151	NCBI:SAMN05222435	Metcalf et al, Clin Microbiol Infect. 2016 Dec;22(12):1002
20155493	No	2015	MD	18 to 64	23B	439	Yes	0.03	0.03	0.06	0.06	0.03	0.5	61.0756	NCBI:SAMN05222436	Metcalf et al, Clin Microbiol Infect. 2016 Dec;22(12):1002
20155494	No	2015	MD	>64	22F	433	No	0.03	0.03	0.06	0.06	0.03	0.5	133.198	NCBI:SAMN05222437	Metcalf et al, Clin Microbiol Infect. 2016 Dec;22(12):1002
20155495	No	2015	MD	18 to 64	11A	62	No	0.03	0.03	0.06	0.06	0.03	0.5	55.1825	NCBI:SAMN05222438	Metcalf et al, Clin Microbiol Infect. 2016 Dec;22(12):1002
20155496	No	2015	MD	2 to 4	23B	11587	Yes	0.25	0.06	0.06	0.06	0.12	0.5	119.806	NCBI:SAMN05222439	Metcalf et al, Clin Microbiol Infect. 2016 Dec;22(12):1002
20155497	No	2015	MD	18 to 64	22F	433	No	0.03	0.03	0.06	0.06	0.03	0.5	126.954	NCBI:SAMN05222440	Metcalf et al, Clin Microbiol Infect. 2016 Dec;22(12):1002
20155498	No	2015	MD	18 to 64	35F	498	No	0.03	0.03	0.06	0.06	0.03	0.5	125.885	NCBI:SAMN05222441	Metcalf et al, Clin Microbiol Infect. 2016 Dec;22(12):1002
20155499	No	2015	MD	<2	15A	3811	No	0.03	0.03	0.06	0.06	0.03	0.5	176.16	NCBI:SAMN05222442	Metcalf et al, Clin Microbiol Infect. 2016 Dec;22(12):1002
20155500	No	2015	MD	>64	3	180	No	0.03	0.03	0.06	0.06	0.03	0.5	89.8587	NCBI:SAMN05222443	Metcalf et al, Clin Microbiol Infect. 2016 Dec;22(12):1002
20155501	No	2015	MD	>64	11A	62	Yes	0.03	0.03	0.06	0.06	0.03	0.5	80.1059	NCBI:SAMN05222444	Metcalf et al, Clin Microbiol Infect. 2016 Dec;22(12):1002
20155502	No	2015	MD	>64	23B	439	Yes	0.03	0.03	0.06	0.06	0.03	0.5	79.6849	NCBI:SAMN05222445	Metcalf et al, Clin Microbiol Infect. 2016 Dec;22(12):1002
20155503	No	2015	MD	18 to 64	22F	433	No	0.03	0.03	0.06	0.06	0.03	0.5	117.077	NCBI:SAMN05222446	Metcalf et al, Clin Microbiol Infect. 2016 Dec;22(12):1002
20155504	No	2015	MD	18 to 64	19A	695	No	0.06	0.03	0.06	0.06	0.06	0.5	116.737	NCBI:SAMN05222447	Metcalf et al, Clin Microbiol Infect. 2016 Dec;22(12):1002
20155505	No	2015	MD	18 to 64	22F	10226	No	0.03	0.03	0.12	0.06	0.03	0.5	71.4204	NCBI:SAMN05222448	Metcalf et al, Clin Microbiol Infect. 2016 Dec;22(12):1002
20155506	No	2015	MD	18 to 64	19F	654	No	0.03	0.03	0.06	0.06	0.03	0.5	75.8972	NCBI:SAMN05222449	Metcalf et al, Clin Microbiol Infect. 2016 Dec;22(12):1002
20155507	Yes	2015	MD	18 to 64	19F	654	No	0.03	0.03	0.06	0.06	0.03	0.5	63.0183	NCBI:SAMN05222450	Metcalf et al, Clin Microbiol Infect. 2016 Dec;22(12):1002
20155508	No	2015	MD	18 to 64	23A	338	Yes	0.5	0.12	0.06	0.12	0.06	0.5	89.524	NCBI:SAMN05222451	Metcalf et al, Clin Microbiol Infect. 2016 Dec;22(12):1002
20155509	No	2015	MD	18 to 64	31	1111	No	0.03	0.03	0.06	0.06	0.03	0.5	140.571	NCBI:SAMN05222452	Metcalf et al, Clin Microbiol Infect. 2016 Dec;22(12):1002
20155510	No	2015	MD	18 to 64	35B	558	No	1	2	0.5	0.5	0.5	2	57.1931	NCBI:SAMN05222453	Metcalf et al, Clin Microbiol Infect. 2016 Dec;22(12):1002
20155511	No	2015	MD	18 to 64	35B	558	No	1	2	0.5	0.5	0.5	2	75.8957	NCBI:SAMN05222454	Metcalf et al, Clin Microbiol Infect. 2016 Dec;22(12):1002
20155512	No	2015	MD	18 to 64	6C	138	No	0.03	0.03	0.06	0.06	0.03	0.5	70.8423	NCBI:SAMN05222455	Metcalf et al, Clin Microbiol Infect. 2016 Dec;22(12):1002
20155513	No	2015	MD	>64	33F	1012	No	0.03	0.03	0.06	0.06	0.03	0.5	50.9719	NCBI:SAMN05222456	Metcalf et al, Clin Microbiol Infect. 2016 Dec;22(12):1002
20155515	No	2015	MD	18 to 64	7C	1797	No	0.03	0.03	0.06	0.06	0.03	0.5	146.017	NCBI:SAMN05222458	Metcalf et al, Clin Microbiol Infect. 2016 Dec;22(12):1002
20155516	No	2015	MD	18 to 64	34	11268	No	0.03	0.03	0.06	0.06	0.06	0.5	211.776	NCBI:SAMN05222459	Metcalf et al, Clin Microbiol Infect. 2016 Dec;22(12):1002
20155517	No	2015	MD	>64	34	11579	No	0.03	0.03	0.06	0.06	0.03	0.5	171.843	NCBI:SAMN05222460	Metcalf et al, Clin Microbiol Infect. 2016 Dec;22(12):1002
20155518	No	2015	MD	>64	9N	1257	No	0.03	0.03	0.06	0.06	0.03	0.5	203.096	NCBI:SAMN05222461	Metcalf et al, Clin Microbiol Infect. 2016 Dec;22(12):1002
20155519	No	2015	MD	>64	23A	338	Yes	0.5	0.25	0.06	0.25	0.25	0.5	108.667	NCBI:SAMN05222462	Metcalf et al, Clin Microbiol Infect. 2016 Dec;22(12):1002
20155520	No	2015	MD	18 to 64	16F	995	No	0.03	0.03	0.06	0.06	0.03	0.5	80.0238	NCBI:SAMN05222463	Metcalf et al, Clin Microbiol Infect. 2016 Dec;22(12):1002
20155521	No	2015	MD	>64	16F	659	No	0.03	0.03	0.06	0.06	0.03	0.5	61.35	NCBI:SAMN05222464	Metcalf et al, Clin Microbiol Infect. 2016 Dec;22(12):1002
20155522	No	2015	MD	18 to 64	17F	1924	No	0.03	0.03	0.06	0.06	0.03	0.5	45.1513	NCBI:SAMN05222465	Metcalf et al, Clin Microbiol Infect. 2016 Dec;22(12):1002
20155523	No	2015	MD	>64	15A	11571	No	0.25	0.06	0.06	0.12	0.12	0.5	61.4607	NCBI:SAMN05222466	Metcalf et al, Clin Microbiol Infect. 2016 Dec;22(12):1002
20155524	No	2015	MD	18 to 64	23A	361	Yes	0.25	0.12	0.06	0.06	0.12	0.5	65.3423	NCBI:SAMN05222467	Metcalf et al, Clin Microbiol Infect. 2016 Dec;22(12):1002
20155525	No	2015	MD	18 to 64	9N	1257	No	0.03	0.03	0.06	0.06	0.03	0.5	27.9459	NCBI:SAMN05222468	Metcalf et al, Clin Microbiol Infect. 2016 Dec;22(12):1002
20155526	No	2015	MD	>64	28A	11601	No	0.03	0.03	0.06	0.06	0.06	0.5	69.2533	NCBI:SAMN05222469	Metcalf et al, Clin Microbiol Infect. 2016 Dec;22(12):1002
20155527	No	2015	MD	>64	16F	995	No	0.03	0.03	0.06	0.12	0.03	0.5	75.9823	NCBI:SAMN05222470	Metcalf et al, Clin Microbiol Infect. 2016 Dec;22(12):1002
20155528	No	2015	MD	18 to 64	10A	816	Yes	0.03	0.03	0.06	0.06	0.03	0.5	128.762	NCBI:SAMN05222471	Metcalf et al, Clin Microbiol Infect. 2016 Dec;22(12):1002
20155529	No	2015	MD	>64	33F	2705	No	0.03	0.03	0.06	0.06	0.03	0.5	35.5386	NCBI:SAMN05222472	Metcalf et al, Clin Microbiol Infect. 2016 Dec;22(12):1002
20155530	No	2015	MD	18 to 64	35B	558	No	2	4	1	1	1	2	202.272	NCBI:SAMN05222473	Metcalf et al, Clin Microbiol Infect. 2016 Dec;22(12):1002
20155531	No	2015	MD	>64	23A	338	Yes	0.25	0.12	0.06	0.12	0.12	0.5	64.8245	NCBI:SAMN05222474	Metcalf et al, Clin Microbiol Infect. 2016 Dec;22(12):1002
20155532	No	2015	MD	18 to 64	23B	1373	Yes	0.25	0.06	0.06	0.06	0.06	0.5	66.5005	NCBI:SAMN05222475	Metcalf et al, Clin Microbiol Infect. 2016 Dec;22(12):1002
20155533	No	2015	MD	>64	19A	1936	No	0.12	0.25	0.12	0.06	0.06	0.5	149.108	NCBI:SAMN05222476	Metcalf et al, Clin Microbiol Infect. 2016 Dec;22(12):1002
20155534	No	2015	MD	18 to 64	33F	100	No	0.12	0.12	0.06	0.06	0.12	0.5	147.73	NCBI:SAMN05222477	Metcalf et al, Clin Microbiol Infect. 2016 Dec;22(12):1002
20155535	No	2015	MD	>64	6C	1379	No	0.03	0.03	0.06	0.06	0.03	0.5	40.0528	NCBI:SAMN05222478	Metcalf et al, Clin Microbiol Infect. 2016 Dec;22(12):1002
20155536	No	2015	MD	18 to 64	6C	1379	No	1	0.5	0.12	0.5	0.25	2	27.3807	NCBI:SAMN05222479	Metcalf et al, Clin Microbiol Infect. 2016 Dec;22(12):1002
20155537	Yes	2015	MD	>64	35B	558	No	2	2	0.5	0.5	1	2	59.0524	NCBI:SAMN05222480	Metcalf et al, Clin Microbiol Infect. 2016 Dec;22(12):1002
20155538	Yes	2015	MD	18 to 64	22F	11557	No	0.03	0.03	0.06	0.06	0.03	0.5	150.502	NCBI:SAMN05222481	Metcalf et al, Clin Microbiol Infect. 2016 Dec;22(12):1002
20155539	No	2015	MD	>64	31	568	No	0.03	0.03	0.06	0.06	0.03	0.5	153.021	NCBI:SAMN05222482	Metcalf et al, Clin Microbiol Infect. 2016 Dec;22(12):1002
20155540	No	2015	MD	18 to 64	22F	433	No	0.03	0.03	0.06	0.06	0.06	0.5	88.1877	NCBI:SAMN05222483	Metcalf et al, Clin Microbiol Infect. 2016 Dec;22(12):1002
20155541	No	2015	MD	>64	16F	995	No	0.03	0.03	0.06	0.06	0.03	0.5	72.7364	NCBI:SAMN05222484	Metcalf et al, Clin Microbiol Infect. 2016 Dec;22(12):1002
20155543	No	2015	TN	18 to 64	19A	320	No	4	8	1	1	1	2	94.8615	NCBI:SAMN05222485	Metcalf et al, Clin Microbiol Infect. 2016 Dec;22(12):1002
20155544	No	2015	TN	18 to 64	16F	3157	No	0.03	0.03	0.06	0.06	0.03	0.5	81.63	NCBI:SAMN05222486	Metcalf et al, Clin Microbiol Infect. 2016 Dec;22(12):1002
20155545	No	2015	TN	18 to 64	3	180	No	0.06	0.06	0.06	0.25	0.25	1	47.5481	NCBI:SAMN05222487	Metcalf et al, Clin Microbiol Infect. 2016 Dec;22(12):1002
20155546	No	2015	TN	>64	7C	1797	No	0.03	0.03	0.06	0.06	0.03	0.5	100.3	NCBI:SAMN05222488	Metcalf et al, Clin Microbiol Infect. 2016 Dec;22(12):1002
20155547	Yes	2015	TN	>64	23A	338	Yes	0.25	0.12	0.06	0.12	0.12	0.5	211.975	NCBI:SAMN05222489	Metcalf et al, Clin Microbiol Infect. 2016 Dec;22(12):1002
20155548	No	2015	TN	>64	7F	191	No	0.03	0.06	0.06	0.06	0.03	0.5	185.166	NCBI:SAMN05222490	Metcalf et al, Clin Microbiol Infect. 2016 Dec;22(12):1002
20155549	No	2015	TN	18 to 64	34	547	No	0.03	0.03	0.06	0.06	0.03	0.5	141.939	NCBI:SAMN05222491	Metcalf et al, Clin Microbiol Infect. 2016 Dec;22(12):1002
20155550	No	2015	TN	18 to 64	20	235	No	0.03	0.06	0.06	0.06	0.03	0.5	130.153	NCBI:SAMN05222492	Metcalf et al, Clin Microbiol Infect. 2016 Dec;22(12):1002
20155551	No	2015	TN	18 to 64	22F	433	No	0.03	0.03	0.06	0.06	0.03	0.5	93.235	NCBI:SAMN05222493	Metcalf et al, Clin Microbiol Infect. 2016 Dec;22(12):1002
20155552	No	2015	TN	18 to 64	23A	338	Yes	0.25	0.06	0.06	0.12	0.12	0.5	41.1532	NCBI:SAMN05222494	Metcalf et al, Clin Microbiol Infect. 2016 Dec;22(12):1002
20155553	No	2015	TN	18 to 64	22F	7314	No	0.03	0.03	0.06	0.06	0.03	0.5	78.2579	NCBI:SAMN05222495	Metcalf et al, Clin Microbiol Infect. 2016 Dec;22(12):1002
20155554	No	2015	TN	>64	3	180	No	0.03	0.03	0.06	0.06	0.03	0.5	41.8606	NCBI:SAMN05222496	Metcalf et al, Clin Microbiol Infect. 2016 Dec;22(12):1002
20155555	No	2015	TN	18 to 64	11A	62	Yes	0.03	0.03	0.06	0.06	0.03	0.5	228.251	NCBI:SAMN05222497	Metcalf et al, Clin Microbiol Infect. 2016 Dec;22(12):1002
20155556	No	2015	TN	>64	20	235	No	0.03	0.03	0.06	0.06	0.03	0.5	114.531	NCBI:SAMN05222498	Metcalf et al, Clin Microbiol Infect. 2016 Dec;22(12):1002
20155557	No	2015	TN	>64	20	1257	No	0.03	0.03	0.06	0.06	0.03	0.5	164.986	NCBI:SAMN05222499	Metcalf et al, Clin Microbiol Infect. 2016 Dec;22(12):1002
20155558	Yes	2015	TN	<2	20	235	No	0.03	0.06	0.06	0.06	0.03	0.5	109.38	NCBI:SAMN05222500	Metcalf et al, Clin Microbiol Infect. 2016 Dec;22(12):1002
20155559	Yes	2015	TN	18 to 64	6C	1876	No	0.25	0.25	0.06	0.12	0.25	1	124.225	NCBI:SAMN05222501	Metcalf et al, Clin Microbiol Infect. 2016 Dec;22(12):1002
20155560	No	2015	TN	<2	12F	220	No	0.03	0.03	0.06	0.06	0.03	0.5	107.64	NCBI:SAMN05222502	Metcalf et al, Clin Microbiol Infect. 2016 Dec;22(12):1002
20155561	No	2015	TN	18 to 64	12F	220	No	0.12	0.03	0.06	0.06	0.12	0.5	143.948	NCBI:SAMN05222503	Metcalf et al, Clin Microbiol Infect. 2016 Dec;22(12):1002
20155562	No	2015	TN	18 to 64	13	156	No	1	1	0.5	0.25	0.25	1	76.4164	NCBI:SAMN05222504	Metcalf et al, Clin Microbiol Infect. 2016 Dec;22(12):1002
20155563	No	2015	TN	18 to 64	22F	7314	No	0.03	0.03	0.06	0.06	0.03	0.5	157.988	NCBI:SAMN05222505	Metcalf et al, Clin Microbiol Infect. 2016 Dec;22(12):1002
20155564	Yes	2015	TN	18 to 64	23B	1373	Yes	0.25	0.12	0.06	0.12	0.12	0.5	91.5557	NCBI:SAMN05222506	Metcalf et al, Clin Microbiol Infect. 2016 Dec;22(12):1002
20155565	No	2015	TN	18 to 64	23B	1373	Yes	0.25	0.06	0.06	0.06	0.12	0.5	84.5699	NCBI:SAMN05222507	Metcalf et al, Clin Microbiol Infect. 2016 Dec;22(12):1002
20155568	No	2015	TN	>64	15B	3280	No	0.12	0.25	0.06	0.06	0.12	0.5	70.6709	NCBI:SAMN05222510	Metcalf et al, Clin Microbiol Infect. 2016 Dec;22(12):1002
20155569	No	2015	TN	18 to 64	15A	63	No	0.25	0.12	0.06	0.25	0.25	0.5	106.775	NCBI:SAMN05222511	Metcalf et al, Clin Microbiol Infect. 2016 Dec;22(12):1002
20155570	No	2015	TN	18 to 64	11A	62	Yes	0.06	0.06	0.06	0.25	0.25	0.5	100.901	NCBI:SAMN05222512	Metcalf et al, Clin Microbiol Infect. 2016 Dec;22(12):1002
20155571	No	2015	TN	18 to 64	33F	2705	No	0.03	0.03	0.06	0.06	0.03	0.5	24.85	NCBI:SAMN05222513	Metcalf et al, Clin Microbiol Infect. 2016 Dec;22(12):1002
20155572	No	2015	TN	2 to 4	15C	7479	No	0.25	0.5	0.12	0.06	0.12	0.5	97.7651	NCBI:SAMN05222514	Metcalf et al, Clin Microbiol Infect. 2016 Dec;22(12):1002
20155573	No	2015	TN	>64	6C	1692	No	0.03	0.03	0.06	0.06	0.03	0.5	82.7988	NCBI:SAMN05222515	Metcalf et al, Clin Microbiol Infect. 2016 Dec;22(12):1002
20155574	No	2015	TN	>64	9N	66	No	0.03	0.03	0.06	0.06	0.03	0.5	127.965	NCBI:SAMN05222516	Metcalf et al, Clin Microbiol Infect. 2016 Dec;22(12):1002
20155901	No	2015	GA	18 to 64	35B	558	No	1	2	0.5	0.5	1	2	61.7477	NCBI:SAMN05222517	Metcalf et al, Clin Microbiol Infect. 2016 Dec;22(12):1002
20155902	No	2015	GA	18 to 64	10A	97	Yes	0.03	0.03	0.06	0.06	0.03	0.5	123.92	NCBI:SAMN05222518	Metcalf et al, Clin Microbiol Infect. 2016 Dec;22(12):1002
20155903	No	2015	GA	18 to 64	3	180	No	0.03	0.03	0.06	0.06	0.03	0.5	48.4127	NCBI:SAMN05222519	Metcalf et al, Clin Microbiol Infect. 2016 Dec;22(12):1002
20155904	No	2015	GA	18 to 64	15C	199	No	0.03	0.03	0.06	0.06	0.03	0.5	83.2244	NCBI:SAMN05222520	Metcalf et al, Clin Microbiol Infect. 2016 Dec;22(12):1002
20155905	No	2015	GA	18 to 64	23B	1373	Yes	0.25	0.06	0.06	0.06	0.12	0.5	97.8048	NCBI:SAMN05222521	Metcalf et al, Clin Microbiol Infect. 2016 Dec;22(12):1002
20155906	No	2015	GA	>64	34	11268	No	0.03	0.03	0.06	0.06	0.03	0.5	112.852	NCBI:SAMN05222522	Metcalf et al, Clin Microbiol Infect. 2016 Dec;22(12):1002
20155907	No	2015	GA	18 to 64	22F	433	No	0.03	0.03	0.06	0.06	0.03	0.5	75.7832	NCBI:SAMN05222523	Metcalf et al, Clin Microbiol Infect. 2016 Dec;22(12):1002
20155908	No	2015	GA	18 to 64	23A	338	Yes	0.03	0.03	0.06	0.06	0.03	0.5	58.5025	NCBI:SAMN05222524	Metcalf et al, Clin Microbiol Infect. 2016 Dec;22(12):1002
20155909	No	2015	GA	>64	15B	3280	No	0.5	0.5	0.25	0.12	0.12	0.5	93.6363	NCBI:SAMN05222525	Metcalf et al, Clin Microbiol Infect. 2016 Dec;22(12):1002
20155910	Yes	2015	GA	18 to 64	22F	433	No	0.25	0.25	0.12	0.06	0.12	0.5	100.875	NCBI:SAMN05222526	Metcalf et al, Clin Microbiol Infect. 2016 Dec;22(12):1002
20155913	No	2015	GA	>64	17F	392	No	0.03	0.03	0.06	0.06	0.03	0.5	114.445	NCBI:SAMN05222527	Metcalf et al, Clin Microbiol Infect. 2016 Dec;22(12):1002
20155915	No	2015	MN	18 to 64	8	1480	No	0.03	0.03	0.06	0.06	0.03	0.5	42.42	NCBI:SAMN06282966	This study
20155917	No	2015	MN	>64	9N	66	No	0.03	0.03	0.06	0.06	0.03	0.5	119.027	NCBI:SAMN06282967	This study
20155918	Yes	2015	MN	18 to 64	9N	66	No	0.03	0.03	0.06	0.06	0.03	0.5	91.5489	NCBI:SAMN06282968	This study
20155919	No	2015	MN	18 to 64	33F	9029	No	0.03	0.03	0.06	0.06	0.03	0.5	76.6728	NCBI:SAMN06282969	This study
20155920	No	2015	MN	>64	22F	NA	No	0.03	0.03	0.06	0.06	0.03	0.5	70.321	NCBI:SAMN06282970	This study
20155921	No	2015	MN	>64	7C	1797	No	0.03	0.03	0.06	0.06	0.03	0.5	70.1782	NCBI:SAMN06282971	This study
20155922	No	2015	MN	>64	35B	558	No	2	2	0.5	1	1	2	85.1928	NCBI:SAMN05596826	This study
20155923	No	2015	MN	>64	22F	10163	No	0.03	0.03	0.06	0.06	0.06	0.5	67.045	NCBI:SAMN06282972	This study
20155924	No	2015	MN	>64	22F	10163	No	0.03	0.03	0.06	0.06	0.03	0.5	68.0443	NCBI:SAMN06282973	This study
20155925	No	2015	MN	18 to 64	10A	816	Yes	0.03	0.03	0.06	0.06	0.03	0.5	101.8	NCBI:SAMN06282974	This study
20155926	No	2015	MN	18 to 64	35B	156	No	4	4	1	2	2	2	77.6981	NCBI:SAMN05596827	This study
20155927	No	2015	MN	>64	7C	1797	No	0.03	0.03	0.06	0.06	0.03	0.5	90.2029	NCBI:SAMN06282975	This study
20155928	No	2015	MN	18 to 64	33F	2705	No	0.03	0.03	0.06	0.06	0.03	0.5	78.1004	NCBI:SAMN06282976	This study
20155929	No	2015	MN	18 to 64	9N	11594	No	0.03	0.03	0.06	0.06	0.03	0.5	58.6076	NCBI:SAMN06282977	This study
20155930	No	2015	MN	>64	22F	433	No	0.03	0.03	0.06	0.06	0.03	0.5	71.7456	NCBI:SAMN06282978	This study
20155931	No	2015	MN	18 to 64	6C	639	No	0.03	0.03	0.06	0.06	0.03	0.5	91.5207	NCBI:SAMN06282979	This study
20155932	No	2015	MN	<2	33F	2705	No	0.03	0.03	0.06	0.06	0.03	0.5	102.057	NCBI:SAMN06282980	This study
20155933	No	2015	MN	>64	14	5912	No	0.5	1	0.25	0.25	0.5	0.5	53.8702	NCBI:SAMN06282981	This study
20155934	No	2015	MN	>64	16F	11561	No	0.03	0.03	0.06	0.06	0.03	0.5	116.085	NCBI:SAMN06282982	This study
20155935	No	2015	MN	>64	34	547	No	0.03	0.03	0.06	0.06	0.03	0.5	86.5533	NCBI:SAMN06282983	This study
20155936	No	2015	MN	>64	12F	220	No	0.03	0.03	0.06	0.06	0.03	0.5	81.2014	NCBI:SAMN06282984	This study
20155937	No	2015	MN	>64	12F	220	No	0.03	0.03	0.06	0.06	0.03	0.5	90.2805	NCBI:SAMN06282985	This study
20155938	No	2015	MN	18 to 64	33F	2705	No	0.03	0.03	0.06	0.06	0.03	0.5	68.6933	NCBI:SAMN06282986	This study
20155939	No	2015	MN	>64	23A	338	No	0.25	0.06	0.06	0.06	0.06	0.5	98.8949	NCBI:SAMN06282987	This study
20155940	No	2015	MN	18 to 64	7F	191	No	0.03	0.03	0.06	0.06	0.03	0.5	96.3521	NCBI:SAMN06282988	This study
20155941	No	2015	MN	>64	11A	62	Yes	NA	NA	NA	NA	NA	NA	173.176	NCBI:SAMN06282989	This study
20155942	No	2015	MN	18 to 64	38	393	No	0.03	0.06	0.06	0.06	0.06	0.5	167.823	NCBI:SAMN06282990	This study
20155943	No	2015	MN	>64	22F	433	No	0.03	0.03	0.06	0.06	0.03	0.5	102.199	NCBI:SAMN06282991	This study
20155944	No	2015	MN	>64	23A	338	Yes	0.25	0.06	0.06	0.12	0.12	0.5	142.132	NCBI:SAMN06282992	This study
20155946	Yes	2015	MN	18 to 64	3	180	No	0.03	0.03	0.06	0.06	0.03	0.5	59.2314	NCBI:SAMN06282993	This study
20155948	Yes	2015	MN	18 to 64	22F	10163	No	0.03	0.03	0.06	0.06	0.03	0.5	120.626	NCBI:SAMN06282994	This study
20155949	No	2015	MN	>64	9N	4666	No	0.03	0.03	0.06	0.06	0.03	0.5	106.63	NCBI:SAMN06282995	This study
20155950	No	2015	MN	>64	3	180	No	0.03	0.03	0.06	0.06	0.03	0.5	93.2869	NCBI:SAMN06282996	This study
20155951	Yes	2015	MN	>64	35B	558	No	2	4	0.5	1	1	2	97.6226	NCBI:SAMN05596828	This study
20155952	No	2015	MN	18 to 64	23A	338	Yes	0.25	0.12	0.06	0.12	0.12	0.5	80.2118	NCBI:SAMN06282997	This study
20155953	No	2015	MN	18 to 64	22F	433	No	0.03	0.03	0.06	0.06	0.03	0.5	87.3988	NCBI:SAMN06282998	This study
20155954	No	2015	MN	18 to 64	3	11588	No	0.03	0.03	0.06	0.06	0.03	0.5	80.7695	NCBI:SAMN06282999	This study
20155955	No	2015	MN	18 to 64	8	1480	No	0.03	0.03	0.06	0.06	0.03	0.5	61.7875	NCBI:SAMN06283000	This study
20155956	No	2015	MN	18 to 64	12F	220	No	0.03	0.03	0.06	0.06	0.03	0.5	149.133	NCBI:SAMN06283001	This study
20155957	No	2015	MN	18 to 64	22F	10163	No	0.03	0.03	0.06	0.06	0.03	0.5	141.35	NCBI:SAMN06283002	This study
20155958	No	2015	MN	18 to 64	9N	66	No	0.03	0.03	0.06	0.06	0.03	0.5	209.925	NCBI:SAMN06283003	This study
20155959	No	2015	MN	>64	17F	392	No	0.03	0.03	0.06	0.06	0.03	0.5	155.649	NCBI:SAMN06283004	This study
20155960	No	2015	MN	>64	16F	1840	No	0.03	0.03	0.06	0.06	0.03	0.5	147.565	NCBI:SAMN06283005	This study
20155961	No	2015	MN	18 to 64	3	180	No	0.03	0.03	0.06	0.06	0.03	0.5	102.682	NCBI:SAMN06283006	This study
20155962	No	2015	MN	18 to 64	8	1268	No	0.03	0.03	0.06	0.06	0.03	0.5	39.3247	NCBI:SAMN06283007	This study
20155963	No	2015	MN	18 to 64	8	504	No	0.03	0.03	0.06	0.06	0.03	0.5	42.7561	NCBI:SAMN06283008	This study
20155964	No	2015	MN	18 to 64	15A	63	No	0.25	0.06	0.06	0.12	0.12	0.5	88.693	NCBI:SAMN06283009	This study
20155965	No	2015	MN	18 to 64	9N	66	No	0.03	0.03	0.06	0.06	0.03	0.5	163.258	NCBI:SAMN06283010	This study
20155966	No	2015	MN	18 to 64	3	180	No	0.03	0.03	0.06	0.06	0.03	0.5	34.0677	NCBI:SAMN06283011	This study
20155967	No	2015	MN	5 to 17	22F	10163	No	0.03	0.06	0.06	0.06	0.03	0.5	70.6191	NCBI:SAMN06283012	This study
20155968	Yes	2015	MN	18 to 64	19A	320	No	8	8	1	2	2	2	66.268	NCBI:SAMN06283013	This study
20155969	No	2015	MN	18 to 64	15A	63	No	0.25	0.06	0.06	0.12	0.12	0.5	77.1668	NCBI:SAMN06283014	This study
20155970	No	2015	MN	18 to 64	10A	816	Yes	0.03	0.03	0.06	0.06	0.06	0.5	115.601	NCBI:SAMN06283015	This study
20155971	No	2015	MN	>64	22F	433	No	0.03	0.03	0.06	0.06	0.06	0.5	56.6592	NCBI:SAMN06283016	This study
20155972	No	2015	MN	18 to 64	19F	654	No	0.03	0.03	0.06	0.06	0.03	0.5	102.601	NCBI:SAMN06283017	This study
20155973	No	2015	MN	>64	23A	338	Yes	0.25	0.12	0.06	0.12	0.12	0.5	75.6508	NCBI:SAMN06283018	This study
20155974	No	2015	MN	18 to 64	3	180	No	0.03	0.03	0.06	0.06	0.03	0.5	40.2178	NCBI:SAMN06283019	This study
20155975	No	2015	MN	18 to 64	33F	2705	No	0.03	0.03	0.06	0.06	0.03	0.5	104.001	NCBI:SAMN06283020	This study
20155976	No	2015	MN	>64	3	180	No	0.03	0.03	0.06	0.06	0.03	0.5	52.4258	NCBI:SAMN06283021	This study
20155977	No	2015	MN	>64	22F	433	No	0.03	0.03	0.06	0.06	0.03	0.5	86.0468	NCBI:SAMN06283022	This study
20155978	No	2015	MN	>64	6C	639	No	0.03	0.03	0.06	0.06	0.03	0.5	103.321	NCBI:SAMN06283023	This study
20155979	No	2015	MN	<2	21	432	No	0.06	0.03	0.06	0.12	0.12	0.5	95.7548	NCBI:SAMN06283024	This study
20155980	No	2015	MN	>64	17F	392	No	0.03	0.03	0.06	0.06	0.03	0.5	169.158	NCBI:SAMN06283025	This study
20155981	No	2015	MN	18 to 64	3	180	No	0.03	0.03	0.06	0.06	0.03	0.5	48.2719	NCBI:SAMN06283026	This study
20155982	Yes	2015	MN	18 to 64	22F	10163	No	0.03	0.03	0.06	0.06	0.03	0.5	118.882	NCBI:SAMN06283027	This study
20155983	No	2015	MN	18 to 64	18F	11562	No	0.03	0.03	0.06	0.06	0.03	0.5	134.905	NCBI:SAMN06283028	This study
20155984	No	2015	MN	18 to 64	8	1480	No	0.03	0.03	0.06	0.06	0.03	0.5	94.9082	NCBI:SAMN06283029	This study
20155985	No	2015	MN	<2	3	10457	No	0.03	0.03	0.06	0.06	0.03	0.5	117.244	NCBI:SAMN06283030	This study
20155986	No	2015	MN	>64	7C	1797	No	0.03	0.03	0.06	0.06	0.03	0.5	88.524	NCBI:SAMN06283031	This study
20155987	Yes	2015	MN	18 to 64	11A	62	Yes	0.03	0.03	0.06	0.06	0.03	0.5	79.5397	NCBI:SAMN06283032	This study
20155988	No	2015	MN	18 to 64	7F	191	No	0.03	0.03	0.06	0.06	0.03	0.5	28.3573	NCBI:SAMN06283033	This study
20155989	No	2015	MN	>64	3	180	No	0.03	0.03	0.06	0.06	0.03	0.5	131.852	NCBI:SAMN06283034	This study
20155990	No	2015	MN	>64	23A	338	Yes	0.25	0.06	0.06	0.12	0.12	0.5	208.534	NCBI:SAMN06283035	This study
20155991	No	2015	MN	18 to 64	19A	1451	No	8	8	1	2	2	2	166.491	NCBI:SAMN06283036	This study
20155993	No	2015	NM	>64	12F	220	No	0.03	0.03	0.06	0.06	0.03	0.5	180.628	NCBI:SAMN05222529	Metcalf et al, Clin Microbiol Infect. 2016 Dec;22(12):1002
20155994	No	2015	NM	18 to 64	8	1480	No	0.03	0.03	0.06	0.06	0.03	0.5	89.1909	NCBI:SAMN05222530	Metcalf et al, Clin Microbiol Infect. 2016 Dec;22(12):1002
20155995	No	2015	NM	>64	3	180	No	0.03	0.03	0.06	0.06	0.03	0.5	66.5828	NCBI:SAMN05222531	Metcalf et al, Clin Microbiol Infect. 2016 Dec;22(12):1002
20155996	No	2015	NM	>64	22F	433	No	0.03	0.03	0.06	0.06	0.03	0.5	67.5871	NCBI:SAMN05222532	Metcalf et al, Clin Microbiol Infect. 2016 Dec;22(12):1002
20155997	No	2015	NM	18 to 64	12F	220	No	0.03	0.03	0.06	0.06	0.03	0.5	179.691	NCBI:SAMN05222533	Metcalf et al, Clin Microbiol Infect. 2016 Dec;22(12):1002
20155998	No	2015	NM	18 to 64	3	180	No	0.03	0.03	0.06	0.06	0.03	0.5	103.717	NCBI:SAMN05222534	Metcalf et al, Clin Microbiol Infect. 2016 Dec;22(12):1002
20155999	No	2015	NM	18 to 64	22F	7314	No	0.03	0.03	0.06	0.06	0.06	0.5	89.3512	NCBI:SAMN05222535	Metcalf et al, Clin Microbiol Infect. 2016 Dec;22(12):1002
20156000	Yes	2015	NM	>64	3	180	No	0.03	0.03	0.06	0.06	0.03	0.5	51.6392	NCBI:SAMN05222536	Metcalf et al, Clin Microbiol Infect. 2016 Dec;22(12):1002
20156001	No	2015	NM	>64	22F	7314	No	0.03	0.03	0.06	0.06	0.03	0.5	71.2777	NCBI:SAMN05222537	Metcalf et al, Clin Microbiol Infect. 2016 Dec;22(12):1002
20156002	No	2015	NM	>64	3	180	No	0.03	0.03	0.06	0.06	0.03	0.5	40.9666	NCBI:SAMN05222538	Metcalf et al, Clin Microbiol Infect. 2016 Dec;22(12):1002
20156004	No	2015	NM	>64	8	1480	No	0.03	0.03	0.06	0.06	0.03	0.5	114.372	NCBI:SAMN05222540	Metcalf et al, Clin Microbiol Infect. 2016 Dec;22(12):1002
20156005	No	2015	NM	18 to 64	9N	66	No	0.03	0.03	0.06	0.06	0.03	0.5	182.896	NCBI:SAMN05222541	Metcalf et al, Clin Microbiol Infect. 2016 Dec;22(12):1002
20156006	No	2015	NM	>64	19A	320	No	2	8	0.5	1	2	2	173.684	NCBI:SAMN05222542	Metcalf et al, Clin Microbiol Infect. 2016 Dec;22(12):1002
20156007	No	2015	NM	18 to 64	6C	473	No	0.03	0.03	0.06	0.06	0.03	0.5	147.319	NCBI:SAMN05222543	Metcalf et al, Clin Microbiol Infect. 2016 Dec;22(12):1002
20156008	No	2015	NM	18 to 64	8	1480	No	0.03	0.03	0.06	0.06	0.03	0.5	42.5942	NCBI:SAMN05222544	Metcalf et al, Clin Microbiol Infect. 2016 Dec;22(12):1002
20156067	No	2015	TN	18 to 64	11A	62	No	0.03	0.03	0.06	0.06	0.03	0.5	101.323	NCBI:SAMN05222545	Metcalf et al, Clin Microbiol Infect. 2016 Dec;22(12):1002
20156069	No	2015	TN	18 to 64	16F	3157	No	0.03	0.03	0.06	0.06	0.03	0.5	138.534	NCBI:SAMN05222547	Metcalf et al, Clin Microbiol Infect. 2016 Dec;22(12):1002
20156070	No	2015	TN	18 to 64	17F	392	No	0.03	0.03	0.06	0.06	0.03	0.5	137.801	NCBI:SAMN05222548	Metcalf et al, Clin Microbiol Infect. 2016 Dec;22(12):1002
20156071	No	2015	TN	>64	22F	433	No	0.03	0.03	0.06	0.06	0.03	0.5	67.3195	NCBI:SAMN05222549	Metcalf et al, Clin Microbiol Infect. 2016 Dec;22(12):1002
20156072	No	2015	TN	18 to 64	20	235	No	0.03	0.03	0.06	0.06	0.03	0.5	53.262	NCBI:SAMN05222550	Metcalf et al, Clin Microbiol Infect. 2016 Dec;22(12):1002
20156073	Yes	2015	TN	18 to 64	34	1092	No	0.5	0.5	0.12	0.25	0.5	2	178.887	NCBI:SAMN05222551	Metcalf et al, Clin Microbiol Infect. 2016 Dec;22(12):1002
20156074	No	2015	TN	18 to 64	15A	63	No	0.12	0.12	0.06	0.06	0.06	0.5	48.3578	NCBI:SAMN05222552	Metcalf et al, Clin Microbiol Infect. 2016 Dec;22(12):1002
20156075	No	2015	TN	>64	3	3798	No	0.03	0.03	0.06	0.25	0.25	1	106.109	NCBI:SAMN05222553	Metcalf et al, Clin Microbiol Infect. 2016 Dec;22(12):1002
20156076	No	2015	TN	18 to 64	16F	659	No	0.03	0.03	0.06	0.06	0.03	0.5	80.6284	NCBI:SAMN05222554	Metcalf et al, Clin Microbiol Infect. 2016 Dec;22(12):1002
20156077	No	2015	TN	<2	9N	405	No	0.03	0.03	0.06	0.06	0.03	0.5	153.817	NCBI:SAMN05222555	Metcalf et al, Clin Microbiol Infect. 2016 Dec;22(12):1002
20156078	No	2015	TN	>64	35B	558	No	2	2	0.5	1	1	2	122.336	NCBI:SAMN05222556	Metcalf et al, Clin Microbiol Infect. 2016 Dec;22(12):1002
20156079	No	2015	TN	18 to 64	20	235	No	0.03	0.03	0.06	0.06	0.06	0.5	105.826	NCBI:SAMN05222557	Metcalf et al, Clin Microbiol Infect. 2016 Dec;22(12):1002
20156080	No	2015	TN	>64	12F	220	No	0.03	0.03	0.06	0.06	0.03	0.5	111.219	NCBI:SAMN05222558	Metcalf et al, Clin Microbiol Infect. 2016 Dec;22(12):1002
20156081	No	2015	TN	>64	22F	7314	No	0.03	0.03	0.06	0.06	0.03	0.5	112.165	NCBI:SAMN05222559	Metcalf et al, Clin Microbiol Infect. 2016 Dec;22(12):1002
20156082	No	2015	TN	>64	3	180	No	0.03	0.03	0.06	0.06	0.03	0.5	84.0266	NCBI:SAMN05222560	Metcalf et al, Clin Microbiol Infect. 2016 Dec;22(12):1002
20156083	No	2015	TN	18 to 64	34	547	No	0.03	0.03	0.06	0.06	0.03	0.5	127.119	NCBI:SAMN05222561	Metcalf et al, Clin Microbiol Infect. 2016 Dec;22(12):1002
20156084	No	2015	TN	18 to 64	7C	1797	No	0.03	0.03	0.06	0.06	0.03	0.5	88.467	NCBI:SAMN05222562	Metcalf et al, Clin Microbiol Infect. 2016 Dec;22(12):1002
20156085	No	2015	TN	>64	15A	9652	No	0.03	0.03	0.06	0.06	0.03	0.5	101.041	NCBI:SAMN05222563	Metcalf et al, Clin Microbiol Infect. 2016 Dec;22(12):1002
20156086	No	2015	TN	18 to 64	23A	338	Yes	0.25	0.12	0.06	0.12	0.25	0.5	148.433	NCBI:SAMN05222564	Metcalf et al, Clin Microbiol Infect. 2016 Dec;22(12):1002
20156089	No	2015	TN	18 to 64	23A	338	Yes	0.5	0.25	0.06	0.25	0.25	0.5	220.998	NCBI:SAMN05222567	Metcalf et al, Clin Microbiol Infect. 2016 Dec;22(12):1002
20156091	No	2015	TN	18 to 64	35F	1368	No	0.06	0.03	0.06	0.06	0.06	0.5	145.813	NCBI:SAMN05222569	Metcalf et al, Clin Microbiol Infect. 2016 Dec;22(12):1002
20156092	No	2015	TN	18 to 64	22F	433	No	0.03	0.03	0.06	0.06	0.03	0.5	129.655	NCBI:SAMN05222570	Metcalf et al, Clin Microbiol Infect. 2016 Dec;22(12):1002
20156093	No	2015	TN	>64	15A	9431	No	0.25	0.25	0.06	0.25	0.25	0.5	96.6572	NCBI:SAMN05222571	Metcalf et al, Clin Microbiol Infect. 2016 Dec;22(12):1002
20156094	No	2015	TN	18 to 64	12F	220	No	0.03	0.03	0.06	0.06	0.03	0.5	228.066	NCBI:SAMN05222572	Metcalf et al, Clin Microbiol Infect. 2016 Dec;22(12):1002
20156095	No	2015	TN	>64	22F	433	No	0.03	0.03	0.06	0.06	0.03	0.5	162.936	NCBI:SAMN05222573	Metcalf et al, Clin Microbiol Infect. 2016 Dec;22(12):1002
20156096	No	2015	TN	18 to 64	19F	654	No	0.03	0.03	0.06	0.06	0.03	0.5	20.8064	NCBI:SAMN05222574	Metcalf et al, Clin Microbiol Infect. 2016 Dec;22(12):1002
20156097	No	2015	TN	>64	19F	251	No	0.03	0.03	0.06	0.06	0.03	0.5	170.134	NCBI:SAMN05222575	Metcalf et al, Clin Microbiol Infect. 2016 Dec;22(12):1002
20156142	No	2015	NY	>64	6C	11567	No	1	2	0.5	0.5	0.5	2	101.481	NCBI:SAMN05222576	Metcalf et al, Clin Microbiol Infect. 2016 Dec;22(12):1002
20156143	No	2015	NY	18 to 64	17F	392	No	0.03	0.03	0.06	0.06	0.03	0.5	44.3115	NCBI:SAMN05222577	Metcalf et al, Clin Microbiol Infect. 2016 Dec;22(12):1002
20156144	No	2015	NY	18 to 64	15B	162	No	0.03	0.03	0.06	0.06	0.06	0.5	134.791	NCBI:SAMN05222578	Metcalf et al, Clin Microbiol Infect. 2016 Dec;22(12):1002
20156145	No	2015	NY	>64	19F	654	No	0.03	0.03	0.06	0.06	0.03	0.5	232.054	NCBI:SAMN05222579	Metcalf et al, Clin Microbiol Infect. 2016 Dec;22(12):1002
20156146	No	2015	NY	>64	15A	63	No	0.5	0.25	0.06	0.5	0.5	2	58.6256	NCBI:SAMN05222580	Metcalf et al, Clin Microbiol Infect. 2016 Dec;22(12):1002
20156147	No	2015	NY	18 to 64	3	180	No	0.03	0.03	0.06	0.06	0.03	0.5	131.686	NCBI:SAMN05222581	Metcalf et al, Clin Microbiol Infect. 2016 Dec;22(12):1002
20156148	No	2015	NY	18 to 64	16F	659	No	0.03	0.03	0.06	0.06	0.03	0.5	124.476	NCBI:SAMN05222582	Metcalf et al, Clin Microbiol Infect. 2016 Dec;22(12):1002
20156149	Yes	2015	NY	>64	3	180	No	0.03	0.03	0.06	0.06	0.03	0.5	77.2913	NCBI:SAMN05222583	Metcalf et al, Clin Microbiol Infect. 2016 Dec;22(12):1002
20156150	No	2015	NY	18 to 64	16F	659	No	0.03	0.03	0.06	0.06	0.03	0.5	128.174	NCBI:SAMN05222584	Metcalf et al, Clin Microbiol Infect. 2016 Dec;22(12):1002
20156151	No	2015	NY	18 to 64	19A	695	No	0.06	0.06	0.06	0.06	0.06	0.5	85.2451	NCBI:SAMN05222585	Metcalf et al, Clin Microbiol Infect. 2016 Dec;22(12):1002
20156152	No	2015	NY	18 to 64	16F	659	No	0.03	0.03	0.06	0.06	0.03	0.5	80.8013	NCBI:SAMN05222586	Metcalf et al, Clin Microbiol Infect. 2016 Dec;22(12):1002
20156153	No	2015	NY	18 to 64	22F	433	No	0.03	0.03	0.06	0.06	0.03	0.5	106.293	NCBI:SAMN05222587	Metcalf et al, Clin Microbiol Infect. 2016 Dec;22(12):1002
20156286	No	2015	OR	>64	10A	816	Yes	0.03	0.03	0.06	0.06	0.03	0.5	175.784	NCBI:SAMN05222588	Metcalf et al, Clin Microbiol Infect. 2016 Dec;22(12):1002
20156287	No	2015	OR	18 to 64	22F	433	No	0.03	0.03	0.06	0.06	0.03	0.5	100.673	NCBI:SAMN05222589	Metcalf et al, Clin Microbiol Infect. 2016 Dec;22(12):1002
20156288	No	2015	OR	18 to 64	22F	11559	No	0.03	0.03	0.06	0.06	0.03	0.5	120.266	NCBI:SAMN05222590	Metcalf et al, Clin Microbiol Infect. 2016 Dec;22(12):1002
20156289	No	2015	OR	18 to 64	16F	11581	No	0.5	0.12	0.06	0.12	0.12	1	75.7892	NCBI:SAMN05222591	Metcalf et al, Clin Microbiol Infect. 2016 Dec;22(12):1002
20156290	No	2015	OR	18 to 64	15A	8287	No	0.03	0.03	0.06	0.06	0.03	0.5	181.495	NCBI:SAMN05222592	Metcalf et al, Clin Microbiol Infect. 2016 Dec;22(12):1002
20156291	No	2015	OR	>64	3	180	No	0.03	0.06	0.06	0.25	0.25	1	39.9103	NCBI:SAMN05222593	Metcalf et al, Clin Microbiol Infect. 2016 Dec;22(12):1002
20156292	No	2015	OR	18 to 64	20	1257	No	0.03	0.03	0.06	0.06	0.03	0.5	40.0064	NCBI:SAMN05222594	Metcalf et al, Clin Microbiol Infect. 2016 Dec;22(12):1002
20156294	No	2015	OR	>64	16F	30	No	0.03	0.03	0.06	0.06	0.03	0.5	231.186	NCBI:SAMN05222595	Metcalf et al, Clin Microbiol Infect. 2016 Dec;22(12):1002
20156295	No	2015	OR	>64	20	276	No	0.25	0.25	0.12	0.25	0.25	0.5	73.4662	NCBI:SAMN05222596	Metcalf et al, Clin Microbiol Infect. 2016 Dec;22(12):1002
20156296	No	2015	GA	18 to 64	33F	2705	No	0.03	0.03	0.06	0.06	0.03	0.5	58.6164	NCBI:SAMN05222597	Metcalf et al, Clin Microbiol Infect. 2016 Dec;22(12):1002
20156297	No	2015	GA	>64	12F	220	No	0.03	0.03	0.06	0.06	0.03	0.5	117.006	NCBI:SAMN05222598	Metcalf et al, Clin Microbiol Infect. 2016 Dec;22(12):1002
20156298	No	2015	GA	>64	35B	558	No	4	4	1	1	1	2	69.1572	NCBI:SAMN05222599	Metcalf et al, Clin Microbiol Infect. 2016 Dec;22(12):1002
20156299	No	2015	GA	18 to 64	31	10468	No	0.03	0.03	0.06	0.06	0.03	0.5	37.6577	NCBI:SAMN05222600	Metcalf et al, Clin Microbiol Infect. 2016 Dec;22(12):1002
20156300	Yes	2015	GA	18 to 64	23A	338	Yes	0.25	0.06	0.06	0.12	0.12	0.5	23.5815	NCBI:SAMN05222601	Metcalf et al, Clin Microbiol Infect. 2016 Dec;22(12):1002
20156301	No	2015	GA	>64	35B	558	No	2	2	0.5	0.5	1	2	43.3621	NCBI:SAMN05222602	Metcalf et al, Clin Microbiol Infect. 2016 Dec;22(12):1002
20156302	No	2015	GA	>64	23A	338	Yes	0.25	0.25	0.12	0.12	0.25	0.5	51.3097	NCBI:SAMN05222603	Metcalf et al, Clin Microbiol Infect. 2016 Dec;22(12):1002
20156303	No	2015	GA	18 to 64	35F	11605	No	0.03	0.03	0.06	0.06	0.03	0.5	26.915	NCBI:SAMN05222604	Metcalf et al, Clin Microbiol Infect. 2016 Dec;22(12):1002
20156304	No	2015	GA	18 to 64	23B	1373	Yes	0.25	0.06	0.06	0.12	0.12	0.5	39.2439	NCBI:SAMN05222605	Metcalf et al, Clin Microbiol Infect. 2016 Dec;22(12):1002
20156305	No	2015	GA	2 to 4	10A	97	Yes	0.03	0.03	0.06	0.06	0.03	0.5	67.4595	NCBI:SAMN05222606	Metcalf et al, Clin Microbiol Infect. 2016 Dec;22(12):1002
20156306	Yes	2015	GA	<2	19A	320	No	8	8	1	4	8	2	61.0689	NCBI:SAMN05222607	Metcalf et al, Clin Microbiol Infect. 2016 Dec;22(12):1002
20156308	No	2015	NM	18 to 64	15A	3058	No	0.03	0.03	0.06	0.06	0.03	0.5	52.0834	NCBI:SAMN05222609	Metcalf et al, Clin Microbiol Infect. 2016 Dec;22(12):1002
20156310	No	2015	NM	>64	3	180	No	0.03	0.03	0.06	0.06	0.03	0.5	21.1384	NCBI:SAMN06283037	This study
20156311	No	2015	NM	18 to 64	20	1257	No	0.03	0.03	0.06	0.06	0.03	0.5	47.0189	NCBI:SAMN05222610	Metcalf et al, Clin Microbiol Infect. 2016 Dec;22(12):1002
20156312	No	2015	NM	18 to 64	8	1480	No	0.03	0.03	0.06	0.06	0.03	0.5	50.0853	NCBI:SAMN05222611	Metcalf et al, Clin Microbiol Infect. 2016 Dec;22(12):1002
20156313	No	2015	NM	>64	10A	1263	No	0.03	0.03	0.06	0.06	0.03	0.5	64.2105	NCBI:SAMN05222612	Metcalf et al, Clin Microbiol Infect. 2016 Dec;22(12):1002
20156314	No	2015	NM	18 to 64	22F	7314	No	0.03	0.03	0.06	0.06	0.03	0.5	30.7773	NCBI:SAMN05222613	Metcalf et al, Clin Microbiol Infect. 2016 Dec;22(12):1002
20156315	No	2015	NM	>64	19A	230	No	2	2	0.5	1	1	2	70.7089	NCBI:SAMN05222614	Metcalf et al, Clin Microbiol Infect. 2016 Dec;22(12):1002
20156316	No	2015	NM	>64	3	1119	No	0.03	0.03	0.06	0.06	0.03	0.5	34.6843	NCBI:SAMN05222615	Metcalf et al, Clin Microbiol Infect. 2016 Dec;22(12):1002
20156317	No	2015	NM	18 to 64	7C	4510	No	0.03	0.03	0.06	0.06	0.03	0.5	76.0041	NCBI:SAMN05222616	Metcalf et al, Clin Microbiol Infect. 2016 Dec;22(12):1002
20156318	No	2015	NM	18 to 64	11A	62	Yes	0.03	0.03	0.06	0.06	0.03	0.5	52.1312	NCBI:SAMN05222617	Metcalf et al, Clin Microbiol Infect. 2016 Dec;22(12):1002
20156540	No	2015	CA	18 to 64	35B	558	No	2	2	0.5	0.5	1	2	95.5239	NCBI:SAMN05222619	Metcalf et al, Clin Microbiol Infect. 2016 Dec;22(12):1002
20156541	Yes	2015	CA	2 to 4	34	1046	Yes	0.03	0.03	0.06	0.06	0.03	0.5	31.7845	NCBI:SAMN05222620	Metcalf et al, Clin Microbiol Infect. 2016 Dec;22(12):1002
20156542	No	2015	CA	18 to 64	4	244	No	0.03	0.03	0.06	0.06	0.03	0.5	236.481	NCBI:SAMN05222621	Metcalf et al, Clin Microbiol Infect. 2016 Dec;22(12):1002
20156543	No	2015	CA	18 to 64	22F	7314	No	0.03	0.03	0.06	0.06	0.03	0.5	58.6664	NCBI:SAMN05222622	Metcalf et al, Clin Microbiol Infect. 2016 Dec;22(12):1002
20156544	No	2015	CA	18 to 64	20	1030	No	0.03	0.03	0.06	0.06	0.03	0.5	55.0939	NCBI:SAMN05222623	Metcalf et al, Clin Microbiol Infect. 2016 Dec;22(12):1002
20156545	Yes	2015	CA	<2	10A	1263	No	0.03	0.03	0.06	0.06	0.03	0.5	171.267	NCBI:SAMN05222624	Metcalf et al, Clin Microbiol Infect. 2016 Dec;22(12):1002
20156546	No	2015	CA	<2	22F	11568	No	0.03	0.03	0.06	0.06	0.03	0.5	81.7658	NCBI:SAMN05222625	Metcalf et al, Clin Microbiol Infect. 2016 Dec;22(12):1002
20156547	No	2015	CA	>64	3	180	No	0.03	0.03	0.06	0.06	0.03	0.5	82.6301	NCBI:SAMN05222626	Metcalf et al, Clin Microbiol Infect. 2016 Dec;22(12):1002
20156548	No	2015	CA	18 to 64	19A	199	No	0.12	0.12	0.06	0.06	0.12	0.5	89.6415	NCBI:SAMN05222627	Metcalf et al, Clin Microbiol Infect. 2016 Dec;22(12):1002
20156549	No	2015	CA	18 to 64	16F	11569	No	0.12	0.03	0.06	0.12	0.12	0.5	71.584	NCBI:SAMN05222628	Metcalf et al, Clin Microbiol Infect. 2016 Dec;22(12):1002
20156550	No	2015	CA	>64	3	180	No	0.03	0.03	0.06	0.06	0.03	0.5	120.205	NCBI:SAMN05222629	Metcalf et al, Clin Microbiol Infect. 2016 Dec;22(12):1002
20156551	No	2015	CA	18 to 64	4	244	No	0.03	0.03	0.06	0.06	0.03	0.5	240.366	NCBI:SAMN05222630	Metcalf et al, Clin Microbiol Infect. 2016 Dec;22(12):1002
20156552	No	2015	CA	18 to 64	15A	10479	No	0.03	0.03	0.06	0.06	0.03	0.5	73.244	NCBI:SAMN05222631	Metcalf et al, Clin Microbiol Infect. 2016 Dec;22(12):1002
20156553	No	2015	CA	18 to 64	4	244	No	0.03	0.03	0.06	0.06	0.03	0.5	123.052	NCBI:SAMN05222632	Metcalf et al, Clin Microbiol Infect. 2016 Dec;22(12):1002
20156554	No	2015	CA	18 to 64	19F	654	No	0.03	0.03	0.06	0.06	0.03	0.5	42.119	NCBI:SAMN05222633	Metcalf et al, Clin Microbiol Infect. 2016 Dec;22(12):1002
20156555	No	2015	CA	>64	9N	4666	No	0.03	0.03	0.06	0.06	0.03	0.5	52.1871	NCBI:SAMN05222634	Metcalf et al, Clin Microbiol Infect. 2016 Dec;22(12):1002
20156556	No	2015	CA	>64	6C	1379	No	0.03	0.03	0.06	0.06	0.03	0.5	23.4601	NCBI:SAMN05222635	Metcalf et al, Clin Microbiol Infect. 2016 Dec;22(12):1002
20156557	No	2015	CA	18 to 64	4	244	No	0.03	0.03	0.06	0.06	0.03	0.5	113.197	NCBI:SAMN05222636	Metcalf et al, Clin Microbiol Infect. 2016 Dec;22(12):1002
20156558	No	2015	CA	>64	3	180	No	0.03	0.06	0.06	0.06	0.03	0.5	124.146	NCBI:SAMN05222637	Metcalf et al, Clin Microbiol Infect. 2016 Dec;22(12):1002
20156559	No	2015	CA	18 to 64	4	244	No	0.03	0.03	0.06	0.06	0.03	0.5	98.8553	NCBI:SAMN05222638	Metcalf et al, Clin Microbiol Infect. 2016 Dec;22(12):1002
20156560	No	2015	CA	>64	3	180	No	0.03	0.03	0.06	0.06	0.03	0.5	61.3161	NCBI:SAMN05222639	Metcalf et al, Clin Microbiol Infect. 2016 Dec;22(12):1002
20156561	No	2015	CA	>64	20	5190	No	0.03	0.06	0.06	0.06	0.03	0.5	30.7045	NCBI:SAMN05222640	Metcalf et al, Clin Microbiol Infect. 2016 Dec;22(12):1002
20156562	No	2015	CA	18 to 64	35F	446	No	0.03	0.03	0.06	0.06	0.03	0.5	32.472	NCBI:SAMN05222641	Metcalf et al, Clin Microbiol Infect. 2016 Dec;22(12):1002
20156563	No	2015	CA	18 to 64	20	1030	No	0.03	0.06	0.06	0.06	0.06	0.5	37.5987	NCBI:SAMN05222642	Metcalf et al, Clin Microbiol Infect. 2016 Dec;22(12):1002
20156564	No	2015	CA	>64	23B	1373	Yes	0.25	0.06	0.06	0.12	0.06	0.5	71.0945	NCBI:SAMN05222643	Metcalf et al, Clin Microbiol Infect. 2016 Dec;22(12):1002
20156565	No	2015	CA	>64	6C	1292	No	0.5	1	0.12	0.25	0.25	2	44.9362	NCBI:SAMN05222644	Metcalf et al, Clin Microbiol Infect. 2016 Dec;22(12):1002
20156566	No	2015	CA	>64	17F	392	No	0.03	0.03	0.06	0.06	0.03	0.5	112.756	NCBI:SAMN05222645	Metcalf et al, Clin Microbiol Infect. 2016 Dec;22(12):1002
20156567	No	2015	CA	>64	3	180	No	0.03	0.03	0.06	0.06	0.03	0.5	107.108	NCBI:SAMN05222646	Metcalf et al, Clin Microbiol Infect. 2016 Dec;22(12):1002
20156568	No	2015	CA	>64	6C	1379	No	0.5	1	0.25	0.25	0.5	2	26.2176	NCBI:SAMN05222647	Metcalf et al, Clin Microbiol Infect. 2016 Dec;22(12):1002
20156569	No	2015	CA	>64	19F	251	No	0.03	0.03	0.06	0.06	0.03	0.5	88.7035	NCBI:SAMN05222648	Metcalf et al, Clin Microbiol Infect. 2016 Dec;22(12):1002
20156570	No	2015	CA	>64	15A	58	No	0.03	0.06	0.06	0.06	0.03	0.5	52.7684	NCBI:SAMN05222649	Metcalf et al, Clin Microbiol Infect. 2016 Dec;22(12):1002
20156571	No	2015	CA	>64	22F	433	No	0.03	0.03	0.06	0.06	0.03	0.5	37.7881	NCBI:SAMN05222650	Metcalf et al, Clin Microbiol Infect. 2016 Dec;22(12):1002
20156572	No	2015	CA	18 to 64	16F	1840	No	0.03	0.03	0.06	0.06	0.03	0.5	67.0194	NCBI:SAMN05222651	Metcalf et al, Clin Microbiol Infect. 2016 Dec;22(12):1002
20156573	No	2015	CA	>64	3	180	No	0.03	0.03	0.06	0.06	0.03	0.5	175.374	NCBI:SAMN05222652	Metcalf et al, Clin Microbiol Infect. 2016 Dec;22(12):1002
20156574	No	2015	CA	>64	34	547	No	0.03	0.03	0.06	0.06	0.03	0.5	184.848	NCBI:SAMN05222653	Metcalf et al, Clin Microbiol Infect. 2016 Dec;22(12):1002
20156575	No	2015	CA	>64	23B	1373	Yes	0.25	0.06	0.06	0.06	0.06	0.5	34.3474	NCBI:SAMN05222654	Metcalf et al, Clin Microbiol Infect. 2016 Dec;22(12):1002
20156577	No	2015	CA	18 to 64	4	244	No	0.03	0.06	0.06	0.06	0.03	0.5	157.426	NCBI:SAMN05222656	Metcalf et al, Clin Microbiol Infect. 2016 Dec;22(12):1002
20156578	No	2015	CA	>64	3	180	No	0.03	0.03	0.06	0.06	0.03	0.5	76.0753	NCBI:SAMN05222657	Metcalf et al, Clin Microbiol Infect. 2016 Dec;22(12):1002
20156579	No	2015	CA	>64	3	180	No	0.03	0.03	0.06	0.06	0.03	0.5	156.795	NCBI:SAMN05222658	Metcalf et al, Clin Microbiol Infect. 2016 Dec;22(12):1002
20156580	No	2015	CA	>64	3	11599	No	0.03	0.03	0.06	0.06	0.03	0.5	148.43	NCBI:SAMN05222659	Metcalf et al, Clin Microbiol Infect. 2016 Dec;22(12):1002
20156581	No	2015	CA	>64	35B	558	No	2	2	0.5	0.5	1	2	142.429	NCBI:SAMN05222660	Metcalf et al, Clin Microbiol Infect. 2016 Dec;22(12):1002
20156582	No	2015	CA	>64	6C	1292	No	1	1	0.25	0.5	0.5	2	40.5083	NCBI:SAMN05222661	Metcalf et al, Clin Microbiol Infect. 2016 Dec;22(12):1002
20156583	Yes	2015	CA	>64	28A	546	No	0.06	0.06	0.06	0.06	0.06	0.5	36.6443	NCBI:SAMN05222662	Metcalf et al, Clin Microbiol Infect. 2016 Dec;22(12):1002
20156584	No	2015	CA	>64	3	180	No	0.03	0.03	0.06	0.06	0.03	0.5	93.1375	NCBI:SAMN05222663	Metcalf et al, Clin Microbiol Infect. 2016 Dec;22(12):1002
20156585	No	2015	CA	18 to 64	23B	1373	Yes	0.25	0.06	0.06	0.12	0.06	0.5	39.2193	NCBI:SAMN05222664	Metcalf et al, Clin Microbiol Infect. 2016 Dec;22(12):1002
20156586	No	2015	CA	18 to 64	4	244	No	0.03	0.03	0.06	0.06	0.03	0.5	73.3587	NCBI:SAMN05222665	Metcalf et al, Clin Microbiol Infect. 2016 Dec;22(12):1002
20156587	No	2015	OR	18 to 64	33F	100	No	0.03	0.03	0.06	0.06	0.03	0.5	159.842	NCBI:SAMN05222666	Metcalf et al, Clin Microbiol Infect. 2016 Dec;22(12):1002
20156588	Yes	2015	TN	18 to 64	22F	7314	No	0.03	0.03	0.06	0.06	0.06	0.5	97.9431	NCBI:SAMN05222667	Metcalf et al, Clin Microbiol Infect. 2016 Dec;22(12):1002
20156589	No	2015	TN	>64	19A	320	No	4	8	1	1	2	2	120.35	NCBI:SAMN05222668	Metcalf et al, Clin Microbiol Infect. 2016 Dec;22(12):1002
20156590	No	2015	TN	>64	19A	320	No	4	8	1	2	2	2	141.754	NCBI:SAMN05222669	Metcalf et al, Clin Microbiol Infect. 2016 Dec;22(12):1002
20156617	No	2015	NY	18 to 64	6C	490	No	0.03	0.03	0.06	0.06	0.03	0.5	107.68	NCBI:SAMN05222671	Metcalf et al, Clin Microbiol Infect. 2016 Dec;22(12):1002
20156645	No	2015	CT	18 to 64	9N	66	No	0.03	0.03	0.06	0.06	0.03	0.5	217.181	NCBI:SAMN05222672	Metcalf et al, Clin Microbiol Infect. 2016 Dec;22(12):1002
20156646	No	2015	CT	18 to 64	23A	11564	No	0.03	0.03	0.06	0.06	0.03	0.5	166.98	NCBI:SAMN05222673	Metcalf et al, Clin Microbiol Infect. 2016 Dec;22(12):1002
20156647	Yes	2015	CT	18 to 64	22F	433	No	0.03	0.03	0.06	0.06	0.03	0.5	92.2323	NCBI:SAMN05222674	Metcalf et al, Clin Microbiol Infect. 2016 Dec;22(12):1002
20156648	No	2015	CT	18 to 64	4	247	No	0.03	0.03	0.06	0.06	0.03	0.5	110.061	NCBI:SAMN05222675	Metcalf et al, Clin Microbiol Infect. 2016 Dec;22(12):1002
20156649	No	2015	CT	>64	35B	558	No	2	2	0.5	0.5	1	2	86.2349	NCBI:SAMN05222676	Metcalf et al, Clin Microbiol Infect. 2016 Dec;22(12):1002
20156650	No	2015	CT	18 to 64	33F	2705	No	0.03	0.03	0.06	0.06	0.03	0.5	181.293	NCBI:SAMN05222677	Metcalf et al, Clin Microbiol Infect. 2016 Dec;22(12):1002
20156651	No	2015	CT	>64	3	180	No	0.03	0.03	0.06	0.06	0.03	0.5	54.0355	NCBI:SAMN05222678	Metcalf et al, Clin Microbiol Infect. 2016 Dec;22(12):1002
20156652	No	2015	CT	18 to 64	22F	433	No	0.03	0.03	0.06	0.06	0.03	0.5	22.3034	NCBI:SAMN05222679	Metcalf et al, Clin Microbiol Infect. 2016 Dec;22(12):1002
20156653	No	2015	CT	>64	34	11573	No	0.03	0.12	0.06	0.06	0.03	0.5	105.616	NCBI:SAMN05222680	Metcalf et al, Clin Microbiol Infect. 2016 Dec;22(12):1002
20156654	No	2015	CT	>64	3	10445	No	0.03	0.03	0.06	0.06	0.03	0.5	126.234	NCBI:SAMN05222681	Metcalf et al, Clin Microbiol Infect. 2016 Dec;22(12):1002
20156655	No	2015	CT	18 to 64	15A	63	No	0.25	0.06	0.06	0.12	0.12	0.5	95.348	NCBI:SAMN05222682	Metcalf et al, Clin Microbiol Infect. 2016 Dec;22(12):1002
20156656	No	2015	CT	18 to 64	19F	654	No	0.03	0.03	0.06	0.06	0.03	0.5	29.8148	NCBI:SAMN05222683	Metcalf et al, Clin Microbiol Infect. 2016 Dec;22(12):1002
20156657	No	2015	CT	>64	6C	11592	No	0.03	0.03	0.06	0.06	0.03	0.5	82.9594	NCBI:SAMN05222684	Metcalf et al, Clin Microbiol Infect. 2016 Dec;22(12):1002
20156658	No	2015	CT	>64	34	547	No	0.03	0.03	0.06	0.06	0.03	0.5	212.146	NCBI:SAMN05222685	Metcalf et al, Clin Microbiol Infect. 2016 Dec;22(12):1002
20156659	No	2015	CT	>64	35B	558	No	1	2	0.25	0.5	1	2	119.94	NCBI:SAMN05222686	Metcalf et al, Clin Microbiol Infect. 2016 Dec;22(12):1002
20156660	Yes	2015	CT	>64	15C	3280	No	0.25	0.25	0.06	0.12	0.12	0.5	80.9953	NCBI:SAMN05222687	Metcalf et al, Clin Microbiol Infect. 2016 Dec;22(12):1002
20156661	No	2015	CT	>64	11A	62	Yes	0.03	0.03	0.06	0.06	0.03	0.5	52.0125	NCBI:SAMN05222688	Metcalf et al, Clin Microbiol Infect. 2016 Dec;22(12):1002
20156662	No	2015	CT	>64	6C	490	No	0.03	0.03	0.06	0.06	0.03	0.5	145.435	NCBI:SAMN05222689	Metcalf et al, Clin Microbiol Infect. 2016 Dec;22(12):1002
20156663	No	2015	CT	>64	23A	42	No	0.03	0.03	0.06	0.06	0.03	0.5	108.376	NCBI:SAMN05222690	Metcalf et al, Clin Microbiol Infect. 2016 Dec;22(12):1002
20156664	No	2015	CT	18 to 64	16F	995	No	0.03	0.03	0.06	0.06	0.03	0.5	92.8209	NCBI:SAMN05222691	Metcalf et al, Clin Microbiol Infect. 2016 Dec;22(12):1002
20156665	No	2015	CT	>64	31	11560	No	0.03	0.03	0.06	0.06	0.03	0.5	81.0259	NCBI:SAMN05222692	Metcalf et al, Clin Microbiol Infect. 2016 Dec;22(12):1002
20156666	No	2015	CT	>64	35B	11603	No	2	2	0.5	1	1	2	107.124	NCBI:SAMN05222693	Metcalf et al, Clin Microbiol Infect. 2016 Dec;22(12):1002
20156667	No	2015	CT	>64	15A	63	No	0.12	0.12	0.06	0.06	0.06	0.5	66.494	NCBI:SAMN05222694	Metcalf et al, Clin Microbiol Infect. 2016 Dec;22(12):1002
20156668	No	2015	CT	>64	3	180	No	0.03	0.03	0.06	0.06	0.03	0.5	65.2246	NCBI:SAMN05222695	Metcalf et al, Clin Microbiol Infect. 2016 Dec;22(12):1002
20156669	No	2015	CT	18 to 64	19A	695	No	0.12	0.06	0.06	0.06	0.12	0.5	49.8185	NCBI:SAMN05222696	Metcalf et al, Clin Microbiol Infect. 2016 Dec;22(12):1002
20156670	No	2015	CT	18 to 64	35B	558	No	2	4	1	1	1	2	38.5786	NCBI:SAMN05222697	Metcalf et al, Clin Microbiol Infect. 2016 Dec;22(12):1002
20156671	No	2015	CT	>64	23B	439	Yes	0.03	0.03	0.06	0.06	0.03	0.5	57.7771	NCBI:SAMN05222698	Metcalf et al, Clin Microbiol Infect. 2016 Dec;22(12):1002
20156672	No	2015	CT	18 to 64	11A	62	Yes	0.03	0.03	0.06	0.06	0.03	0.5	35.718	NCBI:SAMN05222699	Metcalf et al, Clin Microbiol Infect. 2016 Dec;22(12):1002
20156673	No	2015	CT	>64	11A	62	No	0.06	0.06	0.06	0.06	0.03	0.5	47.4847	NCBI:SAMN05222700	Metcalf et al, Clin Microbiol Infect. 2016 Dec;22(12):1002
20156674	No	2015	MD	18 to 64	23B	338	Yes	0.25	0.12	0.06	0.12	0.12	0.5	53.2653	NCBI:SAMN05222701	Metcalf et al, Clin Microbiol Infect. 2016 Dec;22(12):1002
20156675	No	2015	MD	<2	35F	498	No	0.03	0.03	0.06	0.06	0.03	0.5	34.2655	NCBI:SAMN05222702	Metcalf et al, Clin Microbiol Infect. 2016 Dec;22(12):1002
20156676	No	2015	MD	>64	33F	11574	No	0.03	0.03	0.06	0.06	0.03	0.5	126.07	NCBI:SAMN05222703	Metcalf et al, Clin Microbiol Infect. 2016 Dec;22(12):1002
20156677	No	2015	MD	18 to 64	35B	558	No	2	4	0.5	1	1	2	169.734	NCBI:SAMN05222704	Metcalf et al, Clin Microbiol Infect. 2016 Dec;22(12):1002
20156678	No	2015	MD	>64	35B	558	No	1	2	1	0.5	1	2	127.677	NCBI:SAMN05222705	Metcalf et al, Clin Microbiol Infect. 2016 Dec;22(12):1002
20156679	No	2015	MD	>64	20	1257	No	0.03	0.03	0.06	0.06	0.03	0.5	96.7657	NCBI:SAMN05222706	Metcalf et al, Clin Microbiol Infect. 2016 Dec;22(12):1002
20156680	No	2015	MD	18 to 64	35F	498	No	0.03	0.03	0.06	0.06	0.03	0.5	71.5081	NCBI:SAMN05222707	Metcalf et al, Clin Microbiol Infect. 2016 Dec;22(12):1002
20156681	No	2015	MD	>64	23B	439	Yes	0.03	0.03	0.06	0.06	0.03	0.5	110.718	NCBI:SAMN05222708	Metcalf et al, Clin Microbiol Infect. 2016 Dec;22(12):1002
20156682	No	2015	MD	18 to 64	15B	162	No	0.03	0.03	0.06	0.06	0.03	0.5	119.197	NCBI:SAMN05222709	Metcalf et al, Clin Microbiol Infect. 2016 Dec;22(12):1002
20156683	No	2015	MD	18 to 64	6C	1379	No	0.5	1	0.12	0.25	0.25	2	79.461	NCBI:SAMN05222710	Metcalf et al, Clin Microbiol Infect. 2016 Dec;22(12):1002
20156684	No	2015	MD	18 to 64	35B	452	No	0.03	0.03	0.06	0.06	0.03	0.5	90.5484	NCBI:SAMN05222711	Metcalf et al, Clin Microbiol Infect. 2016 Dec;22(12):1002
20156685	No	2015	MD	18 to 64	15A	63	No	0.25	0.06	0.06	0.12	0.12	0.5	88.5885	NCBI:SAMN05222712	Metcalf et al, Clin Microbiol Infect. 2016 Dec;22(12):1002
20156686	No	2015	MD	18 to 64	15C	162	No	0.03	0.03	0.06	0.06	0.03	0.5	105.035	NCBI:SAMN05222713	Metcalf et al, Clin Microbiol Infect. 2016 Dec;22(12):1002
20156688	No	2015	MD	18 to 64	16F	659	No	0.03	0.03	0.06	0.06	0.03	0.5	160.179	NCBI:SAMN05222714	Metcalf et al, Clin Microbiol Infect. 2016 Dec;22(12):1002
20156689	No	2015	MD	>64	35B	558	No	1	1	0.5	0.5	0.5	2	102.335	NCBI:SAMN05222715	Metcalf et al, Clin Microbiol Infect. 2016 Dec;22(12):1002
20156690	Yes	2015	MD	18 to 64	3	180	No	0.03	0.03	0.06	0.06	0.03	0.5	25.149	NCBI:SAMN05222716	Metcalf et al, Clin Microbiol Infect. 2016 Dec;22(12):1002
20156691	No	2015	MD	18 to 64	33F	2705	No	0.03	0.03	0.06	0.06	0.03	0.5	130.593	NCBI:SAMN05222717	Metcalf et al, Clin Microbiol Infect. 2016 Dec;22(12):1002
20156692	No	2015	MD	>64	15A	63	No	0.12	0.12	0.06	0.06	0.12	0.5	114.899	NCBI:SAMN05222718	Metcalf et al, Clin Microbiol Infect. 2016 Dec;22(12):1002
20156693	No	2015	MD	<2	3	180	No	0.03	0.03	0.06	0.06	0.03	0.5	72.2941	NCBI:SAMN05222719	Metcalf et al, Clin Microbiol Infect. 2016 Dec;22(12):1002
20156694	No	2015	MD	>64	15B	1262	No	0.03	0.03	0.06	0.06	0.03	0.5	86.5435	NCBI:SAMN05222720	Metcalf et al, Clin Microbiol Infect. 2016 Dec;22(12):1002
20156695	No	2015	MD	18 to 64	6C	1379	No	1	1	0.25	0.5	0.5	2	55.2013	NCBI:SAMN05222721	Metcalf et al, Clin Microbiol Infect. 2016 Dec;22(12):1002
20156696	Yes	2015	MD	18 to 64	17F	11273	No	0.12	0.06	0.06	0.12	0.12	0.5	28.3031	NCBI:SAMN05222722	Metcalf et al, Clin Microbiol Infect. 2016 Dec;22(12):1002
20156697	No	2015	MD	18 to 64	33F	100	No	0.03	0.03	0.06	0.06	0.03	0.5	112.005	NCBI:SAMN05222723	Metcalf et al, Clin Microbiol Infect. 2016 Dec;22(12):1002
20156698	No	2015	MD	>64	33F	100	No	0.03	0.03	0.06	0.06	0.03	0.5	118.804	NCBI:SAMN05222724	Metcalf et al, Clin Microbiol Infect. 2016 Dec;22(12):1002
20156699	No	2015	MD	18 to 64	23A	338	Yes	0.25	0.12	0.06	0.12	0.12	0.5	60.5003	NCBI:SAMN05222725	Metcalf et al, Clin Microbiol Infect. 2016 Dec;22(12):1002
20156700	No	2015	MD	18 to 64	17F	1924	No	0.03	0.06	0.06	0.06	0.06	0.5	53.9957	NCBI:SAMN05222726	Metcalf et al, Clin Microbiol Infect. 2016 Dec;22(12):1002
20156701	No	2015	MD	>64	15B	199	No	0.03	0.06	0.06	0.06	0.06	0.5	80.4039	NCBI:SAMN05222727	Metcalf et al, Clin Microbiol Infect. 2016 Dec;22(12):1002
20156702	No	2015	MD	18 to 64	15B	199	No	0.03	0.03	0.06	0.06	0.03	0.5	57.9	NCBI:SAMN05222728	Metcalf et al, Clin Microbiol Infect. 2016 Dec;22(12):1002
20156703	No	2015	MD	18 to 64	7C	1797	No	0.03	0.03	0.06	0.06	0.03	0.5	45.946	NCBI:SAMN05222729	Metcalf et al, Clin Microbiol Infect. 2016 Dec;22(12):1002
20156704	Yes	2015	MD	18 to 64	16F	995	No	0.03	0.03	0.06	0.06	0.03	0.5	44.126	NCBI:SAMN05222730	Metcalf et al, Clin Microbiol Infect. 2016 Dec;22(12):1002
20156733	No	2015	CO	18 to 64	12F	989	No	0.03	0.03	0.06	0.06	0.03	0.5	73.832	NCBI:SAMN05222732	Metcalf et al, Clin Microbiol Infect. 2016 Dec;22(12):1002
20156734	No	2015	CO	>64	3	10457	No	0.03	0.03	0.06	0.06	0.03	0.5	99.9611	NCBI:SAMN05222733	Metcalf et al, Clin Microbiol Infect. 2016 Dec;22(12):1002
20156735	No	2015	CO	18 to 64	15B	199	No	0.03	0.03	0.06	0.06	0.03	0.5	78.09	NCBI:SAMN05222734	Metcalf et al, Clin Microbiol Infect. 2016 Dec;22(12):1002
20156736	No	2015	CO	>64	10A	816	Yes	0.03	0.03	0.06	0.06	0.03	0.5	83.494	NCBI:SAMN05222735	Metcalf et al, Clin Microbiol Infect. 2016 Dec;22(12):1002
20156737	No	2015	CO	>64	3	180	No	0.03	0.03	0.06	0.06	0.03	0.5	38.778	NCBI:SAMN05222736	Metcalf et al, Clin Microbiol Infect. 2016 Dec;22(12):1002
20156738	No	2015	CO	18 to 64	4	10172	No	0.03	0.03	0.06	0.06	0.03	0.5	79.166	NCBI:SAMN05222737	Metcalf et al, Clin Microbiol Infect. 2016 Dec;22(12):1002
20156739	No	2015	CO	>64	3	180	No	0.03	0.03	0.06	0.06	0.03	0.5	31.7927	NCBI:SAMN05222738	Metcalf et al, Clin Microbiol Infect. 2016 Dec;22(12):1002
20156740	No	2015	CO	>64	11A	62	No	0.03	0.03	0.06	0.06	0.03	0.5	51.6899	NCBI:SAMN05222739	Metcalf et al, Clin Microbiol Infect. 2016 Dec;22(12):1002
20156741	No	2015	CO	>64	6B	386	No	0.12	0.25	0.06	0.06	0.12	0.5	92.6496	NCBI:SAMN05222740	Metcalf et al, Clin Microbiol Infect. 2016 Dec;22(12):1002
20156742	No	2015	CO	>64	3	180	No	0.03	0.03	0.06	0.06	0.03	0.5	21.6101	NCBI:SAMN05222741	Metcalf et al, Clin Microbiol Infect. 2016 Dec;22(12):1002
20156743	No	2015	CO	>64	22F	433	No	0.03	0.03	0.06	0.06	0.03	0.5	26.4475	NCBI:SAMN05222742	Metcalf et al, Clin Microbiol Infect. 2016 Dec;22(12):1002
20156744	No	2015	CO	18 to 64	12F	218	No	0.03	0.03	0.06	0.06	0.03	0.5	98.7783	NCBI:SAMN05222743	Metcalf et al, Clin Microbiol Infect. 2016 Dec;22(12):1002
20156745	No	2015	CO	18 to 64	12F	218	No	0.03	0.03	0.06	0.06	0.03	0.5	148.576	NCBI:SAMN05222744	Metcalf et al, Clin Microbiol Infect. 2016 Dec;22(12):1002
20156746	No	2015	CO	>64	22F	433	No	0.03	0.03	0.06	0.06	0.03	0.5	78.2171	NCBI:SAMN05222745	Metcalf et al, Clin Microbiol Infect. 2016 Dec;22(12):1002
20156747	No	2015	CO	18 to 64	31	8289	No	0.03	0.03	0.06	0.06	0.03	0.5	58.3839	NCBI:SAMN05222746	Metcalf et al, Clin Microbiol Infect. 2016 Dec;22(12):1002
20156748	No	2015	CO	18 to 64	7C	1797	No	0.03	0.03	0.06	0.06	0.03	0.5	98.9287	NCBI:SAMN05222747	Metcalf et al, Clin Microbiol Infect. 2016 Dec;22(12):1002
20156749	No	2015	CO	18 to 64	4	10172	No	0.03	0.03	0.06	0.06	0.03	0.5	148.499	NCBI:SAMN05222748	Metcalf et al, Clin Microbiol Infect. 2016 Dec;22(12):1002
20156750	No	2015	CO	>64	3	180	No	0.03	0.03	0.06	0.06	0.03	0.5	52.6889	NCBI:SAMN05222749	Metcalf et al, Clin Microbiol Infect. 2016 Dec;22(12):1002
20156751	No	2015	CO	18 to 64	8	1480	No	0.03	0.03	0.06	0.06	0.03	0.5	55.8511	NCBI:SAMN05222750	Metcalf et al, Clin Microbiol Infect. 2016 Dec;22(12):1002
20156752	Yes	2015	CO	18 to 64	23B	433	No	0.03	0.03	0.06	0.06	0.03	0.5	50.0208	NCBI:SAMN05222751	Metcalf et al, Clin Microbiol Infect. 2016 Dec;22(12):1002
20156753	No	2015	CO	18 to 64	31	568	No	0.03	0.03	0.06	0.06	0.03	0.5	79.7896	NCBI:SAMN05222752	Metcalf et al, Clin Microbiol Infect. 2016 Dec;22(12):1002
20156754	No	2015	CO	>64	6C	1390	No	0.25	0.25	0.12	0.12	0.25	0.5	76.1229	NCBI:SAMN05222753	Metcalf et al, Clin Microbiol Infect. 2016 Dec;22(12):1002
20156755	No	2015	CO	18 to 64	12F	218	No	0.03	0.03	0.06	0.06	0.03	0.5	65.8328	NCBI:SAMN05222754	Metcalf et al, Clin Microbiol Infect. 2016 Dec;22(12):1002
20156756	No	2015	CO	>64	16F	10148	No	0.12	0.06	0.06	0.12	0.12	0.5	71.5807	NCBI:SAMN05222755	Metcalf et al, Clin Microbiol Infect. 2016 Dec;22(12):1002
20156757	No	2015	CO	18 to 64	19A	1673	No	0.12	0.12	0.06	0.06	0.06	0.5	110.157	NCBI:SAMN05222756	Metcalf et al, Clin Microbiol Infect. 2016 Dec;22(12):1002
20156759	No	2015	CO	18 to 64	9N	66	No	0.03	0.03	0.06	0.06	0.03	0.5	145.544	NCBI:SAMN05222758	Metcalf et al, Clin Microbiol Infect. 2016 Dec;22(12):1002
20156760	No	2015	CO	18 to 64	15A	63	No	0.25	0.06	0.06	0.12	0.12	0.5	76.4632	NCBI:SAMN05222759	Metcalf et al, Clin Microbiol Infect. 2016 Dec;22(12):1002
20156761	No	2015	CO	>64	3	180	No	0.03	0.03	0.06	0.06	0.03	0.5	39.3814	NCBI:SAMN05222760	Metcalf et al, Clin Microbiol Infect. 2016 Dec;22(12):1002
20156762	Yes	2015	CO	18 to 64	12F	218	No	0.03	0.03	0.06	0.06	0.03	0.5	81.0839	NCBI:SAMN05222761	Metcalf et al, Clin Microbiol Infect. 2016 Dec;22(12):1002
20156763	No	2015	CO	18 to 64	8	1480	No	0.03	0.03	0.06	0.06	0.06	0.5	100.369	NCBI:SAMN05222762	Metcalf et al, Clin Microbiol Infect. 2016 Dec;22(12):1002
20156764	No	2015	CO	18 to 64	12F	218	No	0.03	0.03	0.06	0.06	0.03	0.5	69.1563	NCBI:SAMN05222763	Metcalf et al, Clin Microbiol Infect. 2016 Dec;22(12):1002
20156765	No	2015	CO	18 to 64	12F	218	No	0.03	0.03	0.06	0.06	0.03	0.5	72.1305	NCBI:SAMN05222764	Metcalf et al, Clin Microbiol Infect. 2016 Dec;22(12):1002
20156766	No	2015	CO	18 to 64	12F	220	No	0.03	0.03	0.06	0.06	0.03	0.5	146.813	NCBI:SAMN05222765	Metcalf et al, Clin Microbiol Infect. 2016 Dec;22(12):1002
20156767	No	2015	CO	2 to 4	22F	433	No	0.03	0.03	0.06	0.06	0.03	0.5	75.8268	NCBI:SAMN05222766	Metcalf et al, Clin Microbiol Infect. 2016 Dec;22(12):1002
20156768	No	2015	CO	>64	12F	218	No	0.03	0.03	0.06	0.06	0.03	0.5	163.678	NCBI:SAMN05222767	Metcalf et al, Clin Microbiol Infect. 2016 Dec;22(12):1002
20156769	No	2015	CO	18 to 64	9N	66	No	0.03	0.03	0.06	0.06	0.03	0.5	128.15	NCBI:SAMN05222768	Metcalf et al, Clin Microbiol Infect. 2016 Dec;22(12):1002
20156770	No	2015	CO	18 to 64	9N	66	No	0.03	0.03	0.06	0.06	0.03	0.5	95.2168	NCBI:SAMN05222769	Metcalf et al, Clin Microbiol Infect. 2016 Dec;22(12):1002
20156771	No	2015	CO	18 to 64	20	235	No	0.03	0.06	0.06	0.06	0.03	0.5	97.9224	NCBI:SAMN05222770	Metcalf et al, Clin Microbiol Infect. 2016 Dec;22(12):1002
20156772	No	2015	CO	>64	11A	62	No	0.03	0.03	0.06	0.06	0.03	0.5	110.801	NCBI:SAMN05222771	Metcalf et al, Clin Microbiol Infect. 2016 Dec;22(12):1002
20156773	No	2015	CO	18 to 64	33F	100	No	0.03	0.03	0.06	0.06	0.03	0.5	132.505	NCBI:SAMN05222772	Metcalf et al, Clin Microbiol Infect. 2016 Dec;22(12):1002
20156774	No	2015	CO	>64	3	180	No	0.06	0.06	0.06	0.25	0.25	1	97.172	NCBI:SAMN05222773	Metcalf et al, Clin Microbiol Infect. 2016 Dec;22(12):1002
20156775	No	2015	CO	18 to 64	12F	218	No	0.03	0.03	0.06	0.06	0.03	0.5	84.9051	NCBI:SAMN05222774	Metcalf et al, Clin Microbiol Infect. 2016 Dec;22(12):1002
20156776	No	2015	CO	18 to 64	12F	218	No	0.03	0.03	0.06	0.06	0.03	0.5	124.8	NCBI:SAMN05222775	Metcalf et al, Clin Microbiol Infect. 2016 Dec;22(12):1002
20156777	No	2015	CO	18 to 64	20	235	No	0.03	0.03	0.06	0.06	0.03	0.5	56.1217	NCBI:SAMN05222776	Metcalf et al, Clin Microbiol Infect. 2016 Dec;22(12):1002
20156928	Yes	2015	MN	5 to 17	21	3689	No	0.03	0.03	0.06	0.06	0.03	0.5	151.933	NCBI:SAMN06283038	This study
20156929	No	2015	MN	18 to 64	12F	989	No	0.03	0.03	0.06	0.06	0.03	0.5	92.4652	NCBI:SAMN06283039	This study
20156930	No	2015	MN	18 to 64	22F	433	No	0.03	0.03	0.06	0.06	0.03	0.5	73.113	NCBI:SAMN06283040	This study
20156931	No	2015	MN	>64	11A	11575	No	0.03	0.03	0.06	0.06	0.03	0.5	277.642	NCBI:SAMN06283041	This study
20156932	No	2015	MN	18 to 64	33F	2705	No	0.03	0.03	0.06	0.06	0.03	0.5	172.582	NCBI:SAMN06283042	This study
20156933	No	2015	MN	>64	35B	558	No	2	2	0.5	1	1	2	117.639	NCBI:SAMN05596829	This study
20156934	No	2015	MN	<2	33F	100	No	0.03	0.03	0.06	0.06	0.03	0.5	94.3758	NCBI:SAMN06283043	This study
20156935	Yes	2015	MN	>64	6C	1092	No	0.5	1	0.12	0.5	0.5	2	54.9539	NCBI:SAMN06283044	This study
20156936	No	2015	MN	>64	35B	558	No	2	4	0.5	1	1	2	108.15	NCBI:SAMN05596830	This study
20156937	No	2015	MN	>64	31	1111	No	0.03	0.03	0.06	0.06	0.03	0.5	77.7696	NCBI:SAMN06283045	This study
20156938	No	2015	MN	18 to 64	3	180	No	0.03	0.03	0.06	0.06	0.03	0.5	55.8683	NCBI:SAMN06283046	This study
20156939	No	2015	MN	18 to 64	10A	816	Yes	0.03	0.03	0.06	0.06	0.03	0.5	115.611	NCBI:SAMN06283047	This study
20156940	No	2015	MN	>64	35B	156	No	1	2	0.5	1	1	2	91.7919	NCBI:SAMN05596831	This study
20156941	No	2015	MN	18 to 64	22F	10163	No	0.03	0.03	0.06	0.06	0.06	0.5	76.6034	NCBI:SAMN06283048	This study
20156942	No	2015	MN	>64	22F	433	No	0.03	0.03	0.06	0.06	0.06	0.5	66.0385	NCBI:SAMN06283049	This study
20156943	No	2015	MN	18 to 64	3	180	No	0.03	0.06	0.06	0.06	0.03	0.5	76.8286	NCBI:SAMN06283050	This study
20156944	No	2015	MN	18 to 64	8	1268	No	0.03	0.03	0.06	0.06	0.03	0.5	40.0845	NCBI:SAMN06283051	This study
20156945	No	2015	MN	18 to 64	7F	191	No	0.03	0.03	0.06	0.06	0.03	0.5	48.5528	NCBI:SAMN06283052	This study
20156946	No	2015	MN	>64	33F	2705	No	0.03	0.03	0.06	0.06	0.03	0.5	112.679	NCBI:SAMN06283053	This study
20156947	No	2015	MN	>64	19F	177	No	0.12	0.06	0.06	0.06	0.12	0.5	81.5522	NCBI:SAMN06283054	This study
20156948	No	2015	MN	18 to 64	23B	1448	No	0.03	0.03	0.06	0.06	0.03	0.5	171.84	NCBI:SAMN06283055	This study
20156949	No	2015	MN	18 to 64	3	NA	No	0.03	0.03	0.06	0.06	0.03	0.5	63.5199	NCBI:SAMN06283056	This study
20156950	No	2015	MN	18 to 64	16F	1840	No	0.12	0.03	0.06	0.12	0.12	0.5	124.303	NCBI:SAMN06283057	This study
20156951	No	2015	MN	>64	6C	1379	No	0.5	1	0.12	0.25	0.25	2	60.4188	NCBI:SAMN06283058	This study
20156952	No	2015	MN	>64	16F	995	No	0.03	0.03	0.06	0.06	0.03	0.5	81.3715	NCBI:SAMN06283059	This study
20156953	No	2015	MN	18 to 64	8	4216	No	0.03	0.03	0.06	0.06	0.03	0.5	84.2937	NCBI:SAMN06283060	This study
20156954	No	2015	MN	>64	3	180	No	0.03	0.03	0.06	0.06	0.03	0.5	65.723	NCBI:SAMN06283061	This study
20160094	No	2015	NM	>64	19A	320	No	0.5	2	0.25	0.12	0.25	1	129.501	NCBI:SAMN05222777	Metcalf et al, Clin Microbiol Infect. 2016 Dec;22(12):1002
20160095	No	2015	NM	18 to 64	8	1480	No	0.03	0.03	0.06	0.06	0.03	0.5	149.45	NCBI:SAMN05222778	Metcalf et al, Clin Microbiol Infect. 2016 Dec;22(12):1002
20160096	No	2015	NM	18 to 64	12F	220	No	0.03	0.03	0.06	0.06	0.03	0.5	152.362	NCBI:SAMN05222779	Metcalf et al, Clin Microbiol Infect. 2016 Dec;22(12):1002
20160097	No	2015	NM	>64	22F	10163	No	0.03	0.03	0.06	0.06	0.03	0.5	85.3431	NCBI:SAMN05222780	Metcalf et al, Clin Microbiol Infect. 2016 Dec;22(12):1002
20160098	No	2015	NM	>64	38	393	No	0.03	0.06	0.06	0.06	0.03	0.5	154.179	NCBI:SAMN05222781	Metcalf et al, Clin Microbiol Infect. 2016 Dec;22(12):1002
20160099	No	2015	NM	18 to 64	3	180	No	0.03	0.03	0.06	0.06	0.03	0.5	91.6339	NCBI:SAMN05222782	Metcalf et al, Clin Microbiol Infect. 2016 Dec;22(12):1002
20160100	No	2015	NM	18 to 64	23A	338	Yes	0.25	0.12	0.06	0.12	0.12	0.5	109.257	NCBI:SAMN05222783	Metcalf et al, Clin Microbiol Infect. 2016 Dec;22(12):1002
20160101	No	2015	NM	5 to 17	9N	4666	No	0.03	0.03	0.06	0.06	0.03	0.5	15.3878	NCBI:SAMN06283062	This study
20160102	No	2015	NM	18 to 64	8	1480	No	0.03	0.03	0.06	0.06	0.03	0.5	80.5949	NCBI:SAMN05222784	Metcalf et al, Clin Microbiol Infect. 2016 Dec;22(12):1002
20160104	No	2015	GA	2 to 4	19A	320	No	4	8	1	2	2	2	168.266	NCBI:SAMN05222785	Metcalf et al, Clin Microbiol Infect. 2016 Dec;22(12):1002
20160105	No	2015	GA	18 to 64	15A	3811	No	0.03	0.03	0.06	0.06	0.03	0.5	145.204	NCBI:SAMN05222786	Metcalf et al, Clin Microbiol Infect. 2016 Dec;22(12):1002
20160106	No	2015	GA	>64	3	180	No	0.03	0.03	0.06	0.06	0.03	0.5	87.4929	NCBI:SAMN05222787	Metcalf et al, Clin Microbiol Infect. 2016 Dec;22(12):1002
20160107	No	2015	GA	>64	23A	338	Yes	0.25	0.12	0.06	0.12	0.12	0.5	109.273	NCBI:SAMN05222788	Metcalf et al, Clin Microbiol Infect. 2016 Dec;22(12):1002
20160108	No	2015	GA	>64	10A	816	Yes	0.03	0.03	0.06	0.06	0.03	0.5	81.8566	NCBI:SAMN05222789	Metcalf et al, Clin Microbiol Infect. 2016 Dec;22(12):1002
20160109	No	2015	GA	18 to 64	19A	4314	No	4	8	1	2	2	2	122.309	NCBI:SAMN05222790	Metcalf et al, Clin Microbiol Infect. 2016 Dec;22(12):1002
20160110	No	2015	GA	>64	3	180	No	0.03	0.03	0.06	0.06	0.03	0.5	35.835	NCBI:SAMN05222791	Metcalf et al, Clin Microbiol Infect. 2016 Dec;22(12):1002
20160111	No	2015	GA	18 to 64	13	574	No	0.03	0.03	0.06	0.06	0.03	0.5	225.798	NCBI:SAMN05222792	Metcalf et al, Clin Microbiol Infect. 2016 Dec;22(12):1002
20160112	No	2015	GA	2 to 4	35F	498	No	0.03	0.03	0.06	0.06	0.03	0.5	93.2209	NCBI:SAMN05222793	Metcalf et al, Clin Microbiol Infect. 2016 Dec;22(12):1002
20160113	No	2015	GA	18 to 64	31	3548	No	0.03	0.03	0.06	0.06	0.03	0.5	130.36	NCBI:SAMN05222794	Metcalf et al, Clin Microbiol Infect. 2016 Dec;22(12):1002
20160114	No	2015	GA	18 to 64	7C	11591	No	0.03	0.03	0.06	0.06	0.03	0.5	196.473	NCBI:SAMN05222795	Metcalf et al, Clin Microbiol Infect. 2016 Dec;22(12):1002
20160115	No	2015	GA	18 to 64	6C	1292	No	1	1	0.25	0.5	0.5	2	91.4291	NCBI:SAMN05222796	Metcalf et al, Clin Microbiol Infect. 2016 Dec;22(12):1002
20160116	No	2015	GA	>64	7F	191	No	0.03	0.03	0.06	0.06	0.03	0.5	124.711	NCBI:SAMN05222797	Metcalf et al, Clin Microbiol Infect. 2016 Dec;22(12):1002
20160117	No	2015	GA	18 to 64	12F	220	No	0.03	0.03	0.06	0.06	0.03	0.5	135.877	NCBI:SAMN05222798	Metcalf et al, Clin Microbiol Infect. 2016 Dec;22(12):1002
20160118	No	2015	GA	>64	3	180	No	0.03	0.03	0.06	0.06	0.03	0.5	162.283	NCBI:SAMN05222799	Metcalf et al, Clin Microbiol Infect. 2016 Dec;22(12):1002
20160119	No	2015	GA	>64	35B	156	No	1	1	0.5	0.5	0.5	2	132.138	NCBI:SAMN05222800	Metcalf et al, Clin Microbiol Infect. 2016 Dec;22(12):1002
20160120	Yes	2015	GA	<2	33F	100	No	0.03	0.03	0.06	0.06	0.03	0.5	152.165	NCBI:SAMN05222801	Metcalf et al, Clin Microbiol Infect. 2016 Dec;22(12):1002
20160121	No	2015	GA	>64	3	62	Yes	0.03	0.03	0.06	0.06	0.03	0.5	96.9582	NCBI:SAMN05222802	Metcalf et al, Clin Microbiol Infect. 2016 Dec;22(12):1002
20160123	No	2015	GA	18 to 64	3	180	No	0.03	0.03	0.06	0.06	0.03	0.5	46.7533	NCBI:SAMN05222804	Metcalf et al, Clin Microbiol Infect. 2016 Dec;22(12):1002
20160124	No	2015	GA	>64	6C	11566	No	2	2	0.5	1	1	2	159.648	NCBI:SAMN05222805	Metcalf et al, Clin Microbiol Infect. 2016 Dec;22(12):1002
20160125	No	2015	GA	18 to 64	6C	8446	No	0.03	0.03	0.06	0.06	0.03	0.5	162.75	NCBI:SAMN05222806	Metcalf et al, Clin Microbiol Infect. 2016 Dec;22(12):1002
20160126	No	2015	GA	5 to 17	19A	320	No	4	8	1	2	2	2	87.3941	NCBI:SAMN05222807	Metcalf et al, Clin Microbiol Infect. 2016 Dec;22(12):1002
20160127	No	2015	GA	18 to 64	22F	433	No	0.03	0.03	0.06	0.06	0.03	0.5	98.6062	NCBI:SAMN05222808	Metcalf et al, Clin Microbiol Infect. 2016 Dec;22(12):1002
20160128	No	2015	GA	18 to 64	34	547	No	0.03	0.03	0.06	0.06	0.03	0.5	125.662	NCBI:SAMN05222809	Metcalf et al, Clin Microbiol Infect. 2016 Dec;22(12):1002
20160129	No	2015	GA	18 to 64	6C	1292	No	0.5	1	0.25	0.5	0.5	2	49.8182	NCBI:SAMN05222810	Metcalf et al, Clin Microbiol Infect. 2016 Dec;22(12):1002
20160130	No	2015	GA	>64	17F	NA	No	0.03	0.03	0.06	0.06	0.03	0.5	124.398	NCBI:SAMN05222811	Metcalf et al, Clin Microbiol Infect. 2016 Dec;22(12):1002
20160131	No	2015	GA	>64	19F	654	No	0.03	0.03	0.06	0.06	0.03	0.5	89.8261	NCBI:SAMN05222812	Metcalf et al, Clin Microbiol Infect. 2016 Dec;22(12):1002
20160132	Yes	2015	GA	18 to 64	23A	10458	Yes	0.5	0.25	0.12	0.25	0.25	0.5	114.865	NCBI:SAMN05222813	Metcalf et al, Clin Microbiol Infect. 2016 Dec;22(12):1002
20160133	Yes	2015	GA	>64	23A	338	Yes	0.5	0.25	0.06	0.12	0.25	0.5	133.272	NCBI:SAMN05222814	Metcalf et al, Clin Microbiol Infect. 2016 Dec;22(12):1002
20160234	No	2015	OR	18 to 64	23A	338	Yes	0.25	0.06	0.06	0.06	0.12	0.5	73.0676	NCBI:SAMN05222815	Metcalf et al, Clin Microbiol Infect. 2016 Dec;22(12):1002
20160235	No	2015	OR	18 to 64	12F	11249	No	0.03	0.03	0.06	0.06	0.03	0.5	118.221	NCBI:SAMN05222816	Metcalf et al, Clin Microbiol Infect. 2016 Dec;22(12):1002
20160236	No	2015	OR	>64	3	180	No	0.03	0.03	0.06	0.06	0.03	0.5	73.5001	NCBI:SAMN05222817	Metcalf et al, Clin Microbiol Infect. 2016 Dec;22(12):1002
20160237	Yes	2015	OR	<2	16F	995	No	0.03	0.03	0.06	0.06	0.03	0.5	84.0579	NCBI:SAMN05222818	Metcalf et al, Clin Microbiol Infect. 2016 Dec;22(12):1002
20160238	No	2015	OR	18 to 64	7C	11598	No	0.03	0.03	0.06	0.06	0.03	0.5	147.302	NCBI:SAMN05222819	Metcalf et al, Clin Microbiol Infect. 2016 Dec;22(12):1002
20160239	No	2015	OR	18 to 64	11A	3276	Yes	0.03	0.03	0.06	0.06	0.03	0.5	52.1468	NCBI:SAMN05222820	Metcalf et al, Clin Microbiol Infect. 2016 Dec;22(12):1002
20160240	No	2015	OR	>64	9N	632	No	0.03	0.03	0.06	0.06	0.03	0.5	90.7945	NCBI:SAMN05222821	Metcalf et al, Clin Microbiol Infect. 2016 Dec;22(12):1002
20160241	No	2015	OR	18 to 64	10A	816	Yes	0.03	0.03	0.06	0.06	0.03	0.5	109.49	NCBI:SAMN05222822	Metcalf et al, Clin Microbiol Infect. 2016 Dec;22(12):1002
20160242	No	2015	OR	>64	3	180	No	0.03	0.03	0.06	0.06	0.03	0.5	55.9712	NCBI:SAMN05222823	Metcalf et al, Clin Microbiol Infect. 2016 Dec;22(12):1002
20160243	No	2015	OR	18 to 64	19F	177	No	0.03	0.06	0.06	0.06	0.06	0.5	109.323	NCBI:SAMN05222824	Metcalf et al, Clin Microbiol Infect. 2016 Dec;22(12):1002
20160270	No	2015	TN	18 to 64	3	180	No	0.03	0.03	0.06	0.06	0.03	0.5	85.7418	NCBI:SAMN05222825	Metcalf et al, Clin Microbiol Infect. 2016 Dec;22(12):1002
20160271	No	2015	TN	18 to 64	20	1257	No	0.03	0.03	0.06	0.06	0.03	0.5	60.229	NCBI:SAMN05222826	Metcalf et al, Clin Microbiol Infect. 2016 Dec;22(12):1002
20160272	No	2015	TN	>64	15A	9939	No	0.25	0.06	0.06	0.12	0.12	0.5	54.3314	NCBI:SAMN05222827	Metcalf et al, Clin Microbiol Infect. 2016 Dec;22(12):1002
20160273	No	2015	TN	>64	35B	558	No	2	2	1	0.5	0.5	2	221.15	NCBI:SAMN05222828	Metcalf et al, Clin Microbiol Infect. 2016 Dec;22(12):1002
20160274	No	2015	TN	18 to 64	7F	191	No	0.03	0.06	0.06	0.06	0.03	0.5	72.5029	NCBI:SAMN05222829	Metcalf et al, Clin Microbiol Infect. 2016 Dec;22(12):1002
20160275	No	2015	TN	18 to 64	15B	1262	No	0.03	0.03	0.06	0.06	0.03	0.5	121.054	NCBI:SAMN05222830	Metcalf et al, Clin Microbiol Infect. 2016 Dec;22(12):1002
20160276	No	2015	TN	18 to 64	12F	11595	No	0.03	0.03	0.06	0.06	0.03	0.5	188.55	NCBI:SAMN05222831	Metcalf et al, Clin Microbiol Infect. 2016 Dec;22(12):1002
20160277	No	2015	TN	18 to 64	23A	338	Yes	0.25	0.25	0.06	0.12	0.25	0.5	106.178	NCBI:SAMN05222832	Metcalf et al, Clin Microbiol Infect. 2016 Dec;22(12):1002
20160278	No	2015	TN	18 to 64	9N	1257	No	0.03	0.06	0.06	0.06	0.03	0.5	190.402	NCBI:SAMN05222833	Metcalf et al, Clin Microbiol Infect. 2016 Dec;22(12):1002
20160279	No	2015	TN	18 to 64	16F	10148	No	0.06	0.03	0.06	0.12	0.12	0.5	80.1172	NCBI:SAMN05222834	Metcalf et al, Clin Microbiol Infect. 2016 Dec;22(12):1002
20160280	No	2015	TN	>64	22F	7314	No	0.03	0.03	0.06	0.06	0.03	0.5	109.433	NCBI:SAMN05222835	Metcalf et al, Clin Microbiol Infect. 2016 Dec;22(12):1002
20160281	No	2015	TN	18 to 64	23B	1373	Yes	0.25	0.06	0.06	0.06	0.06	0.5	136.878	NCBI:SAMN05222836	Metcalf et al, Clin Microbiol Infect. 2016 Dec;22(12):1002
20160282	No	2015	TN	18 to 64	22F	433	No	0.03	0.03	0.06	0.06	0.03	0.5	162.994	NCBI:SAMN05222837	Metcalf et al, Clin Microbiol Infect. 2016 Dec;22(12):1002
20160283	No	2015	TN	18 to 64	22F	433	No	0.03	0.03	0.06	0.06	0.03	0.5	230.346	NCBI:SAMN05222838	Metcalf et al, Clin Microbiol Infect. 2016 Dec;22(12):1002
20160285	No	2015	TN	>64	22F	433	No	0.03	0.03	0.06	0.06	0.03	0.5	75.8093	NCBI:SAMN05222840	Metcalf et al, Clin Microbiol Infect. 2016 Dec;22(12):1002
20160286	No	2015	TN	18 to 64	17F	392	No	0.03	0.03	0.06	0.06	0.03	0.5	107.797	NCBI:SAMN05222841	Metcalf et al, Clin Microbiol Infect. 2016 Dec;22(12):1002
20160287	No	2015	TN	<2	23A	338	Yes	0.5	0.25	0.06	0.25	0.25	0.5	98.2667	NCBI:SAMN05222842	Metcalf et al, Clin Microbiol Infect. 2016 Dec;22(12):1002
20160288	No	2015	TN	<2	12F	220	No	0.12	0.25	0.06	0.06	0.12	0.5	86.9192	NCBI:SAMN05222843	Metcalf et al, Clin Microbiol Infect. 2016 Dec;22(12):1002
20160289	No	2015	TN	18 to 64	9N	66	No	0.06	0.06	0.06	0.06	0.06	0.5	191.835	NCBI:SAMN05222844	Metcalf et al, Clin Microbiol Infect. 2016 Dec;22(12):1002
20160290	No	2015	TN	>64	16F	10439	No	0.03	0.03	0.06	0.06	0.03	0.5	56.419	NCBI:SAMN05222845	Metcalf et al, Clin Microbiol Infect. 2016 Dec;22(12):1002
20160291	No	2015	TN	5 to 17	17F	11580	No	0.03	0.03	0.06	0.06	0.03	0.5	95.1357	NCBI:SAMN05222846	Metcalf et al, Clin Microbiol Infect. 2016 Dec;22(12):1002
20160292	No	2015	TN	>64	7C	1797	No	0.03	0.03	0.06	0.06	0.03	0.5	100.49	NCBI:SAMN05222847	Metcalf et al, Clin Microbiol Infect. 2016 Dec;22(12):1002
20160293	No	2015	GA	18 to 64	7F	191	No	0.03	0.03	0.06	0.06	0.03	0.5	89.5922	NCBI:SAMN05222848	Metcalf et al, Clin Microbiol Infect. 2016 Dec;22(12):1002
20160294	No	2015	GA	>64	31	568	No	0.03	0.03	0.06	0.06	0.03	0.5	110.679	NCBI:SAMN05222849	Metcalf et al, Clin Microbiol Infect. 2016 Dec;22(12):1002
20160295	No	2015	GA	18 to 64	11A	62	Yes	0.03	0.06	0.06	0.06	0.03	0.5	136.179	NCBI:SAMN05222850	Metcalf et al, Clin Microbiol Infect. 2016 Dec;22(12):1002
20160296	No	2015	GA	>64	31	568	No	0.03	0.03	0.06	0.06	0.03	0.5	138.149	NCBI:SAMN05222851	Metcalf et al, Clin Microbiol Infect. 2016 Dec;22(12):1002
20160297	No	2015	GA	>64	23A	541	Yes	0.25	0.12	0.06	0.12	0.12	0.5	131.521	NCBI:SAMN05222852	Metcalf et al, Clin Microbiol Infect. 2016 Dec;22(12):1002
20160298	No	2015	GA	>64	16F	10466	No	0.03	0.03	0.06	0.06	0.03	0.5	139.862	NCBI:SAMN05222853	Metcalf et al, Clin Microbiol Infect. 2016 Dec;22(12):1002
20160299	No	2015	GA	18 to 64	22F	7314	No	0.03	0.03	0.06	0.06	0.03	0.5	100.739	NCBI:SAMN05222854	Metcalf et al, Clin Microbiol Infect. 2016 Dec;22(12):1002
20160300	No	2015	GA	2 to 4	19A	320	No	8	8	1	8	8	2	125.779	NCBI:SAMN05222855	Metcalf et al, Clin Microbiol Infect. 2016 Dec;22(12):1002
20160302	No	2015	GA	2 to 4	23B	11589	Yes	0.12	0.06	0.06	0.06	0.06	0.5	88.8666	NCBI:SAMN05222857	Metcalf et al, Clin Microbiol Infect. 2016 Dec;22(12):1002
20160303	No	2015	GA	>64	3	180	No	0.03	0.03	0.06	0.06	0.03	0.5	24.619	NCBI:SAMN05222858	Metcalf et al, Clin Microbiol Infect. 2016 Dec;22(12):1002
20160304	No	2015	GA	18 to 64	34	547	No	0.03	0.03	0.06	0.06	0.03	0.5	116.171	NCBI:SAMN05222859	Metcalf et al, Clin Microbiol Infect. 2016 Dec;22(12):1002
20160305	No	2015	GA	18 to 64	19A	1673	No	0.12	0.12	0.06	0.06	0.06	0.5	130.986	NCBI:SAMN05222860	Metcalf et al, Clin Microbiol Infect. 2016 Dec;22(12):1002
20160306	No	2015	GA	2 to 4	23B	1373	Yes	0.25	0.06	0.06	0.06	0.06	0.5	30.431	NCBI:SAMN05222861	Metcalf et al, Clin Microbiol Infect. 2016 Dec;22(12):1002
20160307	No	2015	GA	5 to 17	12F	220	No	0.03	0.06	0.06	0.06	0.06	0.5	89.8343	NCBI:SAMN05222862	Metcalf et al, Clin Microbiol Infect. 2016 Dec;22(12):1002
20160308	No	2015	GA	18 to 64	35B	558	No	2	4	1	1	1	2	101.336	NCBI:SAMN05222863	Metcalf et al, Clin Microbiol Infect. 2016 Dec;22(12):1002
20160309	No	2015	GA	18 to 64	15A	11576	No	4	2	1	1	2	2	164.161	NCBI:SAMN05222864	Metcalf et al, Clin Microbiol Infect. 2016 Dec;22(12):1002
20160310	No	2015	GA	<2	19A	2268	No	4	8	1	2	2	2	77.8527	NCBI:SAMN05222865	Metcalf et al, Clin Microbiol Infect. 2016 Dec;22(12):1002
20160311	No	2015	GA	>64	16F	1840	No	0.06	0.06	0.06	0.12	0.12	0.5	57.3695	NCBI:SAMN05222866	Metcalf et al, Clin Microbiol Infect. 2016 Dec;22(12):1002
20160442	No	2015	NM	>64	15A	63	No	0.25	0.06	0.06	0.12	0.12	0.5	65.6834	NCBI:SAMN05222867	Metcalf et al, Clin Microbiol Infect. 2016 Dec;22(12):1002
20160443	No	2015	NM	18 to 64	20	1257	No	0.03	0.03	0.06	0.06	0.03	0.5	79.0325	NCBI:SAMN05222868	Metcalf et al, Clin Microbiol Infect. 2016 Dec;22(12):1002
20160444	No	2015	NM	18 to 64	8	1480	No	0.03	0.03	0.06	0.06	0.03	0.5	59.3573	NCBI:SAMN05222869	Metcalf et al, Clin Microbiol Infect. 2016 Dec;22(12):1002
20160445	No	2015	NM	>64	12F	220	No	0.03	0.03	0.06	0.06	0.03	1	110.232	NCBI:SAMN05222870	Metcalf et al, Clin Microbiol Infect. 2016 Dec;22(12):1002
20160446	No	2015	NM	18 to 64	22F	433	No	0.03	0.03	0.06	0.06	0.03	0.5	78.4545	NCBI:SAMN05222871	Metcalf et al, Clin Microbiol Infect. 2016 Dec;22(12):1002
20160447	No	2015	NM	18 to 64	20	1257	No	0.03	0.06	0.06	0.06	0.03	0.5	145.51	NCBI:SAMN05222872	Metcalf et al, Clin Microbiol Infect. 2016 Dec;22(12):1002
20160448	No	2015	NM	>64	16F	1840	No	0.12	0.06	0.06	0.12	0.12	1	89.8644	NCBI:SAMN05222873	Metcalf et al, Clin Microbiol Infect. 2016 Dec;22(12):1002
20160449	No	2015	NM	<2	17F	392	No	0.03	0.03	0.06	0.06	0.03	0.5	124.324	NCBI:SAMN05222874	Metcalf et al, Clin Microbiol Infect. 2016 Dec;22(12):1002
20160523	No	2015	MD	2 to 4	15A	63	No	0.5	0.25	0.06	0.5	0.5	2	64.4248	NCBI:SAMN05222875	Metcalf et al, Clin Microbiol Infect. 2016 Dec;22(12):1002
20160524	No	2015	MD	18 to 64	22F	433	No	0.03	0.03	0.06	0.06	0.06	0.5	66.4833	NCBI:SAMN05222876	Metcalf et al, Clin Microbiol Infect. 2016 Dec;22(12):1002
20160525	No	2015	MD	18 to 64	19A	320	No	4	8	1	2	2	2	120.637	NCBI:SAMN05222877	Metcalf et al, Clin Microbiol Infect. 2016 Dec;22(12):1002
20160526	No	2015	MD	>64	22F	433	No	0.03	0.03	0.06	0.06	0.03	0.5	194.434	NCBI:SAMN05222878	Metcalf et al, Clin Microbiol Infect. 2016 Dec;22(12):1002
20160527	No	2015	MD	18 to 64	NT	11597	No	0.03	0.03	0.06	0.06	0.03	0.5	128.178	NCBI:SAMN05222879	Metcalf et al, Clin Microbiol Infect. 2016 Dec;22(12):1002
20160528	No	2015	MD	<2	35B	558	No	2	2	0.5	1	1	2	273.194	NCBI:SAMN05222880	Metcalf et al, Clin Microbiol Infect. 2016 Dec;22(12):1002
20160529	No	2015	MD	>64	19A	276	No	4	2	1	2	2	2	79.3894	NCBI:SAMN05222881	Metcalf et al, Clin Microbiol Infect. 2016 Dec;22(12):1002
20160530	No	2015	MD	>64	22F	433	No	0.03	0.03	0.06	0.06	0.03	0.5	75.071	NCBI:SAMN05222882	Metcalf et al, Clin Microbiol Infect. 2016 Dec;22(12):1002
20160531	No	2015	MD	18 to 64	3	180	No	0.03	0.03	0.06	0.06	0.03	0.5	23.6857	NCBI:SAMN05222883	Metcalf et al, Clin Microbiol Infect. 2016 Dec;22(12):1002
20160533	Yes	2015	MD	18 to 64	23A	338	Yes	0.25	0.06	0.06	0.06	0.06	0.5	72.6219	NCBI:SAMN05222884	Metcalf et al, Clin Microbiol Infect. 2016 Dec;22(12):1002
20160534	No	2015	MD	>64	35B	11604	No	1	1	0.5	0.5	0.5	2	48.4712	NCBI:SAMN05222885	Metcalf et al, Clin Microbiol Infect. 2016 Dec;22(12):1002
20160535	No	2015	MD	18 to 64	22F	433	No	0.03	0.03	0.06	0.06	0.03	0.5	154.787	NCBI:SAMN05222886	Metcalf et al, Clin Microbiol Infect. 2016 Dec;22(12):1002
20160536	No	2015	MD	18 to 64	9N	632	No	0.03	0.03	0.06	0.06	0.03	0.5	156.539	NCBI:SAMN05222887	Metcalf et al, Clin Microbiol Infect. 2016 Dec;22(12):1002
20160537	No	2015	MD	18 to 64	19A	695	No	0.12	0.06	0.06	0.06	0.06	0.5	139.324	NCBI:SAMN05222888	Metcalf et al, Clin Microbiol Infect. 2016 Dec;22(12):1002
20160538	No	2015	MD	2 to 4	19F	654	No	0.03	0.06	0.06	0.06	0.03	0.5	97.5069	NCBI:SAMN05222889	Metcalf et al, Clin Microbiol Infect. 2016 Dec;22(12):1002
20160539	No	2015	MD	>64	17F	63	No	0.06	0.06	0.06	0.12	0.25	0.5	110.139	NCBI:SAMN05222890	Metcalf et al, Clin Microbiol Infect. 2016 Dec;22(12):1002
20160540	No	2015	MD	18 to 64	22F	433	No	0.03	0.03	0.06	0.06	0.03	0.5	59.7294	NCBI:SAMN05222891	Metcalf et al, Clin Microbiol Infect. 2016 Dec;22(12):1002
20160541	No	2015	MD	18 to 64	16F	659	No	0.03	0.03	0.06	0.06	0.03	0.5	52.6881	NCBI:SAMN05222892	Metcalf et al, Clin Microbiol Infect. 2016 Dec;22(12):1002
20160542	No	2015	MD	18 to 64	9N	1257	No	0.03	0.03	0.06	0.06	0.03	0.5	140.287	NCBI:SAMN05222893	Metcalf et al, Clin Microbiol Infect. 2016 Dec;22(12):1002
20160543	No	2015	MD	>64	16F	659	No	0.03	0.03	0.06	0.06	0.03	0.5	77.5727	NCBI:SAMN05222894	Metcalf et al, Clin Microbiol Infect. 2016 Dec;22(12):1002
20160544	No	2015	MD	18 to 64	20	1257	No	0.03	0.03	0.06	0.06	0.03	0.5	51.853	NCBI:SAMN05222895	Metcalf et al, Clin Microbiol Infect. 2016 Dec;22(12):1002
20160545	No	2015	MD	>64	33F	100	No	0.03	0.06	0.06	0.06	0.03	0.5	176.445	NCBI:SAMN05222896	Metcalf et al, Clin Microbiol Infect. 2016 Dec;22(12):1002
20160546	No	2015	MD	18 to 64	8	1480	No	0.03	0.03	0.06	0.06	0.03	0.5	126.89	NCBI:SAMN05222897	Metcalf et al, Clin Microbiol Infect. 2016 Dec;22(12):1002
20160547	No	2015	MD	18 to 64	3	180	No	0.03	0.03	0.06	0.06	0.03	0.5	128.031	NCBI:SAMN05222898	Metcalf et al, Clin Microbiol Infect. 2016 Dec;22(12):1002
20160548	No	2015	MD	>64	22F	433	No	0.03	0.03	0.06	0.06	0.03	0.5	83.728	NCBI:SAMN05222899	Metcalf et al, Clin Microbiol Infect. 2016 Dec;22(12):1002
20160549	No	2015	MD	>64	38	393	No	0.03	0.06	0.06	0.06	0.03	0.5	193.701	NCBI:SAMN05222900	Metcalf et al, Clin Microbiol Infect. 2016 Dec;22(12):1002
20160550	No	2015	TN	18 to 64	22F	433	No	0.03	0.03	0.06	0.06	0.03	0.5	28.8973	NCBI:SAMN05222901	Metcalf et al, Clin Microbiol Infect. 2016 Dec;22(12):1002
20160551	No	2015	TN	>64	7C	177	No	0.03	0.03	0.06	0.06	0.03	0.5	115.161	NCBI:SAMN05222902	Metcalf et al, Clin Microbiol Infect. 2016 Dec;22(12):1002
20160552	No	2015	TN	18 to 64	23A	338	Yes	0.5	0.25	0.06	0.25	0.25	0.5	78.0431	NCBI:SAMN05222903	Metcalf et al, Clin Microbiol Infect. 2016 Dec;22(12):1002
20160553	No	2015	TN	18 to 64	22F	7314	No	0.03	0.03	0.06	0.06	0.03	0.5	25.0277	NCBI:SAMN05222904	Metcalf et al, Clin Microbiol Infect. 2016 Dec;22(12):1002
20160554	No	2015	TN	18 to 64	19A	320	No	4	8	1	2	2	2	112.195	NCBI:SAMN05222905	Metcalf et al, Clin Microbiol Infect. 2016 Dec;22(12):1002
20160555	No	2015	TN	18 to 64	15B	10161	No	0.25	0.25	0.12	0.06	0.12	0.5	26.0836	NCBI:SAMN05222906	Metcalf et al, Clin Microbiol Infect. 2016 Dec;22(12):1002
20160556	No	2015	TN	18 to 64	8	1480	No	0.03	0.03	0.06	0.06	0.03	0.5	157.049	NCBI:SAMN05222907	Metcalf et al, Clin Microbiol Infect. 2016 Dec;22(12):1002
20160557	No	2015	TN	18 to 64	15A	63	No	0.25	0.25	0.06	0.12	0.25	0.5	69.7386	NCBI:SAMN05222908	Metcalf et al, Clin Microbiol Infect. 2016 Dec;22(12):1002
20160558	No	2015	TN	>64	19A	320	No	2	4	1	1	2	2	119.19	NCBI:SAMN05222909	Metcalf et al, Clin Microbiol Infect. 2016 Dec;22(12):1002
20160559	No	2015	TN	>64	35B	558	No	2	2	0.5	1	1	2	117.158	NCBI:SAMN05222910	Metcalf et al, Clin Microbiol Infect. 2016 Dec;22(12):1002
20160560	No	2015	TN	18 to 64	15C	3280	No	0.25	0.5	0.12	0.06	0.12	0.5	148.469	NCBI:SAMN05222911	Metcalf et al, Clin Microbiol Infect. 2016 Dec;22(12):1002
20160561	No	2015	TN	>64	15B	3280	No	0.25	0.25	0.12	0.06	0.12	0.5	150.792	NCBI:SAMN05222912	Metcalf et al, Clin Microbiol Infect. 2016 Dec;22(12):1002
20160562	Yes	2015	TN	>64	16F	1840	No	0.03	0.03	0.06	0.06	0.03	0.5	110.274	NCBI:SAMN05222913	Metcalf et al, Clin Microbiol Infect. 2016 Dec;22(12):1002
20160563	No	2015	TN	2 to 4	33F	100	No	0.03	0.03	0.06	0.06	0.03	0.5	145.246	NCBI:SAMN05222914	Metcalf et al, Clin Microbiol Infect. 2016 Dec;22(12):1002
20160564	No	2015	TN	>64	31	568	No	0.03	0.03	0.06	0.06	0.03	0.5	62.3115	NCBI:SAMN05222915	Metcalf et al, Clin Microbiol Infect. 2016 Dec;22(12):1002
20160565	No	2015	TN	18 to 64	3	180	No	0.03	0.03	0.06	0.06	0.03	0.5	45.2878	NCBI:SAMN05222916	Metcalf et al, Clin Microbiol Infect. 2016 Dec;22(12):1002
20160566	No	2015	TN	>64	16F	10148	No	0.06	0.03	0.06	0.12	0.12	0.5	37.1974	NCBI:SAMN05222917	Metcalf et al, Clin Microbiol Infect. 2016 Dec;22(12):1002
20160567	No	2015	TN	18 to 64	23B	1373	Yes	0.25	0.12	0.06	0.06	0.12	0.5	98.8161	NCBI:SAMN05222918	Metcalf et al, Clin Microbiol Infect. 2016 Dec;22(12):1002
20160568	No	2015	TN	<2	3	180	No	0.03	0.03	0.06	0.06	0.03	0.5	47.8596	NCBI:SAMN05222919	Metcalf et al, Clin Microbiol Infect. 2016 Dec;22(12):1002
20160569	No	2015	TN	>64	23B	439	Yes	0.03	0.03	0.06	0.06	0.03	0.5	110.533	NCBI:SAMN05222920	Metcalf et al, Clin Microbiol Infect. 2016 Dec;22(12):1002
20160570	No	2015	CT	>64	23A	338	Yes	0.25	0.12	0.06	0.12	0.12	0.5	164.052	NCBI:SAMN05222921	Metcalf et al, Clin Microbiol Infect. 2016 Dec;22(12):1002
20160571	No	2015	CT	18 to 64	35B	558	No	1	1	0.5	0.25	1	2	86.5961	NCBI:SAMN05222922	Metcalf et al, Clin Microbiol Infect. 2016 Dec;22(12):1002
20160572	No	2015	CT	>64	23A	338	Yes	0.25	0.12	0.06	0.12	0.12	0.5	145.848	NCBI:SAMN05222923	Metcalf et al, Clin Microbiol Infect. 2016 Dec;22(12):1002
20160573	No	2015	CT	>64	23A	338	Yes	0.25	0.12	0.06	0.12	0.12	0.5	126.815	NCBI:SAMN05222924	Metcalf et al, Clin Microbiol Infect. 2016 Dec;22(12):1002
20160574	No	2015	CT	18 to 64	8	1480	No	0.03	0.06	0.06	0.06	0.03	0.5	61.1036	NCBI:SAMN05222925	Metcalf et al, Clin Microbiol Infect. 2016 Dec;22(12):1002
20160575	No	2015	CT	18 to 64	9N	4666	No	0.03	0.03	0.06	0.06	0.03	0.5	82.3681	NCBI:SAMN05222926	Metcalf et al, Clin Microbiol Infect. 2016 Dec;22(12):1002
20160576	No	2015	CT	>64	6C	2440	No	0.03	0.03	0.06	0.06	0.03	0.5	153.972	NCBI:SAMN05222927	Metcalf et al, Clin Microbiol Infect. 2016 Dec;22(12):1002
20160577	No	2015	CT	5 to 17	15C	83	No	2	2	0.5	1	1	2	68.7686	NCBI:SAMN05222928	Metcalf et al, Clin Microbiol Infect. 2016 Dec;22(12):1002
20160578	No	2015	CT	>64	35B	10493	No	2	2	0.5	0.5	1	2	41.6845	NCBI:SAMN05222929	Metcalf et al, Clin Microbiol Infect. 2016 Dec;22(12):1002
20160579	No	2015	CT	>64	7F	191	No	0.03	0.06	0.06	0.06	0.03	0.5	55.9203	NCBI:SAMN05222930	Metcalf et al, Clin Microbiol Infect. 2016 Dec;22(12):1002
20160580	No	2015	CT	5 to 17	35F	498	No	0.03	0.03	0.06	0.06	0.03	0.5	50.199	NCBI:SAMN05222931	Metcalf et al, Clin Microbiol Infect. 2016 Dec;22(12):1002
20160581	No	2015	CT	5 to 17	22F	4553	No	0.03	0.03	0.06	0.06	0.03	0.5	43.4621	NCBI:SAMN05222932	Metcalf et al, Clin Microbiol Infect. 2016 Dec;22(12):1002
20160582	No	2015	CT	>64	34	547	No	0.03	0.03	0.06	0.06	0.03	0.5	103.553	NCBI:SAMN05222933	Metcalf et al, Clin Microbiol Infect. 2016 Dec;22(12):1002
20160583	No	2015	CT	>64	15A	63	No	0.25	0.06	0.06	0.12	0.12	0.5	88.7627	NCBI:SAMN05222934	Metcalf et al, Clin Microbiol Infect. 2016 Dec;22(12):1002
20160584	No	2015	CT	>64	23A	338	Yes	0.25	0.12	0.06	0.12	0.12	0.5	35.2028	NCBI:SAMN05222935	Metcalf et al, Clin Microbiol Infect. 2016 Dec;22(12):1002
20160585	No	2015	CT	>64	12F	220	No	0.03	0.03	0.06	0.06	0.03	0.5	125.006	NCBI:SAMN05222936	Metcalf et al, Clin Microbiol Infect. 2016 Dec;22(12):1002
20160586	No	2015	CT	>64	35B	558	No	2	2	0.5	1	1	2	157.9	NCBI:SAMN05222937	Metcalf et al, Clin Microbiol Infect. 2016 Dec;22(12):1002
20160587	No	2015	CT	>64	15A	63	No	0.12	0.12	0.06	0.06	0.06	0.5	102.313	NCBI:SAMN05222938	Metcalf et al, Clin Microbiol Infect. 2016 Dec;22(12):1002
20160590	No	2015	OR	2 to 4	15B	162	No	0.03	0.03	0.06	0.06	0.03	0.5	228.567	NCBI:SAMN05222939	Metcalf et al, Clin Microbiol Infect. 2016 Dec;22(12):1002
20160591	No	2015	OR	18 to 64	22F	433	No	0.03	0.03	0.06	0.06	0.03	0.5	182.996	NCBI:SAMN05222940	Metcalf et al, Clin Microbiol Infect. 2016 Dec;22(12):1002
20160592	No	2015	OR	>64	31	568	No	0.03	0.03	0.06	0.06	0.03	0.5	211.895	NCBI:SAMN05222941	Metcalf et al, Clin Microbiol Infect. 2016 Dec;22(12):1002
20160593	No	2015	OR	>64	23A	438	No	0.03	0.03	0.06	0.06	0.03	0.5	211.795	NCBI:SAMN05222942	Metcalf et al, Clin Microbiol Infect. 2016 Dec;22(12):1002
20160594	No	2015	OR	18 to 64	3	180	No	0.03	0.03	0.06	0.06	0.03	0.5	50.0129	NCBI:SAMN05222943	Metcalf et al, Clin Microbiol Infect. 2016 Dec;22(12):1002
20160595	No	2015	OR	>64	10A	97	Yes	0.03	0.03	0.06	0.06	0.03	0.5	112.287	NCBI:SAMN05222944	Metcalf et al, Clin Microbiol Infect. 2016 Dec;22(12):1002
20160596	No	2015	OR	18 to 64	7F	191	No	0.03	0.06	0.06	0.06	0.03	0.5	80.8698	NCBI:SAMN05222945	Metcalf et al, Clin Microbiol Infect. 2016 Dec;22(12):1002
20160597	No	2015	OR	18 to 64	15C	162	No	0.03	0.03	0.06	0.06	0.03	0.5	153.93	NCBI:SAMN05222946	Metcalf et al, Clin Microbiol Infect. 2016 Dec;22(12):1002
20160598	No	2015	OR	5 to 17	23B	1373	Yes	0.25	0.12	0.06	0.12	0.06	0.5	91.0095	NCBI:SAMN05222947	Metcalf et al, Clin Microbiol Infect. 2016 Dec;22(12):1002
20160729	No	2015	NY	2 to 4	19A	695	No	0.06	0.03	0.06	0.06	0.06	0.5	107.358	NCBI:SAMN05222948	Metcalf et al, Clin Microbiol Infect. 2016 Dec;22(12):1002
20160730	No	2015	NY	18 to 64	34	547	No	0.03	0.03	0.06	0.06	0.03	0.5	120.641	NCBI:SAMN05222949	Metcalf et al, Clin Microbiol Infect. 2016 Dec;22(12):1002
20160731	No	2015	NY	<2	19A	1451	No	4	8	1	2	1	2	71.9364	NCBI:SAMN05222950	Metcalf et al, Clin Microbiol Infect. 2016 Dec;22(12):1002
20160732	No	2015	NY	>64	15A	11572	No	0.25	0.03	0.06	0.06	0.06	0.5	61.3866	NCBI:SAMN05222951	Metcalf et al, Clin Microbiol Infect. 2016 Dec;22(12):1002
20160733	No	2015	NY	2 to 4	33F	100	No	0.03	0.03	0.06	0.06	0.03	0.5	99.7371	NCBI:SAMN05222952	Metcalf et al, Clin Microbiol Infect. 2016 Dec;22(12):1002
20160734	No	2015	NY	18 to 64	19A	695	No	0.06	0.06	0.06	0.06	0.06	0.5	88.0951	NCBI:SAMN05222953	Metcalf et al, Clin Microbiol Infect. 2016 Dec;22(12):1002
20160735	Yes	2015	NY	>64	19F	425	No	0.03	0.03	0.06	0.06	0.03	0.5	71.5985	NCBI:SAMN05222954	Metcalf et al, Clin Microbiol Infect. 2016 Dec;22(12):1002
20160736	No	2015	NY	5 to 17	11A	62	Yes	0.03	0.03	0.06	0.06	0.03	0.5	68.2786	NCBI:SAMN05222955	Metcalf et al, Clin Microbiol Infect. 2016 Dec;22(12):1002
20160737	No	2015	NY	>64	7C	1797	No	0.03	0.03	0.06	0.06	0.03	0.5	56.962	NCBI:SAMN05222956	Metcalf et al, Clin Microbiol Infect. 2016 Dec;22(12):1002
20160738	No	2015	NY	>64	9N	632	No	0.03	0.06	0.06	0.06	0.03	0.5	164.237	NCBI:SAMN05222957	Metcalf et al, Clin Microbiol Infect. 2016 Dec;22(12):1002
20160739	No	2015	NY	18 to 64	9N	632	No	0.03	0.06	0.06	0.06	0.03	0.5	184.25	NCBI:SAMN05222958	Metcalf et al, Clin Microbiol Infect. 2016 Dec;22(12):1002
20160740	No	2015	NY	18 to 64	19A	667	No	0.03	0.03	0.06	0.06	0.03	0.5	74.5486	NCBI:SAMN05222959	Metcalf et al, Clin Microbiol Infect. 2016 Dec;22(12):1002
20160741	No	2015	NY	>64	34	547	No	0.03	0.03	0.06	0.06	0.03	0.5	158.865	NCBI:SAMN05222960	Metcalf et al, Clin Microbiol Infect. 2016 Dec;22(12):1002
20160742	No	2015	NY	18 to 64	19F	654	No	0.03	0.03	0.06	0.06	0.03	0.5	115.237	NCBI:SAMN05222961	Metcalf et al, Clin Microbiol Infect. 2016 Dec;22(12):1002
20160743	No	2015	NY	5 to 17	3	180	No	0.03	0.03	0.06	0.06	0.03	0.5	45.5938	NCBI:SAMN05222962	Metcalf et al, Clin Microbiol Infect. 2016 Dec;22(12):1002
20160744	No	2015	NY	18 to 64	19A	320	No	8	8	1	8	8	2	113.796	NCBI:SAMN05222963	Metcalf et al, Clin Microbiol Infect. 2016 Dec;22(12):1002
20160745	No	2015	NY	18 to 64	20	1257	No	0.03	0.03	0.06	0.06	0.03	0.5	183.759	NCBI:SAMN05222964	Metcalf et al, Clin Microbiol Infect. 2016 Dec;22(12):1002
20160881	No	2015	GA	>64	16F	3157	No	0.03	0.03	0.06	0.06	0.03	0.5	112.752	NCBI:SAMN05222965	Metcalf et al, Clin Microbiol Infect. 2016 Dec;22(12):1002
20160882	No	2015	GA	>64	23B	1373	Yes	0.25	0.06	0.06	0.06	0.12	0.5	160.085	NCBI:SAMN05222966	Metcalf et al, Clin Microbiol Infect. 2016 Dec;22(12):1002
20160883	No	2015	GA	18 to 64	23B	1373	Yes	0.12	0.06	0.06	0.06	0.06	0.5	140.977	NCBI:SAMN05222967	Metcalf et al, Clin Microbiol Infect. 2016 Dec;22(12):1002
20160885	No	2015	GA	>64	3	180	No	0.03	0.06	0.06	0.06	0.03	0.5	78.5777	NCBI:SAMN05222968	Metcalf et al, Clin Microbiol Infect. 2016 Dec;22(12):1002
20160886	No	2015	GA	2 to 4	35B	558	No	2	2	0.5	0.5	1	2	188.644	NCBI:SAMN05222969	Metcalf et al, Clin Microbiol Infect. 2016 Dec;22(12):1002
20160887	No	2015	GA	18 to 64	11A	11608	Yes	0.03	0.03	0.06	0.06	0.03	0.5	93.2724	NCBI:SAMN05222970	Metcalf et al, Clin Microbiol Infect. 2016 Dec;22(12):1002
20160888	No	2015	GA	>64	9N	1257	No	0.03	0.03	0.06	0.06	0.03	0.5	107.443	NCBI:SAMN05222971	Metcalf et al, Clin Microbiol Infect. 2016 Dec;22(12):1002
20160889	Yes	2015	GA	18 to 64	23B	1373	Yes	0.25	0.06	0.06	0.06	0.06	0.5	109.882	NCBI:SAMN05222972	Metcalf et al, Clin Microbiol Infect. 2016 Dec;22(12):1002
20160890	No	2015	GA	18 to 64	8	404	No	0.03	0.03	0.06	0.06	0.03	0.5	26.5916	NCBI:SAMN05222973	Metcalf et al, Clin Microbiol Infect. 2016 Dec;22(12):1002
20160891	No	2015	GA	<2	15C	3280	No	0.5	1	0.25	0.12	0.25	0.5	69.2191	NCBI:SAMN05222974	Metcalf et al, Clin Microbiol Infect. 2016 Dec;22(12):1002
20160892	No	2015	GA	18 to 64	11A	62	Yes	0.03	0.03	0.06	0.06	0.03	0.5	144.113	NCBI:SAMN05222975	Metcalf et al, Clin Microbiol Infect. 2016 Dec;22(12):1002
20160893	Yes	2015	GA	18 to 64	15C	199	No	0.03	0.06	0.06	0.06	0.03	0.5	136.205	NCBI:SAMN05222976	Metcalf et al, Clin Microbiol Infect. 2016 Dec;22(12):1002
20160894	No	2015	GA	5 to 17	19F	177	No	0.03	0.03	0.06	0.06	0.06	0.5	137.008	NCBI:SAMN05222977	Metcalf et al, Clin Microbiol Infect. 2016 Dec;22(12):1002
20160895	No	2015	GA	18 to 64	9N	632	No	0.03	0.03	0.06	0.06	0.03	0.5	173.634	NCBI:SAMN05222978	Metcalf et al, Clin Microbiol Infect. 2016 Dec;22(12):1002
20160896	No	2015	GA	>64	11A	62	No	0.03	0.03	0.06	0.06	0.03	0.5	125.236	NCBI:SAMN05222979	Metcalf et al, Clin Microbiol Infect. 2016 Dec;22(12):1002
20160897	No	2015	GA	>64	12F	220	No	0.03	0.03	0.06	0.06	0.03	0.5	181.681	NCBI:SAMN05222980	Metcalf et al, Clin Microbiol Infect. 2016 Dec;22(12):1002
20160898	No	2015	GA	18 to 64	15A	63	No	0.25	0.25	0.06	0.06	0.06	0.5	146.016	NCBI:SAMN05222981	Metcalf et al, Clin Microbiol Infect. 2016 Dec;22(12):1002
20160899	No	2015	GA	<2	19F	654	No	0.03	0.03	0.06	0.06	0.03	0.5	129.106	NCBI:SAMN05222982	Metcalf et al, Clin Microbiol Infect. 2016 Dec;22(12):1002
20160900	No	2015	GA	>64	11A	11565	No	0.06	0.03	0.06	0.25	0.25	1	137.533	NCBI:SAMN05222983	Metcalf et al, Clin Microbiol Infect. 2016 Dec;22(12):1002
20160901	Yes	2015	GA	18 to 64	22F	433	No	0.03	0.03	0.06	0.06	0.03	0.5	67.2301	NCBI:SAMN05222984	Metcalf et al, Clin Microbiol Infect. 2016 Dec;22(12):1002
20160902	No	2015	GA	>64	21	193	No	0.03	0.03	0.06	0.06	0.03	0.5	93.6224	NCBI:SAMN05222985	Metcalf et al, Clin Microbiol Infect. 2016 Dec;22(12):1002
20160903	No	2015	GA	18 to 64	12F	220	No	0.03	0.03	0.06	0.06	0.03	0.5	137.46	NCBI:SAMN05222986	Metcalf et al, Clin Microbiol Infect. 2016 Dec;22(12):1002
20160904	No	2015	GA	>64	22F	433	No	0.03	0.03	0.06	0.06	0.03	0.5	70.1884	NCBI:SAMN05222987	Metcalf et al, Clin Microbiol Infect. 2016 Dec;22(12):1002
20160905	No	2015	NM	<2	15C	3280	No	0.5	0.5	0.25	0.12	0.12	0.5	77.8173	NCBI:SAMN05222988	Metcalf et al, Clin Microbiol Infect. 2016 Dec;22(12):1002
20160906	No	2015	NM	>64	35B	558	No	1	2	0.5	0.5	1	2	114.284	NCBI:SAMN05222989	Metcalf et al, Clin Microbiol Infect. 2016 Dec;22(12):1002
20160907	No	2015	NM	>64	3	180	No	0.03	0.03	0.06	0.06	0.03	0.5	29.3765	NCBI:SAMN05222990	Metcalf et al, Clin Microbiol Infect. 2016 Dec;22(12):1002
20160908	No	2015	NM	18 to 64	20	1257	No	0.03	0.03	0.06	0.06	0.03	0.5	99.4414	NCBI:SAMN05222991	Metcalf et al, Clin Microbiol Infect. 2016 Dec;22(12):1002
20160909	No	2015	NM	18 to 64	12F	220	No	0.03	0.03	0.06	0.06	0.03	0.5	86.2497	NCBI:SAMN05222992	Metcalf et al, Clin Microbiol Infect. 2016 Dec;22(12):1002
20160910	Yes	2015	NM	18 to 64	3	180	No	0.03	0.03	0.06	0.06	0.03	0.5	50.3109	NCBI:SAMN05222993	Metcalf et al, Clin Microbiol Infect. 2016 Dec;22(12):1002
20160911	No	2015	NM	18 to 64	8	1480	No	0.03	0.03	0.06	0.06	0.03	0.5	69.35	NCBI:SAMN05222994	Metcalf et al, Clin Microbiol Infect. 2016 Dec;22(12):1002
20160912	No	2015	NM	>64	11A	62	No	0.03	0.03	0.06	0.06	0.03	0.5	43.0394	NCBI:SAMN05222995	Metcalf et al, Clin Microbiol Infect. 2016 Dec;22(12):1002
20160913	No	2015	NM	5 to 17	12F	220	No	0.03	0.03	0.06	0.06	0.03	0.5	157.681	NCBI:SAMN05222996	Metcalf et al, Clin Microbiol Infect. 2016 Dec;22(12):1002
20160914	No	2015	NM	18 to 64	35B	10493	No	2	4	1	1	1	2	126.364	NCBI:SAMN05222997	Metcalf et al, Clin Microbiol Infect. 2016 Dec;22(12):1002
20160915	No	2015	NM	18 to 64	7F	191	No	0.03	0.03	0.06	0.06	0.03	0.5	89.3789	NCBI:SAMN05222998	Metcalf et al, Clin Microbiol Infect. 2016 Dec;22(12):1002
20160916	No	2015	NM	18 to 64	12F	220	No	0.03	0.03	0.06	0.06	0.03	0.5	151.709	NCBI:SAMN05222999	Metcalf et al, Clin Microbiol Infect. 2016 Dec;22(12):1002
20160917	No	2015	NM	18 to 64	10A	816	Yes	0.03	0.03	0.06	0.06	0.03	0.5	99.0001	NCBI:SAMN05223000	Metcalf et al, Clin Microbiol Infect. 2016 Dec;22(12):1002
20160918	No	2015	NM	18 to 64	20	1257	No	0.03	0.06	0.06	0.06	0.03	0.5	68.6462	NCBI:SAMN05223001	Metcalf et al, Clin Microbiol Infect. 2016 Dec;22(12):1002
20160919	No	2015	NM	>64	35B	1092	No	1	1	0.25	0.5	1	2	156.786	NCBI:SAMN05223002	Metcalf et al, Clin Microbiol Infect. 2016 Dec;22(12):1002
20160920	No	2015	NM	18 to 64	12F	220	No	0.03	0.03	0.06	0.06	0.03	0.5	99.2673	NCBI:SAMN05223003	Metcalf et al, Clin Microbiol Infect. 2016 Dec;22(12):1002
20160921	Yes	2015	NM	<2	33F	2705	No	0.03	0.03	0.06	0.06	0.03	0.5	123.477	NCBI:SAMN05223004	Metcalf et al, Clin Microbiol Infect. 2016 Dec;22(12):1002
20160922	No	2015	NM	18 to 64	12F	989	No	0.03	0.03	0.06	0.06	0.03	0.5	155.126	NCBI:SAMN05223005	Metcalf et al, Clin Microbiol Infect. 2016 Dec;22(12):1002
20160923	No	2015	NM	18 to 64	23B	1373	Yes	0.25	0.06	0.06	0.12	0.06	0.5	128.746	NCBI:SAMN05223006	Metcalf et al, Clin Microbiol Infect. 2016 Dec;22(12):1002
20160924	No	2015	NM	18 to 64	20	1257	No	0.03	0.03	0.06	0.06	0.03	0.5	98.3162	NCBI:SAMN05223007	Metcalf et al, Clin Microbiol Infect. 2016 Dec;22(12):1002
20160925	No	2015	NM	18 to 64	12F	218	No	0.03	0.03	0.06	0.06	0.03	0.5	115.622	NCBI:SAMN05223008	Metcalf et al, Clin Microbiol Infect. 2016 Dec;22(12):1002
20160926	No	2015	NM	18 to 64	8	1480	No	0.03	0.03	0.06	0.06	0.03	0.5	122.543	NCBI:SAMN05223009	Metcalf et al, Clin Microbiol Infect. 2016 Dec;22(12):1002
20161039	No	2015	CO	18 to 64	12F	218	No	0.03	0.03	0.06	0.06	0.03	0.5	169.963	NCBI:SAMN05223010	Metcalf et al, Clin Microbiol Infect. 2016 Dec;22(12):1002
20161040	No	2015	CO	18 to 64	12F	218	No	0.03	0.03	0.06	0.06	0.03	0.5	190.474	NCBI:SAMN05223011	Metcalf et al, Clin Microbiol Infect. 2016 Dec;22(12):1002
20161041	No	2015	CO	18 to 64	22F	433	No	0.03	0.03	0.06	0.06	0.03	0.5	146.967	NCBI:SAMN05223012	Metcalf et al, Clin Microbiol Infect. 2016 Dec;22(12):1002
20161042	No	2015	CO	18 to 64	12F	218	No	0.03	0.03	0.06	0.06	0.03	0.5	178.422	NCBI:SAMN05223013	Metcalf et al, Clin Microbiol Infect. 2016 Dec;22(12):1002
20161043	No	2015	CO	18 to 64	8	1480	No	0.03	0.03	0.06	0.06	0.03	0.5	168.611	NCBI:SAMN05223014	Metcalf et al, Clin Microbiol Infect. 2016 Dec;22(12):1002
20161044	No	2015	CO	>64	12F	218	No	0.03	0.03	0.06	0.06	0.03	0.5	138.11	NCBI:SAMN05223015	Metcalf et al, Clin Microbiol Infect. 2016 Dec;22(12):1002
20161045	No	2015	CO	18 to 64	8	1480	No	0.03	0.03	0.06	0.06	0.03	0.5	79.6063	NCBI:SAMN05223016	Metcalf et al, Clin Microbiol Infect. 2016 Dec;22(12):1002
20161046	No	2015	CO	18 to 64	3	1119	No	0.03	0.03	0.06	0.06	0.03	0.5	62.2094	NCBI:SAMN05223017	Metcalf et al, Clin Microbiol Infect. 2016 Dec;22(12):1002
20161047	No	2015	CO	18 to 64	12F	218	No	0.03	0.03	0.06	0.06	0.03	0.5	83.8943	NCBI:SAMN05223018	Metcalf et al, Clin Microbiol Infect. 2016 Dec;22(12):1002
20161048	No	2015	CO	18 to 64	8	1480	No	0.03	0.03	0.06	0.06	0.03	0.5	53.7706	NCBI:SAMN05223019	Metcalf et al, Clin Microbiol Infect. 2016 Dec;22(12):1002
20161049	No	2015	CO	>64	19F	1258	No	0.03	0.03	0.06	0.06	0.03	0.5	79.7985	NCBI:SAMN05223020	Metcalf et al, Clin Microbiol Infect. 2016 Dec;22(12):1002
20161051	No	2015	CO	18 to 64	3	180	No	0.03	0.03	0.06	0.06	0.03	0.5	53.6247	NCBI:SAMN05223022	Metcalf et al, Clin Microbiol Infect. 2016 Dec;22(12):1002
20161052	No	2015	CO	18 to 64	12F	218	No	0.03	0.03	0.06	0.06	0.03	0.5	62.9187	NCBI:SAMN05223023	Metcalf et al, Clin Microbiol Infect. 2016 Dec;22(12):1002
20161054	No	2015	CO	18 to 64	9N	1375	No	0.03	0.03	0.06	0.06	0.03	0.5	111.077	NCBI:SAMN05223024	Metcalf et al, Clin Microbiol Infect. 2016 Dec;22(12):1002
20161055	No	2015	CO	>64	15A	63	No	0.25	0.25	0.06	0.06	0.06	0.5	186.896	NCBI:SAMN05223025	Metcalf et al, Clin Microbiol Infect. 2016 Dec;22(12):1002
20161056	No	2015	CO	18 to 64	3	180	No	0.03	0.03	0.06	0.06	0.03	0.5	82.8633	NCBI:SAMN05223026	Metcalf et al, Clin Microbiol Infect. 2016 Dec;22(12):1002
20161057	No	2015	CO	18 to 64	23B	11586	Yes	0.25	0.12	0.06	0.06	0.06	0.5	101.381	NCBI:SAMN05223027	Metcalf et al, Clin Microbiol Infect. 2016 Dec;22(12):1002
20161058	No	2015	CO	>64	16F	10148	No	0.06	0.06	0.06	0.12	0.12	0.5	81.4437	NCBI:SAMN05223028	Metcalf et al, Clin Microbiol Infect. 2016 Dec;22(12):1002
20161059	No	2015	CO	18 to 64	4	NA	No	0.03	0.03	0.06	0.06	0.03	0.5	102.562	NCBI:SAMN05223029	Metcalf et al, Clin Microbiol Infect. 2016 Dec;22(12):1002
20161060	No	2015	CO	18 to 64	3	180	No	0.03	0.03	0.06	0.06	0.03	0.5	46.9089	NCBI:SAMN05223030	Metcalf et al, Clin Microbiol Infect. 2016 Dec;22(12):1002
20161061	No	2015	CO	18 to 64	20	235	No	0.03	0.06	0.06	0.06	0.06	0.5	76.1566	NCBI:SAMN05223031	Metcalf et al, Clin Microbiol Infect. 2016 Dec;22(12):1002
20161062	No	2015	CO	18 to 64	23A	338	Yes	0.25	0.12	0.06	0.12	0.06	0.5	78.8034	NCBI:SAMN05223032	Metcalf et al, Clin Microbiol Infect. 2016 Dec;22(12):1002
20161063	No	2015	CO	>64	4	10172	No	0.03	0.03	0.06	0.06	0.03	0.5	120.599	NCBI:SAMN05223033	Metcalf et al, Clin Microbiol Infect. 2016 Dec;22(12):1002
20161064	No	2015	CO	18 to 64	7C	11596	No	0.03	0.03	0.06	0.06	0.03	0.5	136.842	NCBI:SAMN05223034	Metcalf et al, Clin Microbiol Infect. 2016 Dec;22(12):1002
20161138	No	2015	TN	<2	33F	100	No	0.03	0.03	0.06	0.06	0.03	0.5	108.556	NCBI:SAMN05223036	Metcalf et al, Clin Microbiol Infect. 2016 Dec;22(12):1002
20161139	No	2015	TN	18 to 64	11A	NA	Yes	0.03	0.03	0.06	0.06	0.03	0.5	144.923	NCBI:SAMN05223037	Metcalf et al, Clin Microbiol Infect. 2016 Dec;22(12):1002
20161140	No	2015	TN	18 to 64	23A	8080	Yes	0.25	0.06	0.06	0.06	0.12	0.5	153.335	NCBI:SAMN05223038	Metcalf et al, Clin Microbiol Infect. 2016 Dec;22(12):1002
20161141	No	2015	TN	18 to 64	10A	585	Yes	0.03	0.03	0.06	0.06	0.03	0.5	82.4068	NCBI:SAMN05223039	Metcalf et al, Clin Microbiol Infect. 2016 Dec;22(12):1002
20161142	No	2015	TN	18 to 64	31	568	No	0.03	0.03	0.06	0.06	0.03	0.5	58.8378	NCBI:SAMN05223040	Metcalf et al, Clin Microbiol Infect. 2016 Dec;22(12):1002
20161143	No	2015	TN	18 to 64	22F	7314	No	0.03	0.03	0.06	0.06	0.03	0.5	72.4454	NCBI:SAMN05223041	Metcalf et al, Clin Microbiol Infect. 2016 Dec;22(12):1002
20161144	No	2015	TN	>64	22F	10163	No	0.03	0.03	0.06	0.06	0.03	0.5	74.3125	NCBI:SAMN05223042	Metcalf et al, Clin Microbiol Infect. 2016 Dec;22(12):1002
20161145	Yes	2015	TN	18 to 64	33F	2705	No	0.03	0.06	0.06	0.06	0.03	0.5	81.1572	NCBI:SAMN05223043	Metcalf et al, Clin Microbiol Infect. 2016 Dec;22(12):1002
20161146	No	2015	TN	18 to 64	11A	62	Yes	0.03	0.03	0.06	0.06	0.03	0.5	105.532	NCBI:SAMN05223044	Metcalf et al, Clin Microbiol Infect. 2016 Dec;22(12):1002
20161147	No	2015	TN	18 to 64	22F	7314	No	0.03	0.03	0.06	0.06	0.03	0.5	68.3286	NCBI:SAMN05223045	Metcalf et al, Clin Microbiol Infect. 2016 Dec;22(12):1002
20161148	No	2015	TN	>64	7F	9102	No	0.03	0.03	0.06	0.06	0.03	0.5	84.2449	NCBI:SAMN05223046	Metcalf et al, Clin Microbiol Infect. 2016 Dec;22(12):1002
20161149	No	2015	TN	18 to 64	15A	63	No	0.5	0.25	0.12	0.5	1	2	104.936	NCBI:SAMN05223047	Metcalf et al, Clin Microbiol Infect. 2016 Dec;22(12):1002
20161150	No	2015	TN	18 to 64	20	5190	No	0.03	0.03	0.06	0.06	0.06	0.5	61.7222	NCBI:SAMN05223048	Metcalf et al, Clin Microbiol Infect. 2016 Dec;22(12):1002
20161151	No	2015	TN	>64	15A	9939	No	0.25	0.06	0.06	0.12	0.12	0.5	102.739	NCBI:SAMN05223049	Metcalf et al, Clin Microbiol Infect. 2016 Dec;22(12):1002
20161152	Yes	2015	TN	18 to 64	22F	7314	No	0.03	0.03	0.06	0.06	0.03	0.5	90.9402	NCBI:SAMN05223050	Metcalf et al, Clin Microbiol Infect. 2016 Dec;22(12):1002
20161153	No	2015	TN	18 to 64	35F	498	No	0.03	0.03	0.06	0.06	0.03	0.5	70.0833	NCBI:SAMN05223051	Metcalf et al, Clin Microbiol Infect. 2016 Dec;22(12):1002
20161154	Yes	2015	TN	18 to 64	19F	878	No	1	0.5	0.25	1	1	2	80.554	NCBI:SAMN05223052	Metcalf et al, Clin Microbiol Infect. 2016 Dec;22(12):1002
20161155	No	2015	TN	>64	16F	659	No	0.25	0.12	0.06	0.06	0.25	2	66.4977	NCBI:SAMN05223053	Metcalf et al, Clin Microbiol Infect. 2016 Dec;22(12):1002
20161156	Yes	2015	TN	18 to 64	23B	1373	Yes	0.25	0.06	0.06	0.06	0.12	0.5	183.114	NCBI:SAMN05223054	Metcalf et al, Clin Microbiol Infect. 2016 Dec;22(12):1002
20161157	No	2015	OR	18 to 64	33F	100	No	0.03	0.03	0.06	0.06	0.03	0.5	56.8258	NCBI:SAMN05223055	Metcalf et al, Clin Microbiol Infect. 2016 Dec;22(12):1002
20161158	No	2015	OR	>64	38	393	No	0.03	0.03	0.06	0.06	0.03	0.5	122.21	NCBI:SAMN05223056	Metcalf et al, Clin Microbiol Infect. 2016 Dec;22(12):1002
20161159	No	2015	OR	>64	9N	4666	No	0.03	0.03	0.06	0.06	0.03	0.5	140.042	NCBI:SAMN05223057	Metcalf et al, Clin Microbiol Infect. 2016 Dec;22(12):1002
20161160	No	2015	OR	>64	21	432	No	0.03	0.03	0.06	0.06	0.03	0.5	85.8937	NCBI:SAMN05223058	Metcalf et al, Clin Microbiol Infect. 2016 Dec;22(12):1002
20161161	No	2015	OR	18 to 64	12F	11249	No	0.03	0.03	0.06	0.06	0.03	0.5	19.5776	NCBI:SAMN05223059	Metcalf et al, Clin Microbiol Infect. 2016 Dec;22(12):1002
20161162	No	2015	OR	18 to 64	12F	218	No	0.03	0.03	0.06	0.06	0.03	0.5	97.271	NCBI:SAMN05223060	Metcalf et al, Clin Microbiol Infect. 2016 Dec;22(12):1002
20161163	No	2015	OR	18 to 64	23A	338	Yes	0.25	0.06	0.06	0.06	0.06	0.5	85.9836	NCBI:SAMN05223061	Metcalf et al, Clin Microbiol Infect. 2016 Dec;22(12):1002
20161164	No	2015	OR	2 to 4	22F	433	No	0.03	0.03	0.06	0.06	0.06	0.5	22.8684	NCBI:SAMN05223062	Metcalf et al, Clin Microbiol Infect. 2016 Dec;22(12):1002
20161165	No	2015	OR	18 to 64	9N	405	No	0.03	0.03	0.06	0.06	0.06	0.5	71.7369	NCBI:SAMN05223063	Metcalf et al, Clin Microbiol Infect. 2016 Dec;22(12):1002
20161166	No	2015	OR	18 to 64	15C	8018	Yes	0.03	0.06	0.06	0.06	0.06	0.5	98.2553	NCBI:SAMN05223064	Metcalf et al, Clin Microbiol Infect. 2016 Dec;22(12):1002
20161167	No	2015	OR	>64	22F	433	No	0.03	0.03	0.06	0.06	0.03	0.5	64.1629	NCBI:SAMN05223065	Metcalf et al, Clin Microbiol Infect. 2016 Dec;22(12):1002
20161168	No	2015	OR	>64	3	180	No	0.03	0.03	0.06	0.06	0.03	0.5	44.9359	NCBI:SAMN05223066	Metcalf et al, Clin Microbiol Infect. 2016 Dec;22(12):1002
20161169	No	2015	OR	>64	31	10486	No	0.03	0.03	0.06	0.06	0.03	0.5	161.939	NCBI:SAMN05223067	Metcalf et al, Clin Microbiol Infect. 2016 Dec;22(12):1002
20161170	No	2015	OR	18 to 64	31	10486	No	0.03	0.03	0.06	0.06	0.06	0.5	62.6476	NCBI:SAMN05223068	Metcalf et al, Clin Microbiol Infect. 2016 Dec;22(12):1002
20161171	No	2015	OR	18 to 64	19F	654	No	0.03	0.03	0.06	0.06	0.03	0.5	55.1625	NCBI:SAMN05223069	Metcalf et al, Clin Microbiol Infect. 2016 Dec;22(12):1002
20161172	No	2015	OR	<2	19F	654	No	0.03	0.03	0.06	0.06	0.03	0.5	63.9796	NCBI:SAMN05223070	Metcalf et al, Clin Microbiol Infect. 2016 Dec;22(12):1002
20161173	No	2015	OR	>64	35F	1635	No	0.03	0.03	0.06	0.06	0.03	0.5	55.0128	NCBI:SAMN05223071	Metcalf et al, Clin Microbiol Infect. 2016 Dec;22(12):1002
20161174	No	2015	OR	18 to 64	12F	218	No	0.03	0.03	0.06	0.06	0.03	0.5	42.0637	NCBI:SAMN05223072	Metcalf et al, Clin Microbiol Infect. 2016 Dec;22(12):1002
20161175	No	2015	NY	18 to 64	22F	433	No	0.03	0.03	0.06	0.06	0.03	0.5	52.2825	NCBI:SAMN05223073	Metcalf et al, Clin Microbiol Infect. 2016 Dec;22(12):1002
20161176	No	2015	NY	>64	19F	654	No	0.03	0.03	0.06	0.06	0.03	0.5	80.4429	NCBI:SAMN05223074	Metcalf et al, Clin Microbiol Infect. 2016 Dec;22(12):1002
20161177	No	2015	NY	18 to 64	22F	433	No	0.03	0.03	0.06	0.06	0.03	0.5	49.1667	NCBI:SAMN05223075	Metcalf et al, Clin Microbiol Infect. 2016 Dec;22(12):1002
20161178	No	2015	NY	18 to 64	20	1257	No	0.03	0.03	0.06	0.06	0.03	0.5	85.3191	NCBI:SAMN05223076	Metcalf et al, Clin Microbiol Infect. 2016 Dec;22(12):1002
20161179	No	2015	NY	18 to 64	33F	100	No	0.03	0.03	0.06	0.06	0.03	0.5	50.6574	NCBI:SAMN05223077	Metcalf et al, Clin Microbiol Infect. 2016 Dec;22(12):1002
20161180	No	2015	NY	<2	15B	162	No	0.03	0.03	0.06	0.06	0.03	0.5	155.926	NCBI:SAMN05223078	Metcalf et al, Clin Microbiol Infect. 2016 Dec;22(12):1002
20161181	No	2015	NY	>64	22F	698	No	0.03	0.03	0.06	0.06	0.03	0.5	43.0087	NCBI:SAMN05223079	Metcalf et al, Clin Microbiol Infect. 2016 Dec;22(12):1002
20161182	No	2015	NY	>64	9N	10454	No	0.03	0.06	0.06	0.06	0.03	0.5	74.3701	NCBI:SAMN05223080	Metcalf et al, Clin Microbiol Infect. 2016 Dec;22(12):1002
20161183	No	2015	NY	>64	33F	2705	No	0.03	0.03	0.06	0.06	0.03	0.5	69.9462	NCBI:SAMN05223081	Metcalf et al, Clin Microbiol Infect. 2016 Dec;22(12):1002
20161184	No	2015	NY	18 to 64	20	235	No	0.03	0.03	0.06	0.06	0.03	0.5	125.461	NCBI:SAMN05223082	Metcalf et al, Clin Microbiol Infect. 2016 Dec;22(12):1002
20161185	No	2015	NY	>64	3	11593	No	0.03	0.03	0.06	0.06	0.03	0.5	63.2149	NCBI:SAMN05223083	Metcalf et al, Clin Microbiol Infect. 2016 Dec;22(12):1002
[truncated: 521 more rows]
